# Supplementary material for: Gut microbiome composition differences among breeds impact feed efficiency in swine
Source: Microbiome. 2020 Jul 22;8:110. doi: 10.1186/s40168-020-00888-9 (PMC7376719; doi:10.1186/s40168-020-00888-9)
Supplement: Supplementary file 3 — Additional file 2. Relative abundance of amplicon sequence variant (ASV) at genus level in the gut microbiome of pigs. [file 40168_2020_888_MOESM2_ESM.xlsx]

## Sheet: Sheet1
			Relative aboundance
Genus	Breed	Period	Mean	Standard deviation
Prevotella	LR	T1	841.235	371.247
Prevotella	LR	T2	830.543	342.968
Prevotella	DR	T3	795.026	389.966
Lactobacillus	LW	T2	783.99	329.502
Prevotella	DR	T2	769.289	337.472
Prevotella	LR	T3	758.376	339.759
Prevotella	LW	T3	753.279	321.253
Clostridium	LR	T3	747.109	263.111
Clostridium	LW	T3	740.147	284.248
Lactobacillus	LW	T1	723.466	276.776
Lactobacillus	LR	T2	718.597	312.64
Clostridium	LR	T2	687.919	283.95
Prevotella	LW	T1	683.588	384.761
Prevotella	LW	T2	681.971	333.764
Lactobacillus	DR	T1	653.737	353.094
Clostridium	LW	T2	647.966	316.626
Prevotella	DR	T1	638.958	351.06
Lactobacillus	LR	T3	633.76	328.981
Lactobacillus	LR	T1	628.747	317.155
Lactobacillus	LW	T3	615.284	326.732
Lactobacillus	DR	T2	585.237	386.61
Eubacterium	LR	T2	547.172	201.593
Eubacterium	LW	T2	540.137	213.913
Eubacterium	LW	T3	535.814	208.102
Eubacterium	LW	T1	534.431	231.254
Lactobacillus	DR	T3	523.547	370.49
Eubacterium	DR	T3	513.089	223.095
Eubacterium	LR	T1	511.557	229.148
Eubacterium	DR	T2	509.226	208.977
Eubacterium	LR	T3	472.914	178.547
Turicibacter	LW	T3	463.348	168.404
Eubacterium	DR	T1	444.032	213.108
Turicibacter	LR	T3	433.792	160.743
Clostridium	LR	T1	403.828	267.435
Clostridium	DR	T3	390.916	230.309
Clostridium	LW	T1	374.049	256.481
Turicibacter	LW	T2	367.975	175.217
Unclassified_peptostreptococcaceae	LR	T3	358.018	145.728
Unclassified_peptostreptococcaceae	LW	T3	351.706	152.687
Turicibacter	LR	T2	342.489	154.316
Clostridium	DR	T2	278.937	199.659
Anaerococcus	DR	T3	270.926	200.777
Anaerococcus	LR	T3	247.801	183.949
Turicibacter	DR	T3	244.742	138.097
Anaerococcus	LR	T2	242.443	179.268
Unclassified_peptostreptococcaceae	LW	T2	238.863	172.336
Mobiluncus	DR	T3	209.5	140.063
Anaerococcus	DR	T2	209.458	177.282
Peptococcus	LR	T3	205.348	61.6857
Unclassified_peptostreptococcaceae	LR	T2	201.67	132.035
Unclassified_peptostreptococcaceae	DR	T3	199.711	133.82
Peptococcus	LW	T3	194.397	60.3314
Campylobacter	LW	T3	193.23	146.878
Mobiluncus	LW	T3	191.049	131.064
Peptococcus	LW	T2	188.255	62.6853
Campylobacter	DR	T3	188.011	141.031
Streptococcus	DR	T3	185.695	125.432
Mobiluncus	LR	T3	184.982	131.984
Peptococcus	LR	T2	180.742	64.254
Campylobacter	LR	T3	171.76	143.668
Anaerococcus	LW	T3	166.5	176.187
Mobiluncus	LR	T2	160.326	128.926
Streptococcus	DR	T2	158.858	111.468
Turicibacter	DR	T2	158.168	115.829
Peptococcus	DR	T3	148.1	69.2692
Mobiluncus	DR	T2	143.821	105.235
Mobiluncus	LW	T2	142.784	118.983
Streptococcus	LW	T3	137.843	86.2318
Anaerococcus	LW	T2	137.245	143.895
Peptococcus	DR	T2	137.042	61.5007
Campylobacter	LW	T2	130.598	118.514
Anaerococcus	LR	T1	125.747	122.868
Streptococcus	LR	T3	116.774	100.813
Peptococcus	LW	T1	116.23	52.6613
Campylobacter	DR	T2	114.511	102.451
Anaerococcus	DR	T1	113.626	111.662
Peptococcus	LR	T1	108.724	56.5584
Unclassified_peptostreptococcaceae	DR	T2	106.626	123.431
Turicibacter	LW	T1	105.328	102.607
Oscillibacter	LW	T3	100.858	69.8785
Turicibacter	LR	T1	99.9321	88.2313
Clostridium	DR	T1	99.1053	71.1714
Desulfovibrio	LR	T2	98.9638	60.3702
Oscillibacter	LR	T2	98.1538	63.4194
Campylobacter	LR	T2	98.0995	103.806
Anaerococcus	LW	T1	96.2108	107.139
Oscillibacter	LR	T3	95.4796	59.999
Streptococcus	LR	T2	93.3937	87.5685
Ruminococcus	LR	T1	90.9095	69.034
Streptococcus	DR	T1	89.6579	96.5741
Oscillibacter	LR	T1	88.1629	62.7449
Streptococcus	LW	T2	87.3529	86.6965
Peptoniphilus	LR	T2	87.2941	65.4397
Peptococcus	DR	T1	86.4263	56.8963
Peptoniphilus	DR	T3	85.9579	67.7219
Ruminococcus	LW	T3	85.5294	69.8014
Catenibacterium	DR	T1	83.5211	47.058
Ruminococcus	LR	T3	82.6878	47.2679
Peptoniphilus	LR	T3	82.4615	64.5771
Desulfovibrio	LW	T2	81.7157	50.1194
Oscillibacter	LW	T2	80.7108	62.3672
Ruminococcus	LR	T2	76.4344	51.0422
Peptoniphilus	LW	T3	75.2353	63.4103
Desulfovibrio	LW	T3	75.1618	52.5963
Catenibacterium	DR	T2	73.7105	41.641
Desulfovibrio	DR	T3	73.3158	43.457
Peptoniphilus	DR	T2	72.8368	62.3816
Aerococcus	LR	T2	72.362	59.3779
Aerococcus	LR	T3	71.7285	62.6574
Ruminococcus	LW	T2	71.6667	44.4003
Aerococcus	DR	T3	69.1789	67.0325
Desulfovibrio	LR	T1	68.8959	54.8543
Desulfovibrio	DR	T2	68.6421	38.0029
Desulfovibrio	LR	T3	68.2036	48.0835
Oscillibacter	LW	T1	67.3824	59.0884
Ruminococcus	LW	T1	67.0441	49.446
Peptoniphilus	LW	T2	63.3529	60.7716
Treponema	LR	T3	61.9095	30.1483
Aerococcus	DR	T2	59.8579	62.3317
Catenibacterium	LW	T1	58.7745	40.2971
Catenibacterium	DR	T3	58.4842	40.4125
Treponema	LW	T3	54.0686	34.2689
Mobiluncus	LW	T1	54.0098	74.9779
Desulfovibrio	DR	T1	53.7368	39.3694
Collinsella	DR	T1	52.8474	30.4138
Catenibacterium	LR	T1	52.7466	40.1514
Streptococcus	LR	T1	52.6923	74.943
Collinsella	DR	T2	51.1684	27.2322
Ruminococcus	DR	T3	49.2263	39.9491
Ruminococcus	DR	T1	49.1368	36.4717
Desulfovibrio	LW	T1	47.3186	45.2062
Aerococcus	LW	T3	47.2549	57.9834
Treponema	LR	T2	46.7376	31.3642
Blautia	DR	T1	45.5579	27.8652
Mobiluncus	DR	T1	44.4579	63.727
Ruminococcus	DR	T2	44.3211	36.292
Aerococcus	LW	T2	43.6422	48.1074
Streptococcus	LW	T1	43.4706	69.904
Collinsella	DR	T3	43.4	27.3068
Aerococcus	LR	T1	39.3982	52.733
Oscillibacter	DR	T3	36.9895	35.9651
Peptoniphilus	LW	T1	36.6961	49.1866
Campylobacter	LW	T1	35.3922	44.5702
Oscillibacter	DR	T2	35.2789	37.8231
Treponema	LW	T2	35.0196	28.2382
Peptoniphilus	DR	T1	34.5895	44.3835
Unclassified_peptostreptococcaceae	LW	T1	34.1127	75.6331
Collinsella	LW	T1	33.951	26.5617
Collinsella	LR	T2	33.2308	25.118
Collinsella	LR	T1	31.5882	26.7315
Bacteroides	LR	T1	31.5023	26.0345
Collinsella	LW	T2	31.1078	24.4
Mobiluncus	LR	T1	29.9457	58.0343
Campylobacter	DR	T1	29.4842	36.1835
Peptoniphilus	LR	T1	27.8824	42.3432
Catenibacterium	LR	T2	27.4842	29.8276
Blautia	LW	T1	27.2941	24.1855
Treponema	LR	T1	26.6787	28.1438
Campylobacter	LR	T1	25.1357	29.5469
Collinsella	LW	T3	24.902	25.2982
Blautia	DR	T2	24.2053	22.709
Bacteroides	LR	T3	24.1357	16.5609
Aerococcus	LW	T1	23.848	37.9146
Bacteroides	LW	T3	23.7108	19.9423
Catenibacterium	LW	T3	23.3039	32.3022
Catenibacterium	LW	T2	22.6912	26.9453
Bacteroides	LR	T2	22.5475	15.9651
Bacteroides	LW	T1	22.3235	18.3503
Collinsella	LR	T3	21.7285	20.7024
Oscillibacter	DR	T1	21.3158	26.1225
Treponema	LW	T1	20.2059	20.2829
Treponema	DR	T3	19.6947	20.4464
Bacteroides	LW	T2	19.5637	11.87
Blautia	LR	T1	19.267	20.7644
Catenibacterium	LR	T3	18.6968	22.036
Blautia	DR	T3	18.6211	19.5287
Turicibacter	DR	T1	17.9947	31.1408
Bacteroides	DR	T3	17.7474	12.52
Unclassified_peptostreptococcaceae	LR	T1	17.3348	53.6064
Aerococcus	DR	T1	16.5632	28.431
Blautia	LW	T3	16.2794	23.7685
Blautia	LR	T2	15.6652	17.7302
Actinobacillus	DR	T1	15.2737	13.6094
Actinobacillus	LR	T1	15.0317	13.3734
Bacteroides	DR	T2	14.9947	7.78582
Treponema	DR	T2	14.9105	13.777
Bacteroides	DR	T1	14.7211	9.00388
Blautia	LW	T2	14.6814	13.397
Actinobacillus	LW	T3	14.4167	12.9865
Blautia	LR	T3	13.81	11.3706
Actinobacillus	LW	T1	13.5392	11.3725
Actinobacillus	LR	T2	12.4299	7.94875
Actinobacillus	LR	T3	12.1674	5.70359
Actinobacillus	LW	T2	11.9069	5.65391
Parabacteroides	DR	T3	11.2737	13.0262
Actinobacillus	DR	T2	11.0105	6.03341
Actinobacillus	DR	T3	10.6895	5.9436
Treponema	DR	T1	10.6368	6.08752
Parabacteroides	LR	T3	10.6018	8.77418
Parabacteroides	LR	T2	10.5928	8.66481
Parabacteroides	LW	T3	10.3824	9.85865
Parabacteroides	DR	T1	10.0474	10.5971
Parabacteroides	LW	T1	9.84804	10.2111
Parabacteroides	LW	T2	9.38235	7.08991
Parabacteroides	LR	T1	8.9819	7.39961
Parabacteroides	DR	T2	8.33684	6.13276
Coprococcus	DR	T1	7.96842	12.1354
Coprococcus	LR	T1	7.76471	11.2132
Coprococcus	DR	T2	6.65263	9.28191
Coprococcus	LW	T3	6.2451	8.92435
Parvimonas	LW	T3	6.07353	4.1534
Faecalibacterium	LR	T1	5.91403	9.41743
Parvimonas	LR	T2	5.79638	3.4548
Parvimonas	LR	T3	5.73756	2.67716
Coprococcus	LR	T2	5.59729	7.2736
Coprococcus	LW	T1	5.58824	7.33955
Parvimonas	LW	T2	5.43137	2.85447
Coprococcus	LW	T2	5.18137	5.20718
Parvimonas	LR	T1	5.14932	2.94501
Parvimonas	LW	T1	5.12255	3.00405
Parvimonas	DR	T3	5.11053	3.31158
Coprococcus	DR	T3	4.84737	5.89618
Parvimonas	DR	T2	4.82632	2.42045
Coprococcus	LR	T3	4.819	3.16282
Parvimonas	DR	T1	4.53158	2.27862
Faecalibacterium	LR	T3	4	6.20264
Faecalibacterium	LW	T3	3.82843	7.51714
Roseburia	LW	T3	3.67647	6.95186
Faecalibacterium	LR	T2	3.10407	5.36767
Anaerovibrio	LR	T1	2.8914	5.24291
Roseburia	LR	T3	2.83258	4.26551
Anaerovibrio	LW	T1	2.79902	5.82282
Faecalibacterium	LW	T2	2.71569	4.02915
Faecalibacterium	LW	T1	2.55882	4.28095
Roseburia	LR	T2	2.46606	4.26987
Anaerovibrio	LW	T3	2.45098	3.71822
Anaerovibrio	DR	T1	2.38947	3.96224
Roseburia	LW	T2	2.29412	3.29079
Roseburia	LW	T1	2.23529	3.07116
Anaerovibrio	LR	T3	2.1629	2.14278
Roseburia	LR	T1	2.08597	2.79233
Anaerovibrio	LR	T2	2.00905	1.89495
Dorea	LW	T3	1.98529	0.778263
Escherichia	LW	T3	1.96569	0.653749
Dorea	LR	T3	1.89593	0.347761
Escherichia	LR	T3	1.89593	0.347761
Roseburia	DR	T2	1.88947	2.02456
Dorea	LR	T2	1.88235	0.517605
Escherichia	LR	T2	1.87783	0.475305
Escherichia	LR	T1	1.86425	0.660329
Anaerovibrio	LW	T2	1.84314	0.364566
Dorea	LW	T2	1.84314	0.364566
Escherichia	LW	T2	1.84314	0.364566
Dorea	LR	T1	1.83258	0.598504
Anaerovibrio	DR	T2	1.82632	0.9122
Dorea	LW	T1	1.80882	0.503897
Anaerovibrio	DR	T3	1.78947	0.740295
Escherichia	LW	T1	1.78431	0.446717
Dorea	DR	T2	1.74737	0.435669
Dorea	DR	T3	1.74737	0.435669
Escherichia	DR	T2	1.74737	0.435669
Escherichia	DR	T3	1.74737	0.435669
Faecalibacterium	DR	T2	1.74737	0.435669
Faecalibacterium	DR	T3	1.74737	0.435669
Roseburia	DR	T3	1.74737	0.435669
Dorea	DR	T1	1.70526	0.457129
Escherichia	DR	T1	1.70526	0.457129
Faecalibacterium	DR	T1	1.70526	0.457129
Roseburia	DR	T1	1.70526	0.457129
Unclassified_peptostreptococcaceae	DR	T1	1.70526	0.457129
