# Supplementary material for: Gut microbiome composition differences among breeds impact feed efficiency in swine
Source: Microbiome. 2020 Jul 22;8:110. doi: 10.1186/s40168-020-00888-9 (PMC7376719; doi:10.1186/s40168-020-00888-9)
Supplement: Supplementary file 4 — Additional file 3. Spearman correlations between gut microbiome, feed efficiency, and fatness traits of pigs. [file 40168_2020_888_MOESM3_ESM.xlsx]

## Sheet: Sheet1
Genus	Trait	Period	Spearman correlations	-log10(P-Value)
Peptococcus	OffTestBF	T2	0.275843	11.0895
Peptococcus	OffTestBF	T3	0.275843	11.0895
Turicibacter	OffTestBF	T2	0.250613	9.21788
Turicibacter	OffTestBF	T3	0.250613	9.21788
Catenibacterium	OffTestBF	T2	-0.228046	7.70831
Catenibacterium	OffTestBF	T3	-0.228046	7.70831
Faecalibacterium	RF2	T1	-0.221493	7.2982
Roseburia	OffTestLD	T1	-0.218113	7.09157
Oscillibacter	ADFI	T1	-0.217247	7.03918
Anaerovibrio	OffTestLD	T1	-0.215508	6.93455
Faecalibacterium	RF1	T1	-0.212837	6.77559
Faecalibacterium	FCR	T1	-0.210694	6.64955
Oscillibacter	RF2	T1	-0.205976	6.37666
Turicibacter	RF2	T1	-0.204987	6.32021
Campylobacter	OffTestLD	T1	-0.204842	6.312
Dorea	OffTestLD	T1	-0.203887	6.25781
Treponema	RF2	T1	-0.203587	6.24083
Parvimonas	OffTestLD	T1	-0.196624	5.85427
Clostridium	RF2	T1	-0.195966	5.81841
Bacteroides	RF2	T1	-0.193843	5.70365
Ruminococcus	ADFI	T1	-0.191771	5.59284
Bacteroides	ADFI	T1	-0.191445	5.5755
Escherichia	RF2	T1	-0.191005	5.5522
Escherichia	OffTestLD	T1	-0.189383	5.46661
Clostridium	ADFI	T1	-0.188111	5.40001
Treponema	RF1	T1	-0.18635	5.30856
Prevotella	FCR	T1	-0.183623	5.16862
Faecalibacterium	ADFI	T1	-0.182242	5.09849
Streptococcus	FCR	T1	-0.179934	4.98254
Desulfovibrio	OffTestLD	T1	-0.17968	4.96983
Ruminococcus	RF2	T1	-0.179486	4.96018
Desulfovibrio	FCR	T1	-0.178837	4.92793
Prevotella	RF1	T1	-0.178736	4.92287
Oscillibacter	RF1	T1	-0.178576	4.91495
Parvimonas	RF2	T1	-0.178358	4.90417
Treponema	FCR	T1	-0.17754	4.86378
Turicibacter	ADFI	T1	-0.177282	4.85105
Prevotella	RF2	T1	-0.177096	4.84188
Treponema	ADFI	T1	-0.175284	4.75327
Actinobacillus	OffTestLD	T1	-0.174842	4.73177
Eubacterium	RF2	T1	-0.174409	4.71078
Turicibacter	OffTestLD	T1	-0.174268	4.70395
Clostridium	OffTestBF	T2	0.174029	4.69238
Clostridium	OffTestBF	T3	0.174029	4.69238
Anaerovibrio	RF2	T1	-0.172965	4.64111
Dorea	RF2	T1	-0.172361	4.61211
Turicibacter	RF1	T1	-0.171945	4.59223
Escherichia	RF1	T1	-0.170069	4.50307
Desulfovibrio	RF1	T1	-0.168676	4.4375
Campylobacter	RF2	T1	-0.168592	4.43355
Bacteroides	RF1	T1	-0.168369	4.42312
Streptococcus	RF1	T1	-0.168306	4.42017
Escherichia	FCR	T1	-0.166486	4.33545
Campylobacter	OffTestLD	T2	-0.166178	4.32121
Campylobacter	OffTestLD	T3	-0.166178	4.32121
Escherichia	ADFI	T1	-0.166117	4.31836
Bacteroides	FCR	T1	-0.16493	4.26373
Anaerovibrio	ADFI	T1	-0.164296	4.2347
Desulfovibrio	RF2	T1	-0.162607	4.15785
Oscillibacter	FCR	T1	-0.162578	4.15652
Clostridium	RF1	T1	-0.162523	4.15405
Faecalibacterium	OffTestLD	T1	-0.162523	4.15401
Parabacteroides	RF2	T1	-0.161712	4.11739
Parabacteroides	OffTestLD	T1	-0.159361	4.01228
Parvimonas	RF1	T1	-0.159024	3.99733
Roseburia	RF2	T1	-0.158096	3.95629
Streptococcus	OffTestBF	T1	-0.157757	3.94138
Coprococcus	OffTestLD	T1	-0.157201	3.91695
Parvimonas	ADFI	T1	-0.15564	3.84883
Peptococcus	ADFI	T2	0.15515	3.8276
Peptococcus	ADFI	T3	0.15515	3.8276
Streptococcus	RF2	T1	-0.154839	3.81414
Anaerovibrio	RF1	T1	-0.15459	3.80339
Mobiluncus	RF2	T1	-0.154566	3.80234
Peptococcus	RF1	T1	-0.154132	3.78365
Dorea	RF1	T1	-0.154046	3.77993
Eubacterium	RF1	T1	-0.153483	3.75578
Parabacteroides	RF1	T1	-0.152933	3.73222
Ruminococcus	OffTestLD	T1	-0.152352	3.70745
Dorea	ADFI	T1	-0.152104	3.69692
Eubacterium	ADFI	T1	-0.15195	3.69036
Prevotella	OffTestLD	T2	0.151198	3.65851
Prevotella	OffTestLD	T3	0.151198	3.65851
Anaerovibrio	FCR	T1	-0.149329	3.57998
Aerococcus	RF2	T1	-0.14884	3.55958
Parvimonas	FCR	T1	-0.148493	3.54514
Actinobacillus	ADFI	T1	-0.148363	3.53973
Ruminococcus	RF1	T1	-0.148048	3.52666
Prevotella	ADFI	T1	-0.147964	3.52317
Campylobacter	RF1	T1	-0.147279	3.49484
Peptococcus	RF2	T1	-0.147249	3.49362
Actinobacillus	RF2	T1	-0.146627	3.46804
Mobiluncus	OffTestLD	T1	-0.146389	3.45823
Ruminococcus	FCR	T1	-0.145776	3.43315
Streptococcus	OffTestIMF	T2	0.145414	3.41837
Streptococcus	OffTestIMF	T3	0.145414	3.41837
Desulfovibrio	ADFI	T1	-0.145363	3.4163
Mobiluncus	RF1	T1	-0.144938	3.39902
Dorea	FCR	T1	-0.143634	3.34624
Roseburia	RF1	T1	-0.142813	3.31325
Treponema	RF1	T2	-0.140475	3.22023
Treponema	RF1	T3	-0.140475	3.22023
Parabacteroides	ADFI	T1	-0.140417	3.21793
Aerococcus	ADFI	T1	-0.139798	3.19356
Parabacteroides	FCR	T1	-0.13979	3.19325
Eubacterium	FCR	T1	-0.139431	3.17913
Aerococcus	FCR	T1	-0.139242	3.17174
Treponema	OffTestLD	T1	-0.138653	3.14869
Roseburia	ADFI	T1	-0.136303	3.05773
Campylobacter	FCR	T2	0.134255	2.97956
Campylobacter	FCR	T3	0.134255	2.97956
Turicibacter	FCR	T1	-0.13393	2.96728
Unclassified_peptostreptococcaceae	OffTestLD	T2	-0.133744	2.96025
Unclassified_peptostreptococcaceae	OffTestLD	T3	-0.133744	2.96025
Desulfovibrio	OffTestBF	T1	-0.133307	2.94376
Aerococcus	RF1	T1	-0.133029	2.9333
Treponema	RF2	T2	-0.132288	2.90554
Treponema	RF2	T3	-0.132288	2.90554
Campylobacter	ADFI	T1	-0.131429	2.87351
Campylobacter	OffTestIMF	T2	0.131258	2.86715
Campylobacter	OffTestIMF	T3	0.131258	2.86715
Anaerococcus	ADG	T2	-0.131228	2.86605
Anaerococcus	ADG	T3	-0.131228	2.86605
Peptococcus	FCR	T1	-0.131158	2.86346
Campylobacter	FCR	T1	-0.130745	2.84814
Treponema	FCR	T2	-0.130672	2.84544
Treponema	FCR	T3	-0.130672	2.84544
Anaerovibrio	OffTestBF	T1	-0.130222	2.82882
Roseburia	FCR	T1	-0.129917	2.81758
Clostridium	OffTestBF	T1	0.12821	2.75515
Lactobacillus	OffTestBF	T2	0.127573	2.73205
Lactobacillus	OffTestBF	T3	0.127573	2.73205
Clostridium	FCR	T1	-0.127447	2.72748
Peptococcus	ADG	T2	0.127416	2.72638
Peptococcus	ADG	T3	0.127416	2.72638
Mobiluncus	FCR	T1	-0.125612	2.66155
Ruminococcus	OffTestBF	T2	0.125347	2.6521
Ruminococcus	OffTestBF	T3	0.125347	2.6521
Anaerococcus	FCR	T1	-0.124753	2.63096
Actinobacillus	OffTestBF	T1	-0.122871	2.56461
Coprococcus	OffTestIMF	T2	0.121867	2.5296
Coprococcus	OffTestIMF	T3	0.121867	2.5296
Anaerococcus	RF2	T1	-0.120811	2.49301
Lactobacillus	ADFI	T2	0.120723	2.48999
Lactobacillus	ADFI	T3	0.120723	2.48999
Peptococcus	OffTestLD	T1	-0.120067	2.46742
Clostridium	OffTestLD	T1	-0.118348	2.4088
Actinobacillus	FCR	T1	-0.118058	2.39896
Blautia	OffTestBF	T1	-0.116853	2.35839
Roseburia	OffTestIMF	T2	0.116145	2.33474
Roseburia	OffTestIMF	T3	0.116145	2.33474
Catenibacterium	OffTestIMF	T2	0.116043	2.33133
Catenibacterium	OffTestIMF	T3	0.116043	2.33133
Anaerococcus	RF1	T1	-0.114807	2.29033
Actinobacillus	RF1	T1	-0.114502	2.2803
Campylobacter	RF1	T2	0.114201	2.27039
Campylobacter	RF1	T3	0.114201	2.27039
Anaerovibrio	OffTestIMF	T1	0.114051	2.26544
Collinsella	OffTestBF	T2	-0.113744	2.25539
Collinsella	OffTestBF	T3	-0.113744	2.25539
Lactobacillus	OffTestLD	T1	-0.113112	2.23475
Desulfovibrio	ADFI	T2	-0.112939	2.22909
Desulfovibrio	ADFI	T3	-0.112939	2.22909
Clostridium	RF1	T2	-0.11179	2.19185
Clostridium	RF1	T3	-0.11179	2.19185
Parabacteroides	OffTestBF	T1	-0.11029	2.14374
Bacteroides	OffTestLD	T2	-0.109374	2.11464
Bacteroides	OffTestLD	T3	-0.109374	2.11464
Dorea	OffTestIMF	T2	0.108639	2.09142
Escherichia	OffTestIMF	T2	0.108639	2.09142
Dorea	OffTestIMF	T3	0.108639	2.09142
Escherichia	OffTestIMF	T3	0.108639	2.09142
Bacteroides	OffTestLD	T1	-0.108348	2.08226
Actinobacillus	OffTestIMF	T2	0.107868	2.0672
Actinobacillus	OffTestIMF	T3	0.107868	2.0672
Peptoniphilus	RF2	T1	-0.106985	2.03966
Turicibacter	RF1	T2	-0.106699	2.03078
Turicibacter	RF1	T3	-0.106699	2.03078
Anaerococcus	ADFI	T1	-0.106293	2.0182
Faecalibacterium	OffTestLD	T2	-0.105789	2.00265
Faecalibacterium	OffTestLD	T3	-0.105789	2.00265
Campylobacter	RF2	T2	0.105441	1.99193
Campylobacter	RF2	T3	0.105441	1.99193
Coprococcus	OffTestLD	T2	-0.104853	1.97393
Coprococcus	OffTestLD	T3	-0.104853	1.97393
Treponema	ADFI	T2	-0.104588	1.96582
Treponema	ADFI	T3	-0.104588	1.96582
Prevotella	OffTestIMF	T1	0.104054	1.94958
Coprococcus	RF2	T1	-0.103217	1.92422
Streptococcus	ADFI	T1	-0.102811	1.91199
Roseburia	OffTestLD	T2	-0.102759	1.91044
Roseburia	OffTestLD	T3	-0.102759	1.91044
Faecalibacterium	OffTestIMF	T2	0.101838	1.88285
Faecalibacterium	OffTestIMF	T3	0.101838	1.88285
Collinsella	OffTestBF	T1	-0.101621	1.87637
Coprococcus	ADFI	T1	-0.100343	1.83851
Clostridium	FCR	T2	-0.100138	1.83246
Clostridium	FCR	T3	-0.100138	1.83246
Oscillibacter	OffTestLD	T1	-0.0995365	1.81481
Dorea	OffTestLD	T2	-0.0993978	1.81075
Escherichia	OffTestLD	T2	-0.0993978	1.81075
Dorea	OffTestLD	T3	-0.0993978	1.81075
Escherichia	OffTestLD	T3	-0.0993978	1.81075
Parabacteroides	OffTestIMF	T2	0.0975346	1.75666
Parabacteroides	OffTestIMF	T3	0.0975346	1.75666
Parvimonas	OffTestIMF	T2	0.0972653	1.74892
Parvimonas	OffTestIMF	T3	0.0972653	1.74892
Blautia	RF1	T1	0.0970566	1.74292
Clostridium	RF2	T2	-0.0970101	1.74159
Clostridium	RF2	T3	-0.0970101	1.74159
Oscillibacter	RF1	T2	-0.095849	1.70845
Oscillibacter	RF1	T3	-0.095849	1.70845
Desulfovibrio	RF2	T2	-0.0954042	1.69584
Desulfovibrio	RF2	T3	-0.0954042	1.69584
Anaerovibrio	OffTestIMF	T2	0.0950555	1.68599
Anaerovibrio	OffTestIMF	T3	0.0950555	1.68599
Anaerovibrio	OffTestLD	T2	-0.0950123	1.68477
Anaerovibrio	OffTestLD	T3	-0.0950123	1.68477
Turicibacter	ADG	T2	0.0948866	1.68123
Turicibacter	ADG	T3	0.0948866	1.68123
Catenibacterium	OffTestLD	T2	0.0945068	1.67055
Catenibacterium	OffTestLD	T3	0.0945068	1.67055
Unclassified_peptostreptococcaceae	OffTestBF	T2	0.093907	1.65375
Unclassified_peptostreptococcaceae	OffTestBF	T3	0.093907	1.65375
Peptoniphilus	RF1	T1	-0.0932932	1.63664
Coprococcus	FCR	T1	-0.0931261	1.632
Actinobacillus	OffTestIMF	T1	0.092394	1.61175
Coprococcus	RF1	T1	-0.0920482	1.60223
Ruminococcus	OffTestIMF	T1	0.0917075	1.59287
Oscillibacter	OffTestLD	T2	-0.0916163	1.59037
Oscillibacter	OffTestLD	T3	-0.0916163	1.59037
Parvimonas	OffTestLD	T2	-0.0914478	1.58576
Parvimonas	OffTestLD	T3	-0.0914478	1.58576
Treponema	OffTestBF	T2	0.0913588	1.58333
Treponema	OffTestBF	T3	0.0913588	1.58333
Oscillibacter	FCR	T2	-0.0908412	1.56921
Oscillibacter	FCR	T3	-0.0908412	1.56921
Oscillibacter	RF2	T2	-0.0891533	1.52362
Oscillibacter	RF2	T3	-0.0891533	1.52362
Peptococcus	ADFI	T1	-0.0890191	1.52003
Eubacterium	OffTestLD	T1	-0.0888139	1.51454
Turicibacter	RF2	T2	-0.088568	1.50797
Turicibacter	RF2	T3	-0.088568	1.50797
Eubacterium	FCR	T2	-0.0879917	1.49264
Eubacterium	FCR	T3	-0.0879917	1.49264
Peptoniphilus	ADG	T2	-0.0871648	1.47077
Peptoniphilus	ADG	T3	-0.0871648	1.47077
Blautia	FCR	T1	0.0869706	1.46566
Eubacterium	OffTestLD	T2	0.0852976	1.422
Eubacterium	OffTestLD	T3	0.0852976	1.422
Catenibacterium	OffTestBF	T1	-0.0851434	1.41801
Escherichia	OffTestIMF	T1	0.0851309	1.41768
Peptococcus	RF2	T2	0.0848254	1.40979
Peptococcus	RF2	T3	0.0848254	1.40979
Turicibacter	FCR	T2	-0.0846496	1.40526
Turicibacter	FCR	T3	-0.0846496	1.40526
Eubacterium	RF1	T2	-0.0844525	1.40019
Eubacterium	RF1	T3	-0.0844525	1.40019
Mobiluncus	ADFI	T1	-0.0839543	1.38741
Turicibacter	OffTestBF	T1	0.0837722	1.38275
Anaerococcus	OffTestBF	T2	-0.0833609	1.37227
Anaerococcus	OffTestBF	T3	-0.0833609	1.37227
Desulfovibrio	RF1	T2	-0.0832348	1.36906
Desulfovibrio	RF1	T3	-0.0832348	1.36906
Peptoniphilus	FCR	T1	-0.0826044	1.35308
Desulfovibrio	FCR	T2	-0.082352	1.34671
Desulfovibrio	FCR	T3	-0.082352	1.34671
Treponema	OffTestIMF	T1	0.0820525	1.33917
Aerococcus	ADG	T2	-0.0812937	1.32015
Aerococcus	ADG	T3	-0.0812937	1.32015
Escherichia	OffTestBF	T1	-0.0811838	1.31741
Peptococcus	OffTestBF	T1	0.0807266	1.30603
Parvimonas	OffTestBF	T1	-0.0805874	1.30257
Lactobacillus	RF2	T2	0.0797871	1.28279
Lactobacillus	RF2	T3	0.0797871	1.28279
Campylobacter	ADFI	T2	0.0791433	1.26699
Campylobacter	ADFI	T3	0.0791433	1.26699
Streptococcus	OffTestBF	T2	-0.0786686	1.2554
Streptococcus	OffTestBF	T3	-0.0786686	1.2554
Dorea	OffTestIMF	T1	0.0782528	1.24529
Eubacterium	RF2	T2	-0.078171	1.2433
Eubacterium	RF2	T3	-0.078171	1.2433
Anaerococcus	ADFI	T2	-0.0777092	1.23213
Anaerococcus	ADFI	T3	-0.0777092	1.23213
Aerococcus	OffTestLD	T1	-0.0772807	1.22181
Peptoniphilus	OffTestLD	T1	-0.0772588	1.22128
Dorea	OffTestBF	T1	-0.0768817	1.21223
Parvimonas	OffTestIMF	T1	0.0746442	1.15921
Streptococcus	ADG	T1	0.074418	1.15392
Faecalibacterium	OffTestBF	T1	-0.074398	1.15345
Campylobacter	OffTestIMF	T1	0.0743661	1.1527
Roseburia	OffTestIMF	T1	0.0741774	1.1483
Blautia	RF2	T1	0.0739107	1.14208
Collinsella	OffTestLD	T2	0.0738373	1.14038
Collinsella	OffTestLD	T3	0.0738373	1.14038
Parabacteroides	OffTestLD	T2	-0.0729861	1.12067
Parabacteroides	OffTestLD	T3	-0.0729861	1.12067
Actinobacillus	OffTestLD	T2	-0.0723883	1.10692
Actinobacillus	OffTestLD	T3	-0.0723883	1.10692
Collinsella	OffTestIMF	T2	0.0722936	1.10475
Collinsella	OffTestIMF	T3	0.0722936	1.10475
Turicibacter	OffTestIMF	T1	-0.0710991	1.07756
Ruminococcus	ADG	T2	0.0709494	1.07417
Ruminococcus	ADG	T3	0.0709494	1.07417
Collinsella	OffTestIMF	T1	-0.0708928	1.07289
Lactobacillus	FCR	T2	0.0707364	1.06936
Lactobacillus	FCR	T3	0.0707364	1.06936
Clostridium	ADG	T1	-0.0704912	1.06384
Oscillibacter	OffTestBF	T2	0.0698994	1.05057
Oscillibacter	OffTestBF	T3	0.0698994	1.05057
Lactobacillus	OffTestIMF	T2	-0.0696385	1.04474
Lactobacillus	OffTestIMF	T3	-0.0696385	1.04474
Roseburia	OffTestBF	T1	-0.0695873	1.0436
Parabacteroides	RF1	T2	-0.0695052	1.04177
Parabacteroides	RF1	T3	-0.0695052	1.04177
Anaerococcus	OffTestLD	T1	-0.069225	1.03554
Anaerococcus	OffTestBF	T1	-0.0687207	1.02437
Ruminococcus	RF1	T2	-0.0684961	1.01941
Ruminococcus	RF1	T3	-0.0684961	1.01941
Prevotella	OffTestLD	T1	-0.0684688	1.01881
Unclassified_peptostreptococcaceae	ADG	T2	0.0683744	1.01673
Unclassified_peptostreptococcaceae	ADG	T3	0.0683744	1.01673
Aerococcus	OffTestBF	T2	-0.0683445	1.01607
Aerococcus	OffTestBF	T3	-0.0683445	1.01607
Bacteroides	OffTestIMF	T2	0.0676342	1.0005
Bacteroides	OffTestIMF	T3	0.0676342	1.0005
Blautia	ADG	T1	-0.0663531	0.972691
Desulfovibrio	OffTestIMF	T1	0.0660799	0.96681
Unclassified_peptostreptococcaceae	RF1	T2	-0.0654281	0.952844
Unclassified_peptostreptococcaceae	RF1	T3	-0.0654281	0.952844
Campylobacter	OffTestBF	T1	-0.065406	0.952371
Parabacteroides	FCR	T2	-0.0652324	0.948668
Parabacteroides	FCR	T3	-0.0652324	0.948668
Coprococcus	OffTestBF	T1	-0.064478	0.932656
Peptoniphilus	ADFI	T1	-0.0641934	0.926647
Catenibacterium	ADG	T2	-0.0631128	0.904
Catenibacterium	ADG	T3	-0.0631128	0.904
Coprococcus	OffTestIMF	T1	0.0621044	0.883099
Anaerococcus	OffTestLD	T2	0.0614449	0.869553
Anaerococcus	OffTestLD	T3	0.0614449	0.869553
Lactobacillus	RF1	T2	0.0606497	0.853345
Lactobacillus	RF1	T3	0.0606497	0.853345
Campylobacter	ADG	T2	-0.0603981	0.848246
Campylobacter	ADG	T3	-0.0603981	0.848246
Eubacterium	OffTestBF	T2	0.0602274	0.844794
Eubacterium	OffTestBF	T3	0.0602274	0.844794
Lactobacillus	ADG	T2	0.0601044	0.842312
Lactobacillus	ADG	T3	0.0601044	0.842312
Desulfovibrio	ADG	T2	-0.0599747	0.839697
Desulfovibrio	ADG	T3	-0.0599747	0.839697
Ruminococcus	FCR	T2	-0.0585607	0.811433
Ruminococcus	FCR	T3	-0.0585607	0.811433
Catenibacterium	ADFI	T2	-0.0581654	0.803611
Catenibacterium	ADFI	T3	-0.0581654	0.803611
Parabacteroides	RF2	T2	-0.0577062	0.794566
Parabacteroides	RF2	T3	-0.0577062	0.794566
Peptococcus	FCR	T2	0.0573063	0.786727
Peptococcus	FCR	T3	0.0573063	0.786727
Parabacteroides	OffTestIMF	T1	0.0566947	0.774805
Mobiluncus	OffTestIMF	T1	0.0557923	0.757365
Catenibacterium	OffTestIMF	T1	0.0553315	0.748528
Ruminococcus	ADG	T1	-0.0550884	0.743884
Unclassified_peptostreptococcaceae	RF2	T2	-0.0546032	0.734653
Unclassified_peptostreptococcaceae	RF2	T3	-0.0546032	0.734653
Bacteroides	RF1	T2	-0.0527002	0.698943
Bacteroides	RF1	T3	-0.0527002	0.698943
Oscillibacter	OffTestBF	T1	0.0518667	0.683548
Catenibacterium	OffTestLD	T1	-0.0516261	0.679132
Clostridium	ADG	T2	0.0516261	0.679132
Clostridium	ADG	T3	0.0516261	0.679132
Aerococcus	OffTestIMF	T1	0.0515946	0.678556
Streptococcus	OffTestIMF	T1	0.0514583	0.676061
Oscillibacter	ADG	T1	-0.0513087	0.673325
Eubacterium	ADFI	T2	-0.0510466	0.668548
Eubacterium	ADFI	T3	-0.0510466	0.668548
Streptococcus	ADFI	T2	-0.0493979	0.638825
Streptococcus	ADFI	T3	-0.0493979	0.638825
Peptococcus	RF1	T2	0.0489715	0.631233
Peptococcus	RF1	T3	0.0489715	0.631233
Bacteroides	FCR	T2	-0.0479351	0.612939
Bacteroides	FCR	T3	-0.0479351	0.612939
Blautia	OffTestIMF	T1	0.0476585	0.608096
Anaerococcus	OffTestIMF	T1	0.0476404	0.607778
Aerococcus	OffTestBF	T1	-0.0475689	0.60653
Peptoniphilus	ADFI	T2	-0.0475153	0.605595
Peptoniphilus	ADFI	T3	-0.0475153	0.605595
Faecalibacterium	ADG	T2	0.0470557	0.597595
Faecalibacterium	ADG	T3	0.0470557	0.597595
Unclassified_peptostreptococcaceae	FCR	T2	-0.0468781	0.594517
Unclassified_peptostreptococcaceae	FCR	T3	-0.0468781	0.594517
Prevotella	OffTestBF	T1	-0.0466523	0.590611
Clostridium	OffTestLD	T2	-0.0463308	0.585071
Clostridium	OffTestLD	T3	-0.0463308	0.585071
Peptococcus	ADG	T1	0.0461351	0.581707
Mobiluncus	OffTestIMF	T2	0.0457674	0.575412
Mobiluncus	OffTestIMF	T3	0.0457674	0.575412
Blautia	OffTestLD	T2	0.0457561	0.575219
Blautia	OffTestLD	T3	0.0457561	0.575219
Bacteroides	RF2	T2	-0.0445474	0.554727
Bacteroides	RF2	T3	-0.0445474	0.554727
Oscillibacter	ADFI	T2	-0.0441828	0.548607
Oscillibacter	ADFI	T3	-0.0441828	0.548607
Mobiluncus	ADG	T2	-0.0440202	0.545886
Mobiluncus	ADG	T3	-0.0440202	0.545886
Desulfovibrio	OffTestLD	T2	-0.043044	0.529667
Desulfovibrio	OffTestLD	T3	-0.043044	0.529667
Peptoniphilus	OffTestBF	T2	-0.0429535	0.528174
Peptoniphilus	OffTestBF	T3	-0.0429535	0.528174
Mobiluncus	ADG	T1	0.0427328	0.524539
Prevotella	ADG	T1	0.0423511	0.518276
Blautia	OffTestBF	T2	-0.042144	0.51489
Blautia	OffTestBF	T3	-0.042144	0.51489
Ruminococcus	RF2	T2	-0.0413278	0.501635
Ruminococcus	RF2	T3	-0.0413278	0.501635
Bacteroides	ADG	T1	-0.0409653	0.495791
Clostridium	OffTestIMF	T1	-0.0400741	0.481543
Parabacteroides	ADG	T2	0.0391353	0.46671
Parabacteroides	ADG	T3	0.0391353	0.46671
Roseburia	ADFI	T2	0.0374272	0.440184
Roseburia	ADFI	T3	0.0374272	0.440184
Actinobacillus	ADG	T1	-0.0372893	0.43807
Desulfovibrio	OffTestIMF	T2	0.0370366	0.434202
Desulfovibrio	OffTestIMF	T3	0.0370366	0.434202
Oscillibacter	OffTestIMF	T2	0.0364819	0.42576
Oscillibacter	OffTestIMF	T3	0.0364819	0.42576
Streptococcus	ADG	T2	-0.0359783	0.41815
Streptococcus	ADG	T3	-0.0359783	0.41815
Faecalibacterium	ADFI	T2	0.0357731	0.415065
Faecalibacterium	ADFI	T3	0.0357731	0.415065
Roseburia	ADG	T2	0.0356249	0.412842
Roseburia	ADG	T3	0.0356249	0.412842
Dorea	ADG	T2	0.0355256	0.411354
Escherichia	ADG	T2	0.0355256	0.411354
Dorea	ADG	T3	0.0355256	0.411354
Escherichia	ADG	T3	0.0355256	0.411354
Oscillibacter	OffTestIMF	T1	0.0354243	0.409839
Peptococcus	OffTestIMF	T2	0.0348228	0.400885
Peptococcus	OffTestIMF	T3	0.0348228	0.400885
Prevotella	FCR	T2	-0.0341906	0.391552
Prevotella	FCR	T3	-0.0341906	0.391552
Mobiluncus	RF1	T2	0.0335896	0.382754
Mobiluncus	RF1	T3	0.0335896	0.382754
Oscillibacter	ADG	T2	0.0335665	0.382417
Oscillibacter	ADG	T3	0.0335665	0.382417
Ruminococcus	OffTestBF	T1	-0.0328871	0.372563
Collinsella	ADG	T2	-0.0327562	0.370674
Collinsella	ADG	T3	-0.0327562	0.370674
Blautia	OffTestIMF	T2	0.032718	0.370124
Blautia	OffTestIMF	T3	0.032718	0.370124
Faecalibacterium	OffTestIMF	T1	0.0319881	0.359663
Peptoniphilus	ADG	T1	0.0317466	0.356226
Collinsella	RF1	T1	0.0314585	0.35214
Catenibacterium	ADG	T1	0.031436	0.351822
Anaerovibrio	ADG	T2	0.0313326	0.35036
Anaerovibrio	ADG	T3	0.0313326	0.35036
Eubacterium	ADG	T1	-0.0313304	0.350329
Aerococcus	RF1	T2	0.0311757	0.348147
Aerococcus	RF1	T3	0.0311757	0.348147
Anaerovibrio	RF1	T2	-0.030933	0.344731
Anaerovibrio	RF1	T3	-0.030933	0.344731
Mobiluncus	FCR	T2	0.030508	0.338778
Mobiluncus	FCR	T3	0.030508	0.338778
Actinobacillus	RF1	T2	-0.0301395	0.333645
Actinobacillus	RF1	T3	-0.0301395	0.333645
Coprococcus	OffTestBF	T2	-0.0300819	0.332846
Coprococcus	OffTestBF	T3	-0.0300819	0.332846
Parvimonas	ADG	T2	0.0299773	0.331395
Parvimonas	ADG	T3	0.0299773	0.331395
Prevotella	ADG	T2	-0.0298409	0.329507
Prevotella	ADG	T3	-0.0298409	0.329507
Blautia	ADFI	T1	0.0295482	0.325467
Aerococcus	RF2	T2	0.0286106	0.312637
Aerococcus	RF2	T3	0.0286106	0.312637
Desulfovibrio	ADG	T1	0.0285785	0.312201
Ruminococcus	ADFI	T2	0.0285598	0.311947
Ruminococcus	ADFI	T3	0.0285598	0.311947
Clostridium	ADFI	T2	-0.0283259	0.308777
Clostridium	ADFI	T3	-0.0283259	0.308777
Parvimonas	ADFI	T2	0.0280111	0.304525
Parvimonas	ADFI	T3	0.0280111	0.304525
Bacteroides	OffTestIMF	T1	0.0280052	0.304446
Collinsella	RF1	T2	0.0272601	0.294461
Collinsella	RF1	T3	0.0272601	0.294461
Bacteroides	ADFI	T2	-0.027211	0.293808
Bacteroides	ADFI	T3	-0.027211	0.293808
Eubacterium	OffTestIMF	T1	0.0267631	0.287863
Collinsella	RF2	T1	0.0264066	0.283159
Streptococcus	OffTestLD	T1	-0.026219	0.280693
Coprococcus	ADG	T2	0.0257848	0.275013
Coprococcus	ADG	T3	0.0257848	0.275013
Bacteroides	OffTestBF	T2	0.0257703	0.274823
Bacteroides	OffTestBF	T3	0.0257703	0.274823
Blautia	ADFI	T2	-0.0256686	0.273499
Blautia	ADFI	T3	-0.0256686	0.273499
Dorea	RF1	T2	-0.0251406	0.266652
Escherichia	RF1	T2	-0.0251406	0.266652
Dorea	RF1	T3	-0.0251406	0.266652
Escherichia	RF1	T3	-0.0251406	0.266652
Collinsella	OffTestLD	T1	0.0251368	0.266603
Mobiluncus	RF2	T2	0.0250205	0.265103
Mobiluncus	RF2	T3	0.0250205	0.265103
Prevotella	ADFI	T2	-0.0243247	0.256178
Prevotella	ADFI	T3	-0.0243247	0.256178
Treponema	OffTestLD	T2	-0.0241101	0.253445
Treponema	OffTestLD	T3	-0.0241101	0.253445
Peptoniphilus	OffTestIMF	T2	0.0234199	0.244712
Peptoniphilus	OffTestIMF	T3	0.0234199	0.244712
Anaerovibrio	FCR	T2	-0.0231592	0.241438
Anaerovibrio	FCR	T3	-0.0231592	0.241438
Bacteroides	OffTestBF	T1	-0.0231133	0.240862
Actinobacillus	FCR	T2	-0.0229423	0.238723
Actinobacillus	FCR	T3	-0.0229423	0.238723
Actinobacillus	OffTestBF	T2	-0.0228549	0.237632
Actinobacillus	OffTestBF	T3	-0.0228549	0.237632
Peptococcus	OffTestLD	T2	-0.0224521	0.232621
Peptococcus	OffTestLD	T3	-0.0224521	0.232621
Streptococcus	FCR	T2	-0.0224104	0.232104
Streptococcus	FCR	T3	-0.0224104	0.232104
Streptococcus	RF2	T2	-0.0223949	0.231912
Streptococcus	RF2	T3	-0.0223949	0.231912
Anaerovibrio	OffTestBF	T2	-0.0221933	0.229418
Anaerovibrio	OffTestBF	T3	-0.0221933	0.229418
Lactobacillus	RF2	T1	-0.0221789	0.229241
Collinsella	RF2	T2	0.0220889	0.228129
Collinsella	RF2	T3	0.0220889	0.228129
Coprococcus	RF1	T2	-0.0214966	0.220858
Coprococcus	RF1	T3	-0.0214966	0.220858
Eubacterium	OffTestBF	T1	-0.0210776	0.215755
Collinsella	FCR	T1	0.0209645	0.214383
Prevotella	RF1	T2	-0.0203293	0.206722
Prevotella	RF1	T3	-0.0203293	0.206722
Peptococcus	OffTestIMF	T1	0.0201109	0.204107
Dorea	ADFI	T2	0.0200526	0.20341
Escherichia	ADFI	T2	0.0200526	0.20341
Dorea	ADFI	T3	0.0200526	0.20341
Escherichia	ADFI	T3	0.0200526	0.20341
Peptoniphilus	OffTestIMF	T1	0.0198357	0.200822
Lactobacillus	OffTestBF	T1	0.0193828	0.195449
Faecalibacterium	ADG	T1	0.0193491	0.19505
Turicibacter	ADG	T1	-0.0193426	0.194973
Coprococcus	FCR	T2	-0.0192646	0.194052
Coprococcus	FCR	T3	-0.0192646	0.194052
Anaerovibrio	RF2	T2	-0.0189026	0.189793
Anaerovibrio	RF2	T3	-0.0189026	0.189793
Mobiluncus	OffTestLD	T2	-0.018516	0.185271
Mobiluncus	OffTestLD	T3	-0.018516	0.185271
Peptoniphilus	OffTestLD	T2	0.0184879	0.184943
Peptoniphilus	OffTestLD	T3	0.0184879	0.184943
Actinobacillus	RF2	T2	-0.0183452	0.183281
Actinobacillus	RF2	T3	-0.0183452	0.183281
Streptococcus	RF1	T2	-0.0183432	0.183258
Streptococcus	RF1	T3	-0.0183432	0.183258
Catenibacterium	FCR	T1	-0.0181481	0.180993
Aerococcus	FCR	T2	0.0174165	0.172561
Aerococcus	FCR	T3	0.0174165	0.172561
Prevotella	OffTestIMF	T2	0.0166605	0.163952
Prevotella	OffTestIMF	T3	0.0166605	0.163952
Dorea	FCR	T2	-0.0165966	0.163229
Escherichia	FCR	T2	-0.0165966	0.163229
Dorea	FCR	T3	-0.0165966	0.163229
Escherichia	FCR	T3	-0.0165966	0.163229
Parabacteroides	ADFI	T2	-0.0164809	0.161922
Parabacteroides	ADFI	T3	-0.0164809	0.161922
Lactobacillus	RF1	T1	-0.015974	0.156225
Collinsella	ADFI	T1	0.015903	0.155431
Aerococcus	ADFI	T2	-0.0156412	0.152511
Aerococcus	ADFI	T3	-0.0156412	0.152511
Lactobacillus	OffTestLD	T2	-0.0155687	0.151704
Lactobacillus	OffTestLD	T3	-0.0155687	0.151704
Campylobacter	OffTestBF	T2	-0.0155667	0.151682
Campylobacter	OffTestBF	T3	-0.0155667	0.151682
Anaerococcus	ADG	T1	0.0149779	0.145167
Parabacteroides	OffTestBF	T2	-0.0146472	0.141536
Parabacteroides	OffTestBF	T3	-0.0146472	0.141536
Mobiluncus	OffTestBF	T2	-0.0145064	0.139996
Mobiluncus	OffTestBF	T3	-0.0145064	0.139996
Peptoniphilus	RF1	T2	0.0144586	0.139474
Peptoniphilus	RF1	T3	0.0144586	0.139474
Desulfovibrio	OffTestBF	T2	-0.0143083	0.137836
Desulfovibrio	OffTestBF	T3	-0.0143083	0.137836
Catenibacterium	FCR	T2	-0.0140752	0.135302
Catenibacterium	FCR	T3	-0.0140752	0.135302
Parabacteroides	ADG	T1	0.0138376	0.13273
Actinobacillus	ADG	T2	0.013526	0.129372
Actinobacillus	ADG	T3	0.013526	0.129372
Unclassified_peptostreptococcaceae	OffTestIMF	T2	0.0134457	0.12851
Unclassified_peptostreptococcaceae	OffTestIMF	T3	0.0134457	0.12851
Anaerovibrio	ADG	T1	-0.0134416	0.128466
Bacteroides	ADG	T2	-0.0133225	0.127189
Bacteroides	ADG	T3	-0.0133225	0.127189
Streptococcus	OffTestLD	T2	0.0133071	0.127023
Streptococcus	OffTestLD	T3	0.0133071	0.127023
Anaerococcus	FCR	T2	-0.0128391	0.122032
Anaerococcus	FCR	T3	-0.0128391	0.122032
Aerococcus	OffTestIMF	T2	0.012634	0.119857
Aerococcus	OffTestIMF	T3	0.012634	0.119857
Parvimonas	RF1	T2	-0.0124803	0.118232
Parvimonas	RF1	T3	-0.0124803	0.118232
Faecalibacterium	RF2	T2	0.0124192	0.117587
Faecalibacterium	RF2	T3	0.0124192	0.117587
Aerococcus	OffTestLD	T2	0.0123233	0.116576
Aerococcus	OffTestLD	T3	0.0123233	0.116576
Collinsella	FCR	T2	0.0122739	0.116057
Collinsella	FCR	T3	0.0122739	0.116057
Prevotella	RF2	T2	-0.0121492	0.114746
Prevotella	RF2	T3	-0.0121492	0.114746
Dorea	RF2	T2	-0.0119236	0.112381
Escherichia	RF2	T2	-0.0119236	0.112381
Dorea	RF2	T3	-0.0119236	0.112381
Escherichia	RF2	T3	-0.0119236	0.112381
Mobiluncus	OffTestBF	T1	0.0117434	0.110499
Eubacterium	ADG	T2	0.011267	0.105552
Eubacterium	ADG	T3	0.011267	0.105552
Anaerococcus	RF1	T2	0.0111242	0.104076
Anaerococcus	RF1	T3	0.0111242	0.104076
Collinsella	ADFI	T2	-0.0110043	0.10284
Collinsella	ADFI	T3	-0.0110043	0.10284
Catenibacterium	RF1	T1	-0.0108519	0.101273
Catenibacterium	ADFI	T1	0.0108384	0.101134
Eubacterium	OffTestIMF	T2	-0.0105177	0.0978517
Eubacterium	OffTestIMF	T3	-0.0105177	0.0978517
Coprococcus	RF2	T2	-0.0105141	0.0978141
Coprococcus	RF2	T3	-0.0105141	0.0978141
Coprococcus	ADFI	T2	0.0103759	0.0964053
Coprococcus	ADFI	T3	0.0103759	0.0964053
Anaerovibrio	ADFI	T2	0.0100254	0.0928466
Anaerovibrio	ADFI	T3	0.0100254	0.0928466
Parvimonas	FCR	T2	-0.00943586	0.0869087
Parvimonas	FCR	T3	-0.00943586	0.0869087
Lactobacillus	ADFI	T1	-0.00918057	0.0843564
Ruminococcus	OffTestIMF	T2	0.00899746	0.0825329
Ruminococcus	OffTestIMF	T3	0.00899746	0.0825329
Catenibacterium	RF2	T1	-0.00838538	0.0764798
Lactobacillus	OffTestIMF	T1	0.00765181	0.0693111
Peptoniphilus	OffTestBF	T1	-0.00761664	0.0689698
Dorea	OffTestBF	T2	-0.0073264	0.066161
Escherichia	OffTestBF	T2	-0.0073264	0.066161
Dorea	OffTestBF	T3	-0.0073264	0.066161
Escherichia	OffTestBF	T3	-0.0073264	0.066161
Clostridium	OffTestIMF	T2	-0.00714542	0.064417
Clostridium	OffTestIMF	T3	-0.00714542	0.064417
Treponema	ADG	T1	-0.00711563	0.0641304
Roseburia	RF2	T2	0.00698309	0.0628574
Roseburia	RF2	T3	0.00698309	0.0628574
Roseburia	ADG	T1	-0.00686413	0.0617175
Blautia	OffTestLD	T1	-0.00679222	0.0610296
Treponema	OffTestIMF	T2	-0.00655415	0.0587585
Treponema	OffTestIMF	T3	-0.00655415	0.0587585
Actinobacillus	ADFI	T2	0.00640401	0.0573312
Actinobacillus	ADFI	T3	0.00640401	0.0573312
Mobiluncus	ADFI	T2	-0.00633622	0.056688
Mobiluncus	ADFI	T3	-0.00633622	0.056688
Peptoniphilus	FCR	T2	0.00624565	0.05583
Peptoniphilus	FCR	T3	0.00624565	0.05583
Blautia	RF1	T2	-0.00609099	0.054368
Blautia	RF1	T3	-0.00609099	0.054368
Faecalibacterium	FCR	T2	0.00605814	0.054058
Faecalibacterium	FCR	T3	0.00605814	0.054058
Blautia	FCR	T2	-0.00592488	0.0528023
Blautia	FCR	T3	-0.00592488	0.0528023
Turicibacter	OffTestIMF	T2	-0.00589725	0.0525423
Turicibacter	OffTestIMF	T3	-0.00589725	0.0525423
Catenibacterium	RF1	T2	0.00563656	0.050096
Catenibacterium	RF1	T3	0.00563656	0.050096
Aerococcus	ADG	T1	-0.00525417	0.0465285
Turicibacter	OffTestLD	T2	-0.00519005	0.0459328
Turicibacter	OffTestLD	T3	-0.00519005	0.0459328
Coprococcus	ADG	T1	-0.00514442	0.0455092
Blautia	RF2	T2	-0.00489211	0.0431737
Blautia	RF2	T3	-0.00489211	0.0431737
Roseburia	FCR	T2	0.00485667	0.0428465
Roseburia	FCR	T3	0.00485667	0.0428465
Roseburia	RF1	T2	-0.00463299	0.0407864
Roseburia	RF1	T3	-0.00463299	0.0407864
Dorea	ADG	T1	-0.00457082	0.0402152
Peptoniphilus	RF2	T2	0.0045495	0.0400196
Peptoniphilus	RF2	T3	0.0045495	0.0400196
Collinsella	ADG	T1	-0.00440982	0.0387394
Lactobacillus	ADG	T1	0.0035994	0.0313766
Roseburia	OffTestBF	T2	0.00356144	0.0310345
Roseburia	OffTestBF	T3	0.00356144	0.0310345
Escherichia	ADG	T1	-0.00343948	0.0299368
Treponema	OffTestBF	T1	-0.00297876	0.0258127
Unclassified_peptostreptococcaceae	ADFI	T2	0.00288113	0.0249434
Unclassified_peptostreptococcaceae	ADFI	T3	0.00288113	0.0249434
Faecalibacterium	OffTestBF	T2	0.00282371	0.0244328
Faecalibacterium	OffTestBF	T3	0.00282371	0.0244328
Parvimonas	OffTestBF	T2	0.00276413	0.0239036
Parvimonas	OffTestBF	T3	0.00276413	0.0239036
Turicibacter	ADFI	T2	0.00272476	0.0235543
Turicibacter	ADFI	T3	0.00272476	0.0235543
Anaerococcus	OffTestIMF	T2	-0.00268881	0.0232355
Anaerococcus	OffTestIMF	T3	-0.00268881	0.0232355
Campylobacter	ADG	T1	0.00236901	0.0204092
Parvimonas	ADG	T1	-0.00220107	0.0189319
Prevotella	OffTestBF	T2	0.00188001	0.0161205
Prevotella	OffTestBF	T3	0.00188001	0.0161205
Catenibacterium	RF2	T2	-0.00175677	0.0150459
Catenibacterium	RF2	T3	-0.00175677	0.0150459
Ruminococcus	OffTestLD	T2	-0.0015661	0.0133883
Ruminococcus	OffTestLD	T3	-0.0015661	0.0133883
Lactobacillus	FCR	T1	-0.00112889	0.00961011
Anaerococcus	RF2	T2	-0.00107669	0.00916108
Anaerococcus	RF2	T3	-0.00107669	0.00916108
Blautia	ADG	T2	0.000952867	0.00809787
Blautia	ADG	T3	0.000952867	0.00809787
Parvimonas	RF2	T2	-0.000821512	0.00697271
Parvimonas	RF2	T3	-0.000821512	0.00697271
Faecalibacterium	RF1	T2	0.000703923	0.00596786
Faecalibacterium	RF1	T3	0.000703923	0.00596786
Treponema	ADG	T2	9.60625e-05	0.000809642
Treponema	ADG	T3	9.60625e-05	0.000809642
