# Supplementary material for: Gut microbiome composition differences among breeds impact feed efficiency in swine
Source: Microbiome. 2020 Jul 22;8:110. doi: 10.1186/s40168-020-00888-9 (PMC7376719; doi:10.1186/s40168-020-00888-9)
Supplement: Supplementary file 5 — Additional file 4: Supplementary Table S1. Differences between the gut microbiome of three breeds of pigs. [file 40168_2020_888_MOESM4_ESM.xlsx]

## Sheet: s1
ASV_n	Phylum	Class	Order	Family	Genus	Species	Contrast	Period	log2FC	P-Value	FDR,5%
2729	Firmicutes	Clostridia	Clostridiales	Clostridiaceae	Clostridium	Clostridium_disporicum	DRvsLRLW	T2	-2.746	5.37e-161	2.47e-157
609	Firmicutes	Clostridia	Clostridiales	Clostridiaceae	Clostridium	NA	DRvsLRLW	T2	-3.555	9.12e-143	2.1e-139
1155	Firmicutes	Clostridia	Clostridiales	Clostridiaceae	Clostridium	NA	DRvsLRLW	T1	-3.389	1.34e-137	6.14e-134
1401	Firmicutes	Clostridia	Clostridiales	Peptostreptococcaceae	Unclassified_peptostreptococcaceae	Clostridium_glycolicum	DRvsLRLW	T2	-2.99	8.64e-115	1.32e-111
2485	Firmicutes	Clostridia	Clostridiales	Peptostreptococcaceae	Unclassified_peptostreptococcaceae	Clostridium_glycolicum	DRvsLRLW	T1	-2.901	2.27e-100	2.6e-97
3627	Firmicutes	Erysipelotrichia	Erysipelotrichales	Erysipelotrichaceae	Catenibacterium	Catenibacterium_mitsuokai	DRvsLRLW	T2	2.672	1.91e-99	1.46e-96
2304	Firmicutes	Clostridia	Clostridiales	Clostridiaceae	Clostridium	Clostridium_butyricum	DRvsLRLW	T2	-2.724	7.21e-98	4.73e-95
2304	Firmicutes	Clostridia	Clostridiales	Clostridiaceae	Clostridium	Clostridium_butyricum	DRvsLRLW	T1	-3.738	1.61e-96	1.48e-93
3031	Firmicutes	Clostridia	Clostridiales	Clostridiaceae	Clostridium	NA	DRvsLRLW	T1	-4.278	2.72e-95	2.08e-92
3536	Firmicutes	Clostridia	Clostridiales	Ruminococcaceae	Ruminococcus	Ruminococcus_sp_ce2	DRvsLRLW	T2	1.771	2.63e-92	1.34e-89
2729	Firmicutes	Clostridia	Clostridiales	Clostridiaceae	Clostridium	Clostridium_disporicum	DRvsLRLW	T1	-3.28	3.12e-89	2.05e-86
683	Firmicutes	Erysipelotrichia	Erysipelotrichales	Erysipelotrichaceae	Turicibacter	Turicibacter_sanguinis	DRvsLRLW	T1	-3.05	2.28e-87	1.16e-84
3536	Firmicutes	Clostridia	Clostridiales	Ruminococcaceae	Ruminococcus	Ruminococcus_sp_ce2	DRvsLRLW	T1	1.503	1.31e-86	6.02e-84
291	Firmicutes	Clostridia	Clostridiales	Clostridiaceae	Clostridium	NA	DRvsLRLW	T1	2.53	5.3e-85	1.87e-82
683	Firmicutes	Erysipelotrichia	Erysipelotrichales	Erysipelotrichaceae	Turicibacter	Turicibacter_sanguinis	DRvsLRLW	T2	-1.856	6.32e-80	2.42e-77
1457	Firmicutes	Clostridia	Clostridiales	Clostridiaceae	Clostridium	NA	DRvsLRLW	T1	-3.406	8.52e-78	2.45e-75
59	Bacteroidetes	Bacteroidia	Bacteroidales	Prevotellaceae	Prevotella	NA	DRvsLRLW	T1	-2.671	1.05e-76	2.83e-74
1175	Bacteroidetes	Bacteroidia	Bacteroidales	Prevotellaceae	Prevotella	NA	DRvsLRLW	T1	-3.689	1.32e-76	3.36e-74
1476	Firmicutes	Clostridia	Clostridiales	Peptostreptococcaceae	Unclassified_peptostreptococcaceae	NA	DRvsLRLW	T1	-3.203	4.55e-75	1.04e-72
1913	Firmicutes	Clostridia	Clostridiales	Eubacteriaceae	Eubacterium	NA	DRvsLRLW	T1	-2.586	2.79e-74	6.09e-72
325	Firmicutes	Clostridia	Clostridiales	Eubacteriaceae	Eubacterium	NA	DRvsLRLW	T1	-2.409	1.08e-73	2.26e-71
4037	Bacteroidetes	Bacteroidia	Bacteroidales	Prevotellaceae	Prevotella	NA	DRvsLRLW	T1	-3.695	5.23e-73	1e-70
15	Firmicutes	Clostridia	Clostridiales	Lachnospiraceae	Blautia	Ruminococcus_obeum	DRvsLRLW	T2	2.759	1.19e-72	3.21e-70
2526	Firmicutes	Clostridia	Clostridiales	Clostridiaceae	Clostridium	Clostridium_sp_ss2_1	DRvsLRLW	T2	2.48	5.01e-70	1.15e-67
270	Firmicutes	Clostridia	Clostridiales	Oscillospiraceae	Oscillibacter	NA	DRvsLRLW	T1	-3.164	2.28e-69	3.88e-67
1039	Firmicutes	Clostridia	Clostridiales	Clostridiaceae	Clostridium	NA	DRvsLRLW	T1	-3.57	8.52e-68	1.35e-65
1953	Bacteroidetes	Bacteroidia	Bacteroidales	Prevotellaceae	Prevotella	NA	DRvsLRLW	T2	1.909	6.35e-67	1.12e-64
4275	Firmicutes	Clostridia	Clostridiales	Clostridiaceae	Mogibacterium	Mogibacterium_neglectum	DRvsLRLW	T2	-2.205	8.24e-67	1.4e-64
3937	Firmicutes	Clostridia	Clostridiales	Clostridiaceae	Clostridium	Clostridium_sp_id11	DRvsLRLW	T1	-2.591	3.58e-65	5.3e-63
1606	Firmicutes	Clostridia	Clostridiales	Ruminococcaceae	Faecalibacterium	Faecalibacterium_prausnitzii	DRvsLRLW	T1	1.358	3.69e-65	5.3e-63
3984	Firmicutes	Clostridia	Clostridiales	Eubacteriaceae	Eubacterium	Eubacterium_desmolans	DRvsLRLW	T1	1.73	3.8e-64	5.14e-62
1336	Firmicutes	Clostridia	Clostridiales	Lachnospiraceae	Dorea	Dorea_longicatena	DRvsLRLW	T1	2.091	4.26e-64	5.59e-62
1586	Firmicutes	Clostridia	Clostridiales	Clostridiaceae	Clostridium	NA	DRvsLRLW	T1	-3.041	7.58e-64	9.67e-62
2803	Firmicutes	Clostridia	Clostridiales	Lachnospiraceae	Blautia	Ruminococcus_torques	DRvsLRLW	T1	1.248	1.63e-63	2.03e-61
3400	Firmicutes	Negativicutes	Selenomonadales	Acidaminococcaceae	Phascolarctobacterium	Phascolarctobacterium_succinatutens	DRvsLRLW	T1	-3.14	1.05e-61	1.15e-59
3853	Firmicutes	Clostridia	Clostridiales	Clostridiaceae	Clostridium	Clostridium_clostridioforme	DRvsLRLW	T1	1.812	2.25e-61	2.4e-59
2803	Firmicutes	Clostridia	Clostridiales	Lachnospiraceae	Blautia	Ruminococcus_torques	DRvsLRLW	T2	1.494	1.79e-61	2.42e-59
4229	Firmicutes	Clostridia	Clostridiales	Clostridiaceae	Clostridium	Clostridium_disporicum	DRvsLRLW	T2	-3.327	4.05e-61	5.16e-59
3436	Firmicutes	Clostridia	Clostridiales	Ruminococcaceae	Ruminococcus	NA	DRvsLRLW	T1	-3.002	5.69e-60	5.81e-58
2640	Bacteroidetes	Bacteroidia	Bacteroidales	Bacteroidaceae	Bacteroides	NA	DRvsLRLW	T1	-2.615	7.76e-60	7.75e-58
4287	Spirochaetes	Spirochaetia	Spirochaetales	Spirochaetaceae	Treponema	NA	DRvsLRLW	T1	-2.791	7.55e-59	7.08e-57
3194	Spirochaetes	Spirochaetia	Spirochaetales	Spirochaetaceae	Treponema	Treponema_porcinum	DRvsLRLW	T2	-1.984	5.29e-58	6.23e-56
1103	Firmicutes	Clostridia	Clostridiales	Oscillospiraceae	Oscillibacter	Oscillibacter_sp_g2	DRvsLRLW	T2	1.901	1.24e-57	1.39e-55
1825	Bacteroidetes	Bacteroidia	Bacteroidales	Prevotellaceae	Prevotella	NA	DRvsLRLW	T2	-2.734	1.4e-56	1.5e-54
4059	Firmicutes	Clostridia	Clostridiales	Eubacteriaceae	Eubacterium	Eubacterium_ramulus	DRvsLRLW	T1	1.904	4.23e-56	3.73e-54
1041	Bacteroidetes	Bacteroidia	Bacteroidales	Bacteroidaceae	Bacteroides	NA	DRvsLRLW	T1	-2.363	7.21e-56	6.25e-54
980	Actinobacteria	Actinobacteria_1760	Coriobacteriales	Coriobacteriaceae	Collinsella	Collinsella_aerofaciens	DRvsLRLW	T2	1.431	8.66e-56	9.04e-54
3400	Firmicutes	Negativicutes	Selenomonadales	Acidaminococcaceae	Phascolarctobacterium	Phascolarctobacterium_succinatutens	DRvsLRLW	T2	-2.69	3.13e-54	2.93e-52
1267	Firmicutes	Bacilli	Lactobacillales	Lactobacillaceae	Lactobacillus	Lactobacillus_salivarius	DRvsLRLW	T1	2.138	3.95e-54	3.3e-52
1175	Bacteroidetes	Bacteroidia	Bacteroidales	Prevotellaceae	Prevotella	NA	DRvsLRLW	T2	-2.479	5.76e-54	5.29e-52
1851	Bacteroidetes	Bacteroidia	Bacteroidales	Prevotellaceae	Prevotella	NA	DRvsLRLW	T1	-1.55	1.46e-53	1.14e-51
2497	Firmicutes	Erysipelotrichia	Erysipelotrichales	Erysipelotrichaceae	Unclassified_erysipelotrichaceae	Eubacterium_biforme	DRvsLRLW	T2	1.471	1.06e-52	8.57e-51
4391	Firmicutes	Clostridia	Clostridiales	Lachnospiraceae	Dorea	Dorea_formicigenerans	DRvsLRLW	T1	1.185	7.38e-52	5.38e-50
2526	Firmicutes	Clostridia	Clostridiales	Clostridiaceae	Clostridium	Clostridium_sp_ss2_1	DRvsLRLW	T1	2.206	7.82e-52	5.61e-50
980	Actinobacteria	Actinobacteria_1760	Coriobacteriales	Coriobacteriaceae	Collinsella	Collinsella_aerofaciens	DRvsLRLW	T1	1.277	1.44e-51	9.99e-50
1041	Bacteroidetes	Bacteroidia	Bacteroidales	Bacteroidaceae	Bacteroides	NA	DRvsLRLW	T2	-2.184	2.19e-51	1.65e-49
4391	Firmicutes	Clostridia	Clostridiales	Lachnospiraceae	Dorea	Dorea_formicigenerans	DRvsLRLW	T2	1.661	2.17e-51	1.65e-49
4037	Bacteroidetes	Bacteroidia	Bacteroidales	Prevotellaceae	Prevotella	NA	DRvsLRLW	T2	-2.416	3.38e-51	2.5e-49
685	Spirochaetes	Spirochaetia	Spirochaetales	Spirochaetaceae	Treponema	Treponema_porcinum	DRvsLRLW	T2	-2.184	4.67e-51	3.4e-49
1825	Bacteroidetes	Bacteroidia	Bacteroidales	Prevotellaceae	Prevotella	NA	DRvsLRLW	T1	-2.309	1.19e-50	8.03e-49
4158	Bacteroidetes	Bacteroidia	Bacteroidales	Prevotellaceae	Prevotella	NA	DRvsLRLW	T1	-2.135	1.39e-50	9.24e-49
1376	Bacteroidetes	Bacteroidia	Bacteroidales	Prevotellaceae	Prevotella	NA	DRvsLRLW	T2	-1.859	1.31e-49	9.37e-48
3194	Spirochaetes	Spirochaetia	Spirochaetales	Spirochaetaceae	Treponema	Treponema_porcinum	DRvsLRLW	T1	-1.97	9.2e-49	5.79e-47
1457	Firmicutes	Clostridia	Clostridiales	Clostridiaceae	Clostridium	NA	DRvsLRLW	T2	-2.092	1.33e-48	9.27e-47
3771	Firmicutes	Clostridia	Clostridiales	Clostridiaceae	Clostridium	Clostridium_sp_ss2_1	DRvsLRLW	T1	2.217	1.91e-48	1.18e-46
291	Firmicutes	Clostridia	Clostridiales	Clostridiaceae	Clostridium	NA	DRvsLRLW	T2	2.061	2.21e-48	1.52e-46
2433	Firmicutes	Clostridia	Clostridiales	Clostridiaceae	Clostridium	NA	DRvsLRLW	T1	-2.714	2.96e-48	1.81e-46
1376	Bacteroidetes	Bacteroidia	Bacteroidales	Prevotellaceae	Prevotella	NA	DRvsLRLW	T1	-2.221	3.99e-48	2.41e-46
270	Firmicutes	Clostridia	Clostridiales	Oscillospiraceae	Oscillibacter	NA	DRvsLRLW	T2	-2.535	3.86e-48	2.57e-46
2049	Firmicutes	Clostridia	Clostridiales	Lachnospiraceae	Blautia	Ruminococcus_obeum	DRvsLRLW	T1	1.711	5.22e-48	3.11e-46
3723	Firmicutes	Clostridia	Clostridiales	Lachnospiraceae	Coprococcus	Coprococcus_catus	DRvsLRLW	T2	1.462	7.23e-48	4.75e-46
3853	Firmicutes	Clostridia	Clostridiales	Clostridiaceae	Clostridium	Clostridium_clostridioforme	DRvsLRLW	T2	1.818	1.07e-47	6.94e-46
2497	Firmicutes	Erysipelotrichia	Erysipelotrichales	Erysipelotrichaceae	Unclassified_erysipelotrichaceae	Eubacterium_biforme	DRvsLRLW	T1	1.425	1.21e-47	7.03e-46
118	Firmicutes	Clostridia	Clostridiales	Lachnospiraceae	Blautia	Blautia_producta	DRvsLRLW	T2	2.215	1.12e-47	7.17e-46
1792	Firmicutes	Clostridia	Clostridiales	Eubacteriaceae	Eubacterium	Eubacterium_desmolans	DRvsLRLW	T1	1.321	1.55e-47	8.81e-46
1606	Firmicutes	Clostridia	Clostridiales	Ruminococcaceae	Faecalibacterium	Faecalibacterium_prausnitzii	DRvsLRLW	T2	1.161	1.63e-47	1.02e-45
3846	Firmicutes	Clostridia	Clostridiales	Lachnospiraceae	Blautia	NA	DRvsLRLW	T1	1.703	1.88e-47	1.05e-45
3627	Firmicutes	Erysipelotrichia	Erysipelotrichales	Erysipelotrichaceae	Catenibacterium	Catenibacterium_mitsuokai	DRvsLRLW	T3	2.467	5.1e-49	2.34e-45
1776	Firmicutes	Negativicutes	Selenomonadales	Veillonellaceae	Mitsuokella	Mitsuokella_multacida	DRvsLRLW	T2	2.228	4.15e-47	2.58e-45
1843	Bacteroidetes	Bacteroidia	Bacteroidales	Prevotellaceae	Prevotella	NA	DRvsLRLW	T2	-2.122	1.58e-46	9.7e-45
3384	Bacteroidetes	Bacteroidia	Bacteroidales	Prevotellaceae	Prevotella	NA	DRvsLRLW	T1	-1.699	1.97e-46	1.04e-44
1200	Firmicutes	Clostridia	Clostridiales	Ruminococcaceae	Ruminococcus	NA	DRvsLRLW	T1	-2.4	5.17e-46	2.67e-44
1155	Firmicutes	Clostridia	Clostridiales	Clostridiaceae	Clostridium	NA	DRvsLRLW	T2	-1.281	8.23e-46	4.73e-44
936	Firmicutes	Clostridia	Clostridiales	Clostridiaceae	Clostridium	Clostridium_sp_ss2_1	DRvsLRLW	T2	2.169	5.15e-45	2.85e-43
4275	Firmicutes	Clostridia	Clostridiales	Clostridiaceae	Mogibacterium	Mogibacterium_neglectum	DRvsLRLW	T1	-2.072	1.43e-44	6.64e-43
3031	Firmicutes	Clostridia	Clostridiales	Clostridiaceae	Clostridium	NA	DRvsLRLW	T2	-1.7	1.44e-44	7.77e-43
1514	Firmicutes	Clostridia	Clostridiales	Ruminococcaceae	Subdoligranulum	Subdoligranulum_variabile	DRvsLRLW	T2	2.317	1.5e-44	8.01e-43
3468	Firmicutes	Clostridia	Clostridiales	Oscillospiraceae	Oscillibacter	Oscillibacter_valericigenes	DRvsLRLW	T2	-1.857	1.95e-44	1.03e-42
2240	Firmicutes	Clostridia	Clostridiales	Eubacteriaceae	Eubacterium	Eubacterium_sp_cl1013	DRvsLRLW	T2	0.944	1.99e-44	1.04e-42
4287	Spirochaetes	Spirochaetia	Spirochaetales	Spirochaetaceae	Treponema	NA	DRvsLRLW	T2	-2.341	2.67e-44	1.38e-42
3019	Bacteroidetes	Bacteroidia	Bacteroidales	Prevotellaceae	Prevotella	NA	DRvsLRLW	T1	-1.671	4.82e-44	2.19e-42
826	Firmicutes	Clostridia	Clostridiales	Ruminococcaceae	Ruminococcus	Ruminococcus_sp_djf_vr70k1	DRvsLRLW	T1	1.64	7.19e-44	3.21e-42
1792	Firmicutes	Clostridia	Clostridiales	Eubacteriaceae	Eubacterium	Eubacterium_desmolans	DRvsLRLW	T2	1.878	1.44e-43	7.16e-42
936	Firmicutes	Clostridia	Clostridiales	Clostridiaceae	Clostridium	Clostridium_sp_ss2_1	DRvsLRLW	T3	2.778	7.87e-45	1.81e-41
3468	Firmicutes	Clostridia	Clostridiales	Oscillospiraceae	Oscillibacter	Oscillibacter_valericigenes	DRvsLRLW	T1	-1.806	6.23e-43	2.63e-41
3155	Bacteroidetes	Bacteroidia	Bacteroidales	Prevotellaceae	Prevotella	NA	DRvsLRLW	T1	-2.409	6.98e-43	2.92e-41
1103	Firmicutes	Clostridia	Clostridiales	Oscillospiraceae	Oscillibacter	Oscillibacter_sp_g2	DRvsLRLW	T1	1.729	4.46e-42	1.74e-40
4362	Bacteroidetes	Bacteroidia	Bacteroidales	Prevotellaceae	Prevotella	NA	DRvsLRLW	T1	-1.916	4.5e-42	1.74e-40
826	Firmicutes	Clostridia	Clostridiales	Ruminococcaceae	Ruminococcus	Ruminococcus_sp_djf_vr70k1	DRvsLRLW	T2	1.871	5.49e-42	2.6e-40
4369	Bacteroidetes	Bacteroidia	Bacteroidales	Prevotellaceae	Prevotella	NA	DRvsLRLW	T2	1.411	6.34e-42	2.97e-40
2729	Firmicutes	Clostridia	Clostridiales	Clostridiaceae	Clostridium	Clostridium_disporicum	DRvsLRLW	T3	-2.64	2.42e-43	3.71e-40
734	Firmicutes	Clostridia	Clostridiales	Ruminococcaceae	Ruminococcus	Ruminococcus_bromii	DRvsLRLW	T1	-2.175	2.76e-41	1.06e-39
708	Firmicutes	Clostridia	Clostridiales	Peptococcaceae	Peptococcus	Peptococcus_niger	DRvsLRLW	T2	-0.838	4.15e-41	1.91e-39
3118	Spirochaetes	Spirochaetia	Spirochaetales	Spirochaetaceae	Treponema	NA	DRvsLRLW	T2	-1.94	8.61e-41	3.92e-39
3846	Firmicutes	Clostridia	Clostridiales	Lachnospiraceae	Blautia	NA	DRvsLRLW	T2	1.927	1.22e-40	5.45e-39
755	Bacteroidetes	Bacteroidia	Bacteroidales	Prevotellaceae	Prevotella	NA	DRvsLRLW	T1	-2.117	2.05e-40	7.64e-39
2963	Firmicutes	Bacilli	Lactobacillales	Streptococcaceae	Streptococcus	Streptococcus_hyointestinalis	DRvsLRLW	T2	2.05	1.79e-40	7.84e-39
1433	Bacteroidetes	Bacteroidia	Bacteroidales	Prevotellaceae	Prevotella	Prevotella_copri	DRvsLRLW	T2	1.827	2.47e-40	1.05e-38
834	Firmicutes	Clostridia	Clostridiales	Lachnospiraceae	Dorea	Dorea_longicatena	DRvsLRLW	T1	1.262	7.06e-40	2.57e-38
4247	Proteobacteria	Deltaproteobacteria	Desulfovibrionales	Desulfovibrionaceae	Desulfovibrio	NA	DRvsLRLW	T1	-1.97	1.43e-39	5.12e-38
1694	Firmicutes	Clostridia	Clostridiales	Ruminococcaceae	Faecalibacterium	Faecalibacterium_prausnitzii	DRvsLRLW	T1	2.274	1.55e-39	5.53e-38
3437	Firmicutes	Clostridia	Clostridiales	Clostridiaceae	Clostridium	NA	DRvsLRLW	T1	-1.918	7e-39	2.44e-37
1352	Firmicutes	Clostridia	Clostridiales	Eubacteriaceae	Eubacterium	NA	DRvsLRLW	T2	1.667	7.75e-39	3.15e-37
3066	Firmicutes	Clostridia	Clostridiales	Clostridiaceae	Clostridium	NA	DRvsLRLW	T2	-1.98	3.59e-38	1.41e-36
1886	Firmicutes	Clostridia	Clostridiales	Eubacteriaceae	Eubacterium	Eubacterium_hallii	DRvsLRLW	T2	0.882	4.56e-38	1.78e-36
3627	Firmicutes	Erysipelotrichia	Erysipelotrichales	Erysipelotrichaceae	Catenibacterium	Catenibacterium_mitsuokai	DRvsLRLW	T1	1.223	5.93e-38	1.99e-36
2274	Bacteroidetes	Bacteroidia	Bacteroidales	Bacteroidaceae	Bacteroides	NA	DRvsLRLW	T1	-1.87	8.55e-38	2.85e-36
4412	Firmicutes	Clostridia	Clostridiales	Ruminococcaceae	Faecalibacterium	Faecalibacterium_prausnitzii	DRvsLRLW	T2	1.554	1.84e-37	6.76e-36
227	Firmicutes	Clostridia	Clostridiales	Eubacteriaceae	Eubacterium	Eubacterium_coprostanoligenes	DRvsLRLW	T1	-1.879	3.57e-37	1.15e-35
4257	Bacteroidetes	Bacteroidia	Bacteroidales	Prevotellaceae	Prevotella	NA	DRvsLRLW	T1	-1.916	4.52e-37	1.43e-35
3590	Firmicutes	Clostridia	Clostridiales	Clostridiaceae	Clostridium	NA	DRvsLRLW	T1	-2.098	9.22e-37	2.86e-35
930	Spirochaetes	Spirochaetia	Spirochaetales	Spirochaetaceae	Treponema	Treponema_porcinum	DRvsLRLW	T1	-1.853	1.05e-36	3.23e-35
1843	Bacteroidetes	Bacteroidia	Bacteroidales	Prevotellaceae	Prevotella	NA	DRvsLRLW	T1	-2.02	1.59e-36	4.86e-35
3410	Firmicutes	Clostridia	Clostridiales	Lachnospiraceae	Coprococcus	Coprococcus_eutactus	DRvsLRLW	T2	1.802	3.51e-36	1.2e-34
1010	Firmicutes	Clostridia	Clostridiales	Clostridiaceae	Sarcina	Sarcina_ventriculi	DRvsLRLW	T2	1.912	6.22e-36	2.1e-34
1327	Bacteroidetes	Bacteroidia	Bacteroidales	Prevotellaceae	Prevotella	Prevotella_copri	DRvsLRLW	T2	2.499	1.17e-35	3.92e-34
834	Firmicutes	Clostridia	Clostridiales	Lachnospiraceae	Dorea	Dorea_longicatena	DRvsLRLW	T2	1.872	2.84e-35	9.19e-34
3771	Firmicutes	Clostridia	Clostridiales	Clostridiaceae	Clostridium	Clostridium_sp_ss2_1	DRvsLRLW	T2	1.618	4.12e-35	1.32e-33
936	Firmicutes	Clostridia	Clostridiales	Clostridiaceae	Clostridium	Clostridium_sp_ss2_1	DRvsLRLW	T1	1.741	5.82e-35	1.69e-33
2581	Spirochaetes	Spirochaetia	Spirochaetales	Spirochaetaceae	Treponema	Treponema_porcinum	DRvsLRLW	T1	-1.586	1e-34	2.87e-33
3247	Firmicutes	Negativicutes	Selenomonadales	Veillonellaceae	Allisonella	Allisonella_histaminiformans	DRvsLRLW	T1	1.294	1.08e-34	3.09e-33
3295	Firmicutes	Clostridia	Clostridiales	Lachnospiraceae	Blautia	NA	DRvsLRLW	T1	-1.621	1.36e-34	3.85e-33
1756	Firmicutes	Clostridia	Clostridiales	Eubacteriaceae	Eubacterium	Eubacterium_desmolans	DRvsLRLW	T2	-1.349	1.96e-34	6.11e-33
1352	Firmicutes	Clostridia	Clostridiales	Eubacteriaceae	Eubacterium	NA	DRvsLRLW	T1	1.594	2.86e-34	7.93e-33
4030	Firmicutes	Bacilli	Lactobacillales	Lactobacillaceae	Lactobacillus	Lactobacillus_amylovorus	DRvsLRLW	T2	-2.059	6.25e-34	1.91e-32
1386	Firmicutes	Clostridia	Clostridiales	Eubacteriaceae	Eubacterium	Eubacterium_desmolans	DRvsLRLW	T1	1.409	1.05e-33	2.87e-32
4158	Bacteroidetes	Bacteroidia	Bacteroidales	Prevotellaceae	Prevotella	NA	DRvsLRLW	T2	-1.672	9.78e-34	2.95e-32
1480	Spirochaetes	Spirochaetia	Spirochaetales	Spirochaetaceae	Treponema	NA	DRvsLRLW	T1	-1.851	1.56e-33	4.23e-32
15	Firmicutes	Clostridia	Clostridiales	Lachnospiraceae	Blautia	Ruminococcus_obeum	DRvsLRLW	T1	1.182	1.71e-33	4.59e-32
2849	Firmicutes	Clostridia	Clostridiales	Clostridiaceae	Clostridium	NA	DRvsLRLW	T1	-2.077	1.93e-33	5.16e-32
2975	Bacteroidetes	Bacteroidia	Bacteroidales	Prevotellaceae	Prevotella	Prevotella_copri	DRvsLRLW	T2	2.035	1.81e-33	5.44e-32
1913	Firmicutes	Clostridia	Clostridiales	Eubacteriaceae	Eubacterium	NA	DRvsLRLW	T2	-1.451	2.13e-33	6.35e-32
2433	Firmicutes	Clostridia	Clostridiales	Clostridiaceae	Clostridium	NA	DRvsLRLW	T2	-2.314	3.05e-33	8.99e-32
325	Firmicutes	Clostridia	Clostridiales	Eubacteriaceae	Eubacterium	NA	DRvsLRLW	T2	-1.35	3.71e-33	1.08e-31
76	Firmicutes	Clostridia	Clostridiales	Clostridiaceae	Peptoniphilus	NA	DRvsLRLW	T2	1.601	6.07e-33	1.75e-31
2436	Firmicutes	Negativicutes	Selenomonadales	Veillonellaceae	Dialister	NA	DRvsLRLW	T1	1.777	1.2e-32	3.14e-31
1480	Spirochaetes	Spirochaetia	Spirochaetales	Spirochaetaceae	Treponema	NA	DRvsLRLW	T2	-1.707	1.53e-32	4.38e-31
2715	Firmicutes	Clostridia	Clostridiales	Ruminococcaceae	Ruminococcus	NA	DRvsLRLW	T1	-1.883	3.86e-32	1e-30
59	Bacteroidetes	Bacteroidia	Bacteroidales	Prevotellaceae	Prevotella	NA	DRvsLRLW	T2	-1.633	3.73e-32	1.06e-30
200	Firmicutes	Clostridia	Clostridiales	Ruminococcaceae	Ruminococcus	NA	DRvsLRLW	T2	1.646	4.93e-32	1.38e-30
1114	Firmicutes	Clostridia	Clostridiales	Clostridiaceae	Clostridium	NA	DRvsLRLW	T2	-2.448	8.59e-32	2.39e-30
949	Firmicutes	Clostridia	Clostridiales	Peptostreptococcaceae	Unclassified_peptostreptococcaceae	Clostridium_glycolicum	DRvsLRLW	T1	-1.977	2.6e-31	6.49e-30
2663	Firmicutes	Clostridia	Clostridiales	Clostridiaceae	Clostridium	NA	DRvsLRLW	T1	-1.972	4.42e-31	1.09e-29
1084	Bacteroidetes	Bacteroidia	Bacteroidales	Prevotellaceae	Prevotella	NA	DRvsLRLW	T1	-1.589	4.67e-31	1.13e-29
3508	Firmicutes	Clostridia	Clostridiales	Lachnospiraceae	Lachnospira	Lachnospira_pectinoschiza	DRvsLRLW	T2	-1.357	5.03e-31	1.35e-29
980	Actinobacteria	Actinobacteria_1760	Coriobacteriales	Coriobacteriaceae	Collinsella	Collinsella_aerofaciens	DRvsLRLW	T3	1.621	2.1e-32	1.61e-29
2695	Firmicutes	Clostridia	Clostridiales	Lachnospiraceae	Dorea	Dorea_longicatena	DRvsLRLW	T1	-1.811	9.12e-31	2.19e-29
4247	Proteobacteria	Deltaproteobacteria	Desulfovibrionales	Desulfovibrionaceae	Desulfovibrio	NA	DRvsLRLW	T2	-1.934	8.64e-31	2.28e-29
1719	Firmicutes	Clostridia	Clostridiales	Lachnospiraceae	Roseburia	Roseburia_intestinalis	DRvsLRLW	T2	-1.859	1.49e-30	3.9e-29
779	Firmicutes	Negativicutes	Selenomonadales	Veillonellaceae	Selenomonas	NA	DRvsLRLW	T2	1.54	2.27e-30	5.91e-29
3585	Bacteroidetes	Bacteroidia	Bacteroidales	Prevotellaceae	Prevotella	NA	DRvsLRLW	T1	-1.838	3.56e-30	8.42e-29
625	Bacteroidetes	Bacteroidia	Bacteroidales	Prevotellaceae	Prevotella	NA	DRvsLRLW	T1	-1.539	4.97e-30	1.17e-28
3030	Firmicutes	Clostridia	Clostridiales	Eubacteriaceae	Eubacterium	Eubacterium_hallii	DRvsLRLW	T2	1.054	4.53e-30	1.18e-28
3436	Firmicutes	Clostridia	Clostridiales	Ruminococcaceae	Ruminococcus	NA	DRvsLRLW	T2	-1.721	4.93e-30	1.27e-28
2496	Firmicutes	Clostridia	Clostridiales	Ruminococcaceae	Faecalibacterium	Faecalibacterium_prausnitzii	DRvsLRLW	T1	1.553	8.39e-30	1.96e-28
1694	Firmicutes	Clostridia	Clostridiales	Ruminococcaceae	Faecalibacterium	Faecalibacterium_prausnitzii	DRvsLRLW	T2	2.16	9.78e-30	2.48e-28
2304	Firmicutes	Clostridia	Clostridiales	Clostridiaceae	Clostridium	Clostridium_butyricum	DRvsLRLW	T3	-2.118	4.46e-31	2.56e-28
709	Firmicutes	Clostridia	Clostridiales	Ruminococcaceae	Ruminococcus	NA	DRvsLRLW	T1	-1.997	1.55e-29	3.56e-28
971	Firmicutes	Clostridia	Clostridiales	Ruminococcaceae	Ruminococcus	Ruminococcus_callidus	DRvsLRLW	T2	-1.738	1.61e-29	4.03e-28
609	Firmicutes	Clostridia	Clostridiales	Clostridiaceae	Clostridium	NA	DRvsLRLW	T3	-3.328	9.11e-31	4.18e-28
3536	Firmicutes	Clostridia	Clostridiales	Ruminococcaceae	Ruminococcus	Ruminococcus_sp_ce2	DRvsLRLW	T3	1.724	1.77e-30	7.4e-28
3984	Firmicutes	Clostridia	Clostridiales	Eubacteriaceae	Eubacterium	Eubacterium_desmolans	DRvsLRLW	T2	1.522	3.11e-29	7.64e-28
1938	Firmicutes	Clostridia	Clostridiales	Ruminococcaceae	Ruminococcus	Ruminococcus_flavefaciens	DRvsLRLW	T2	-1.968	3.49e-29	8.53e-28
3361	Firmicutes	Clostridia	Clostridiales	Lachnospiraceae	Coprococcus	Coprococcus_comes	DRvsLRLW	T2	0.578	7.09e-29	1.72e-27
1082	Firmicutes	Clostridia	Clostridiales	Oscillospiraceae	Oscillibacter	NA	DRvsLRLW	T1	-1.359	8.77e-29	1.97e-27
1514	Firmicutes	Clostridia	Clostridiales	Ruminococcaceae	Subdoligranulum	Subdoligranulum_variabile	DRvsLRLW	T3	2.409	7.42e-30	2.84e-27
1980	Firmicutes	Negativicutes	Selenomonadales	Veillonellaceae	Mitsuokella	Mitsuokella_multacida	DRvsLRLW	T2	1.829	1.73e-28	4.11e-27
1401	Firmicutes	Clostridia	Clostridiales	Peptostreptococcaceae	Unclassified_peptostreptococcaceae	Clostridium_glycolicum	DRvsLRLW	T1	-1.521	2.69e-28	6.01e-27
3652	Firmicutes	Clostridia	Clostridiales	Clostridiaceae	Clostridium	NA	DRvsLRLW	T2	-1.338	4.29e-28	1.02e-26
15	Firmicutes	Clostridia	Clostridiales	Lachnospiraceae	Blautia	Ruminococcus_obeum	DRvsLRLW	T3	2.539	3.13e-29	1.03e-26
2165	Firmicutes	Clostridia	Clostridiales	Lachnospiraceae	Blautia	NA	DRvsLRLW	T1	-1.266	6.24e-28	1.37e-26
2392	Bacteroidetes	Bacteroidia	Bacteroidales	Porphyromonadaceae	Barnesiella	NA	DRvsLRLW	T2	-1.441	6.53e-28	1.5e-26
4574	Firmicutes	Clostridia	Clostridiales	Clostridiaceae	Clostridium	NA	DRvsLRLW	T1	-1.622	8.72e-28	1.87e-26
2120	Firmicutes	Clostridia	Clostridiales	Eubacteriaceae	Eubacterium	Eubacterium_ramulus	DRvsLRLW	T1	1.483	1.15e-27	2.44e-26
3723	Firmicutes	Clostridia	Clostridiales	Lachnospiraceae	Coprococcus	Coprococcus_catus	DRvsLRLW	T1	1.077	2e-27	4.23e-26
3937	Firmicutes	Clostridia	Clostridiales	Clostridiaceae	Clostridium	Clostridium_sp_id11	DRvsLRLW	T2	-1.13	1.86e-27	4.25e-26
2135	Firmicutes	Erysipelotrichia	Erysipelotrichales	Erysipelotrichaceae	Unclassified_erysipelotrichaceae	Eubacterium_biforme	DRvsLRLW	T1	1.541	2.34e-27	4.94e-26
895	Proteobacteria	Gammaproteobacteria	Aeromonadales	Succinivibrionaceae	Succinivibrio	Succinivibrio_dextrinosolvens	DRvsLRLW	T2	1.405	4.15e-27	9.4e-26
4567	Firmicutes	Bacilli	Lactobacillales	Lactobacillaceae	Lactobacillus	Lactobacillus_mucosae	DRvsLRLW	T1	1.585	8.24e-27	1.67e-25
2058	Bacteroidetes	Bacteroidia	Bacteroidales	Prevotellaceae	Prevotella	NA	DRvsLRLW	T1	-1.187	1.07e-26	2.14e-25
2049	Firmicutes	Clostridia	Clostridiales	Lachnospiraceae	Blautia	Ruminococcus_obeum	DRvsLRLW	T2	1.28	1.01e-26	2.22e-25
1165	Proteobacteria	Deltaproteobacteria	Desulfovibrionales	Desulfovibrionaceae	Desulfovibrio	NA	DRvsLRLW	T2	-1.683	1.32e-26	2.88e-25
4433	Firmicutes	Clostridia	Clostridiales	Ruminococcaceae	Ruminococcus	Ruminococcus_sp_ce2	DRvsLRLW	T2	1.643	1.52e-26	3.32e-25
2256	Bacteroidetes	Bacteroidia	Bacteroidales	Prevotellaceae	Prevotella	NA	DRvsLRLW	T1	-1.785	2.38e-26	4.76e-25
1808	Firmicutes	Clostridia	Clostridiales	Clostridiaceae	Clostridium	NA	DRvsLRLW	T2	-1.593	2.55e-26	5.48e-25
2982	Firmicutes	Clostridia	Clostridiales	Clostridiaceae	Clostridium	NA	DRvsLRLW	T1	1.274	7.05e-26	1.37e-24
2342	Firmicutes	Clostridia	Clostridiales	Clostridiaceae	Clostridium	Clostridium_hylemonae	DRvsLRLW	T2	-1.335	8.74e-26	1.85e-24
4421	Bacteroidetes	Bacteroidia	Bacteroidales	Bacteroidaceae	Bacteroides	NA	DRvsLRLW	T2	-1.079	2.46e-25	5.1e-24
4369	Bacteroidetes	Bacteroidia	Bacteroidales	Prevotellaceae	Prevotella	NA	DRvsLRLW	T3	1.607	2.18e-26	5.89e-24
1938	Firmicutes	Clostridia	Clostridiales	Ruminococcaceae	Ruminococcus	Ruminococcus_flavefaciens	DRvsLRLW	T1	-1.456	8.55e-25	1.59e-23
3694	Firmicutes	Clostridia	Clostridiales	Clostridiaceae	Clostridium	NA	DRvsLRLW	T1	-1.529	8.94e-25	1.65e-23
1266	Firmicutes	Clostridia	Clostridiales	Ruminococcaceae	Ruminococcus	Ruminococcus_callidus	DRvsLRLW	T2	1.461	9.12e-25	1.85e-23
1388	Bacteroidetes	Bacteroidia	Bacteroidales	Prevotellaceae	Prevotella	NA	DRvsLRLW	T2	1.193	1.05e-24	2.13e-23
2542	Firmicutes	Clostridia	Clostridiales	Eubacteriaceae	Eubacterium	NA	DRvsLRLW	T2	1.179	1.7e-24	3.4e-23
4433	Firmicutes	Clostridia	Clostridiales	Ruminococcaceae	Ruminococcus	Ruminococcus_sp_ce2	DRvsLRLW	T1	1.383	2.85e-24	5.11e-23
1708	Proteobacteria	Epsilonproteobacteria	Campylobacterales	Campylobacteraceae	Campylobacter	NA	DRvsLRLW	T1	-1.501	5.08e-24	9.05e-23
4135	Proteobacteria	Deltaproteobacteria	Desulfovibrionales	Desulfovibrionaceae	Desulfovibrio	NA	DRvsLRLW	T1	-1.56	5.41e-24	9.6e-23
734	Firmicutes	Clostridia	Clostridiales	Ruminococcaceae	Ruminococcus	Ruminococcus_bromii	DRvsLRLW	T2	-1.553	5.93e-24	1.15e-22
1514	Firmicutes	Clostridia	Clostridiales	Ruminococcaceae	Subdoligranulum	Subdoligranulum_variabile	DRvsLRLW	T1	1.089	8.48e-24	1.48e-22
3673	Firmicutes	Bacilli	Lactobacillales	Lactobacillaceae	Lactobacillus	NA	DRvsLRLW	T2	-1.93	1.17e-23	2.2e-22
1659	Firmicutes	Clostridia	Clostridiales	Clostridiaceae	Clostridium	Clostridium_lactatifermentans	DRvsLRLW	T2	-1.523	1.21e-23	2.26e-22
539	Firmicutes	Clostridia	Clostridiales	Clostridiaceae	Anaerococcus	NA	LRvsLW	T2	2.758	7.2e-26	3.31e-22
2655	Firmicutes	Negativicutes	Selenomonadales	Acidaminococcaceae	Phascolarctobacterium	Phascolarctobacterium_succinatutens	DRvsLRLW	T2	1.537	2.6e-23	4.78e-22
519	Firmicutes	Clostridia	Clostridiales	Eubacteriaceae	Eubacterium	Eubacterium_coprostanoligenes	DRvsLRLW	T1	1.414	3.13e-23	5.34e-22
3853	Firmicutes	Clostridia	Clostridiales	Clostridiaceae	Clostridium	Clostridium_clostridioforme	DRvsLRLW	T3	1.872	2.66e-24	5.82e-22
4412	Firmicutes	Clostridia	Clostridiales	Ruminococcaceae	Faecalibacterium	Faecalibacterium_prausnitzii	DRvsLRLW	T1	0.829	5.29e-23	8.77e-22
2497	Firmicutes	Erysipelotrichia	Erysipelotrichales	Erysipelotrichaceae	Unclassified_erysipelotrichaceae	Eubacterium_biforme	DRvsLRLW	T3	1.464	5.54e-24	1.16e-21
2496	Firmicutes	Clostridia	Clostridiales	Ruminococcaceae	Faecalibacterium	Faecalibacterium_prausnitzii	DRvsLRLW	T2	1.587	1.16e-22	2.1e-21
3693	Firmicutes	Clostridia	Clostridiales	Eubacteriaceae	Eubacterium	NA	DRvsLRLW	T1	-1.25	1.3e-22	2.13e-21
3030	Firmicutes	Clostridia	Clostridiales	Eubacteriaceae	Eubacterium	Eubacterium_hallii	DRvsLRLW	T1	0.9	1.38e-22	2.25e-21
1468	Bacteroidetes	Bacteroidia	Bacteroidales	Prevotellaceae	Prevotella	NA	DRvsLRLW	T1	-1.391	1.46e-22	2.36e-21
118	Firmicutes	Clostridia	Clostridiales	Lachnospiraceae	Blautia	Blautia_producta	DRvsLRLW	T3	1.939	1.65e-23	3.15e-21
1103	Firmicutes	Clostridia	Clostridiales	Oscillospiraceae	Oscillibacter	Oscillibacter_sp_g2	DRvsLRLW	T3	1.433	1.63e-23	3.15e-21
2489	Firmicutes	Clostridia	Clostridiales	Oscillospiraceae	Oscillibacter	NA	DRvsLRLW	T2	1.132	2.51e-22	4.53e-21
834	Firmicutes	Clostridia	Clostridiales	Lachnospiraceae	Dorea	Dorea_longicatena	DRvsLRLW	T3	2.229	2.85e-23	5.23e-21
3975	Firmicutes	Clostridia	Clostridiales	Lachnospiraceae	Coprococcus	Coprococcus_catus	DRvsLRLW	T1	-1.39	3.32e-22	5.34e-21
3597	Bacteroidetes	Bacteroidia	Bacteroidales	Prevotellaceae	Prevotella	NA	DRvsLRLW	T1	-1.106	4.2e-22	6.64e-21
2240	Firmicutes	Clostridia	Clostridiales	Eubacteriaceae	Eubacterium	Eubacterium_sp_cl1013	DRvsLRLW	T1	0.715	5.34e-22	8.4e-21
2715	Firmicutes	Clostridia	Clostridiales	Ruminococcaceae	Ruminococcus	NA	DRvsLRLW	T2	-1.541	6e-22	1.06e-20
2653	Firmicutes	Clostridia	Clostridiales	Eubacteriaceae	Eubacterium	Eubacterium_coprostanoligenes	DRvsLRLW	T1	-1.741	9.61e-22	1.5e-20
2120	Firmicutes	Clostridia	Clostridiales	Eubacteriaceae	Eubacterium	Eubacterium_ramulus	DRvsLRLW	T2	1.18	1.25e-21	2.14e-20
673	Firmicutes	Clostridia	Clostridiales	Eubacteriaceae	Eubacterium	Eubacterium_rectale	DRvsLRLW	T1	1.366	1.67e-21	2.56e-20
1276	Firmicutes	Clostridia	Clostridiales	Eubacteriaceae	Eubacterium	NA	DRvsLRLW	T1	1.127	2.61e-21	3.95e-20
1379	Firmicutes	Clostridia	Clostridiales	Eubacteriaceae	Eubacterium	Eubacterium_coprostanoligenes	DRvsLRLW	T1	1.292	2.99e-21	4.5e-20
3315	Firmicutes	Clostridia	Clostridiales	Lachnospiraceae	Anaerostipes	NA	DRvsLRLW	T2	1.308	2.78e-21	4.64e-20
2921	Firmicutes	Erysipelotrichia	Erysipelotrichales	Erysipelotrichaceae	Unclassified_erysipelotrichaceae	NA	DRvsLRLW	T1	0.996	3.22e-21	4.82e-20
1026	Firmicutes	Clostridia	Clostridiales	Eubacteriaceae	Eubacterium	Eubacterium_coprostanoligenes	DRvsLRLW	T1	-1.624	3.75e-21	5.57e-20
2803	Firmicutes	Clostridia	Clostridiales	Lachnospiraceae	Blautia	Ruminococcus_torques	DRvsLRLW	T3	1.587	3.55e-22	5.62e-20
4331	Bacteroidetes	Bacteroidia	Bacteroidales	Prevotellaceae	Prevotella	NA	DRvsLRLW	T3	0.977	3.47e-22	5.62e-20
683	Firmicutes	Erysipelotrichia	Erysipelotrichales	Erysipelotrichaceae	Turicibacter	Turicibacter_sanguinis	DRvsLRLW	T3	-1.482	3.79e-22	5.8e-20
949	Firmicutes	Clostridia	Clostridiales	Peptostreptococcaceae	Unclassified_peptostreptococcaceae	Clostridium_glycolicum	DRvsLRLW	T2	-1.463	3.78e-21	6.24e-20
4463	Bacteroidetes	Bacteroidia	Bacteroidales	Prevotellaceae	Prevotella	NA	DRvsLRLW	T1	-1.312	4.41e-21	6.49e-20
337	Firmicutes	Clostridia	Clostridiales	Clostridiaceae	Peptoniphilus	NA	DRvsLRLW	T2	1.351	3.95e-21	6.5e-20
2866	Spirochaetes	Spirochaetia	Spirochaetales	Spirochaetaceae	Treponema	NA	DRvsLRLW	T1	-1.556	4.52e-21	6.61e-20
3652	Firmicutes	Clostridia	Clostridiales	Clostridiaceae	Clostridium	NA	DRvsLRLW	T1	-1.043	6.23e-21	9.02e-20
1931	Firmicutes	Clostridia	Clostridiales	Ruminococcaceae	Ruminococcus	Ruminococcus_callidus	DRvsLRLW	T2	-1.406	7.75e-21	1.27e-19
4238	Firmicutes	Negativicutes	Selenomonadales	Veillonellaceae	Selenomonas	Selenomonas_ruminantium	DRvsLRLW	T1	-1.308	9.38e-21	1.35e-19
1874	Bacteroidetes	Bacteroidia	Bacteroidales	Prevotellaceae	Prevotella	Prevotella_copri	DRvsLRLW	T2	0.889	8.44e-21	1.37e-19
2058	Bacteroidetes	Bacteroidia	Bacteroidales	Prevotellaceae	Prevotella	NA	DRvsLRLW	T2	-0.971	8.49e-21	1.38e-19
2542	Firmicutes	Clostridia	Clostridiales	Eubacteriaceae	Eubacterium	NA	DRvsLRLW	T1	1.267	1.01e-20	1.45e-19
671	Firmicutes	Clostridia	Clostridiales	Oscillospiraceae	Oscillibacter	NA	DRvsLRLW	T1	-1.342	1.2e-20	1.7e-19
3128	Firmicutes	Bacilli	Lactobacillales	Leuconostocaceae	Weissella	Weissella_paramesenteroides	DRvsLRLW	T1	1.101	1.3e-20	1.83e-19
4511	Firmicutes	Clostridia	Clostridiales	Clostridiaceae	Clostridium	NA	DRvsLRLW	T2	0.962	1.65e-20	2.61e-19
4209	Spirochaetes	Spirochaetia	Spirochaetales	Spirochaetaceae	Treponema	NA	DRvsLRLW	T2	-1.193	1.96e-20	3.06e-19
303	Firmicutes	Clostridia	Clostridiales	Ruminococcaceae	Ruminococcus	NA	DRvsLRLW	T1	1.241	3.37e-20	4.71e-19
3381	Firmicutes	Clostridia	Clostridiales	Clostridiaceae	Clostridium	NA	DRvsLRLW	T2	1.323	3.59e-20	5.49e-19
4391	Firmicutes	Clostridia	Clostridiales	Lachnospiraceae	Dorea	Dorea_formicigenerans	DRvsLRLW	T3	1.619	5.68e-21	7.9e-19
1084	Bacteroidetes	Bacteroidia	Bacteroidales	Prevotellaceae	Prevotella	NA	DRvsLRLW	T2	-1.256	5.38e-20	8.17e-19
2866	Spirochaetes	Spirochaetia	Spirochaetales	Spirochaetaceae	Treponema	NA	DRvsLRLW	T2	-1.378	7.98e-20	1.19e-18
3688	Firmicutes	Clostridia	Clostridiales	Clostridiaceae	Clostridium	Clostridium_lactatifermentans	DRvsLRLW	T2	1.066	8.42e-20	1.26e-18
3718	Spirochaetes	Spirochaetia	Spirochaetales	Spirochaetaceae	Treponema	NA	DRvsLRLW	T1	-1.38	9.73e-20	1.33e-18
3512	Firmicutes	Clostridia	Clostridiales	Clostridiaceae	Clostridium	NA	DRvsLRLW	T1	-1.255	9.79e-20	1.34e-18
1266	Firmicutes	Clostridia	Clostridiales	Ruminococcaceae	Ruminococcus	Ruminococcus_callidus	DRvsLRLW	T1	1.341	1.15e-19	1.56e-18
962	Firmicutes	Clostridia	Clostridiales	Eubacteriaceae	Eubacterium	Eubacterium_coprostanoligenes	DRvsLRLW	T2	1.502	1.44e-19	2.12e-18
3688	Firmicutes	Clostridia	Clostridiales	Clostridiaceae	Clostridium	Clostridium_lactatifermentans	DRvsLRLW	T3	1.229	2.2e-20	2.66e-18
385	Bacteroidetes	Bacteroidia	Bacteroidales	Prevotellaceae	Prevotella	NA	DRvsLRLW	T1	-1.44	2.16e-19	2.92e-18
371	Firmicutes	Negativicutes	Selenomonadales	Veillonellaceae	Selenomonas	Selenomonas_sp_ycb08	DRvsLRLW	T2	1.134	2.1e-19	3.05e-18
3125	Firmicutes	Clostridia	Clostridiales	Ruminococcaceae	Ruminococcus	NA	DRvsLRLW	T1	1.117	2.9e-19	3.89e-18
70	Firmicutes	Clostridia	Clostridiales	Oscillospiraceae	Oscillibacter	Oscillibacter_valericigenes	DRvsLRLW	T1	-1.047	3.79e-19	5.06e-18
2031	Firmicutes	Negativicutes	Selenomonadales	Veillonellaceae	Mitsuokella	Mitsuokella_jalaludinii	DRvsLRLW	T1	1.253	4.2e-19	5.59e-18
3667	Firmicutes	Clostridia	Clostridiales	Clostridiaceae	Clostridium	NA	LRvsLW	T1	1.343	1.24e-20	7.1e-18
1155	Firmicutes	Clostridia	Clostridiales	Clostridiaceae	Clostridium	NA	DRvsLRLW	T3	-1.205	7.08e-20	7.93e-18
685	Spirochaetes	Spirochaetia	Spirochaetales	Spirochaetaceae	Treponema	Treponema_porcinum	DRvsLRLW	T3	-2.464	7.31e-20	7.99e-18
2977	Firmicutes	Clostridia	Clostridiales	Lachnospiraceae	Blautia	Ruminococcus_torques	DRvsLRLW	T1	1.129	6.42e-19	8.52e-18
755	Bacteroidetes	Bacteroidia	Bacteroidales	Prevotellaceae	Prevotella	NA	DRvsLRLW	T2	-1.221	7.06e-19	1.01e-17
1336	Firmicutes	Clostridia	Clostridiales	Lachnospiraceae	Dorea	Dorea_longicatena	DRvsLRLW	T2	1.125	7.29e-19	1.04e-17
3846	Firmicutes	Clostridia	Clostridiales	Lachnospiraceae	Blautia	NA	DRvsLRLW	T3	1.708	1.05e-19	1.12e-17
4209	Spirochaetes	Spirochaetia	Spirochaetales	Spirochaetaceae	Treponema	NA	DRvsLRLW	T1	-1.026	1.21e-18	1.57e-17
4593	Firmicutes	Clostridia	Clostridiales	Clostridiaceae	Clostridium	NA	DRvsLRLW	T2	1.002	1.14e-18	1.62e-17
2736	Firmicutes	Clostridia	Clostridiales	Clostridiaceae	Anaerococcus	NA	DRvsLRLW	T2	0.96	1.41e-18	1.99e-17
513	Firmicutes	Clostridia	Clostridiales	Clostridiaceae	Clostridium	NA	DRvsLRLW	T2	-1.284	1.43e-18	2.02e-17
307	Proteobacteria	Deltaproteobacteria	Desulfovibrionales	Desulfovibrionaceae	Desulfovibrio	NA	DRvsLRLW	T1	1.094	1.89e-18	2.43e-17
1165	Proteobacteria	Deltaproteobacteria	Desulfovibrionales	Desulfovibrionaceae	Desulfovibrio	NA	DRvsLRLW	T1	-1.29	1.9e-18	2.43e-17
1267	Firmicutes	Bacilli	Lactobacillales	Lactobacillaceae	Lactobacillus	Lactobacillus_salivarius	DRvsLRLW	T3	1.288	2.55e-19	2.6e-17
2069	Firmicutes	Bacilli	Lactobacillales	Streptococcaceae	Streptococcus	Streptococcus_gallolyticus	DRvsLRLW	T2	0.808	2.26e-18	3.16e-17
826	Firmicutes	Clostridia	Clostridiales	Ruminococcaceae	Ruminococcus	Ruminococcus_sp_djf_vr70k1	DRvsLRLW	T3	1.674	3.58e-19	3.24e-17
1401	Firmicutes	Clostridia	Clostridiales	Peptostreptococcaceae	Unclassified_peptostreptococcaceae	Clostridium_glycolicum	DRvsLRLW	T3	-1.731	3.6e-19	3.24e-17
1238	Firmicutes	Clostridia	Clostridiales	Eubacteriaceae	Eubacterium	NA	DRvsLRLW	T2	-0.724	2.79e-18	3.88e-17
1808	Firmicutes	Clostridia	Clostridiales	Clostridiaceae	Clostridium	NA	DRvsLRLW	T3	-2.866	5.07e-19	4.48e-17
1327	Bacteroidetes	Bacteroidia	Bacteroidales	Prevotellaceae	Prevotella	Prevotella_copri	DRvsLRLW	T3	2.353	8.94e-19	7.75e-17
1792	Firmicutes	Clostridia	Clostridiales	Eubacteriaceae	Eubacterium	Eubacterium_desmolans	DRvsLRLW	T3	2.041	9.17e-19	7.8e-17
3030	Firmicutes	Clostridia	Clostridiales	Eubacteriaceae	Eubacterium	Eubacterium_hallii	DRvsLRLW	T3	1.458	1.64e-18	1.34e-16
4247	Proteobacteria	Deltaproteobacteria	Desulfovibrionales	Desulfovibrionaceae	Desulfovibrio	NA	LRvsLW	T1	1.412	2.87e-19	1.46e-16
609	Firmicutes	Clostridia	Clostridiales	Clostridiaceae	Clostridium	NA	LRvsLW	T1	-1.216	4.26e-19	1.96e-16
289	Bacteroidetes	Bacteroidia	Bacteroidales	Prevotellaceae	Prevotella	NA	DRvsLRLW	T2	0.796	1.59e-17	2.18e-16
2722	Firmicutes	Clostridia	Clostridiales	Ruminococcaceae	Ruminococcus	NA	DRvsLRLW	T2	1.312	1.65e-17	2.25e-16
2367	Firmicutes	Clostridia	Clostridiales	Clostridiaceae	Gallicola	Gallicola_barnesae	DRvsLRLW	T2	0.887	1.87e-17	2.54e-16
2392	Bacteroidetes	Bacteroidia	Bacteroidales	Porphyromonadaceae	Barnesiella	NA	DRvsLRLW	T3	-2.38	3.42e-18	2.66e-16
685	Spirochaetes	Spirochaetia	Spirochaetales	Spirochaetaceae	Treponema	Treponema_porcinum	DRvsLRLW	T1	-1.049	2.49e-17	3.09e-16
2520	Bacteroidetes	Bacteroidia	Bacteroidales	Prevotellaceae	Prevotella	NA	DRvsLRLW	T1	-0.953	2.61e-17	3.23e-16
2978	Bacteroidetes	Bacteroidia	Bacteroidales	Prevotellaceae	Prevotella	Prevotella_sp_djf_ls16	DRvsLRLW	T3	1.034	4.28e-18	3.27e-16
4421	Bacteroidetes	Bacteroidia	Bacteroidales	Bacteroidaceae	Bacteroides	NA	DRvsLRLW	T1	-0.88	2.85e-17	3.51e-16
1708	Proteobacteria	Epsilonproteobacteria	Campylobacterales	Campylobacteraceae	Campylobacter	NA	DRvsLRLW	T2	-1.02	2.67e-17	3.6e-16
912	Bacteroidetes	Bacteroidia	Bacteroidales	Prevotellaceae	Prevotella	NA	DRvsLRLW	T1	-1.288	3.42e-17	4.21e-16
4529	Firmicutes	Clostridia	Clostridiales	Eubacteriaceae	Eubacterium	Eubacterium_coprostanoligenes	DRvsLRLW	T1	-1.143	4.1e-17	4.97e-16
289	Bacteroidetes	Bacteroidia	Bacteroidales	Prevotellaceae	Prevotella	NA	DRvsLRLW	T3	1.061	7.68e-18	5.6e-16
200	Firmicutes	Clostridia	Clostridiales	Ruminococcaceae	Ruminococcus	NA	DRvsLRLW	T1	1.133	6.09e-17	7.34e-16
4362	Bacteroidetes	Bacteroidia	Bacteroidales	Prevotellaceae	Prevotella	NA	DRvsLRLW	T2	-0.993	5.82e-17	7.71e-16
59	Bacteroidetes	Bacteroidia	Bacteroidales	Prevotellaceae	Prevotella	NA	LRvsLW	T2	1.323	6.47e-19	9.9e-16
2978	Bacteroidetes	Bacteroidia	Bacteroidales	Prevotellaceae	Prevotella	Prevotella_sp_djf_ls16	DRvsLRLW	T2	0.812	8.05e-17	1.06e-15
4511	Firmicutes	Clostridia	Clostridiales	Clostridiaceae	Clostridium	NA	DRvsLRLW	T3	1.155	1.61e-17	1.16e-15
3694	Firmicutes	Clostridia	Clostridiales	Clostridiaceae	Clostridium	NA	DRvsLRLW	T2	-1.191	9.91e-17	1.3e-15
2318	Firmicutes	Clostridia	Clostridiales	Ruminococcaceae	Ruminococcus	NA	DRvsLRLW	T1	-1.184	1.18e-16	1.41e-15
1227	Firmicutes	Negativicutes	Selenomonadales	Veillonellaceae	Megasphaera	Megasphaera_elsdenii	DRvsLRLW	T2	0.915	1.19e-16	1.55e-15
3897	Firmicutes	Clostridia	Clostridiales	Ruminococcaceae	Ruminococcus	NA	DRvsLRLW	T2	1.144	1.2e-16	1.56e-15
2655	Firmicutes	Negativicutes	Selenomonadales	Acidaminococcaceae	Phascolarctobacterium	Phascolarctobacterium_succinatutens	DRvsLRLW	T1	1.088	1.5e-16	1.76e-15
2963	Firmicutes	Bacilli	Lactobacillales	Streptococcaceae	Streptococcus	Streptococcus_hyointestinalis	DRvsLRLW	T1	1.313	1.79e-16	2.09e-15
2436	Firmicutes	Negativicutes	Selenomonadales	Veillonellaceae	Dialister	NA	DRvsLRLW	T2	1.038	1.87e-16	2.42e-15
1379	Firmicutes	Clostridia	Clostridiales	Eubacteriaceae	Eubacterium	Eubacterium_coprostanoligenes	DRvsLRLW	T2	1.081	2.02e-16	2.6e-15
1468	Bacteroidetes	Bacteroidia	Bacteroidales	Prevotellaceae	Prevotella	NA	DRvsLRLW	T2	-1.052	2.07e-16	2.65e-15
1946	Firmicutes	Clostridia	Clostridiales	Clostridiaceae	Clostridium	Clostridium_sp_l250	DRvsLRLW	T1	0.918	2.38e-16	2.76e-15
2141	Firmicutes	Clostridia	Clostridiales	Clostridiaceae	Clostridium	Clostridium_lactatifermentans	DRvsLRLW	T1	0.933	2.53e-16	2.9e-15
4226	Firmicutes	Bacilli	Lactobacillales	Aerococcaceae	Aerococcus	NA	DRvsLRLW	T1	-1.347	2.81e-16	3.21e-15
4356	Bacteroidetes	Bacteroidia	Bacteroidales	Bacteroidaceae	Bacteroides	NA	DRvsLRLW	T2	-0.985	2.81e-16	3.58e-15
1228	Firmicutes	Clostridia	Clostridiales	Clostridiaceae	Clostridium	NA	DRvsLRLW	T2	-1.191	2.82e-16	3.58e-15
1175	Bacteroidetes	Bacteroidia	Bacteroidales	Prevotellaceae	Prevotella	NA	LRvsLW	T1	1.583	1.03e-17	4.31e-15
2285	Firmicutes	Clostridia	Clostridiales	Clostridiaceae	Clostridium	NA	DRvsLRLW	T1	-0.974	3.86e-16	4.38e-15
1955	Firmicutes	Clostridia	Clostridiales	Clostridiaceae	Clostridium	Clostridium_methylpentosum	DRvsLRLW	T2	0.806	3.55e-16	4.47e-15
3247	Firmicutes	Negativicutes	Selenomonadales	Veillonellaceae	Allisonella	Allisonella_histaminiformans	DRvsLRLW	T2	0.854	3.71e-16	4.65e-15
4339	Firmicutes	Clostridia	Clostridiales	Clostridiaceae	Clostridium	NA	DRvsLRLW	T1	-1.185	4.56e-16	5.14e-15
2135	Firmicutes	Erysipelotrichia	Erysipelotrichales	Erysipelotrichaceae	Unclassified_erysipelotrichaceae	Eubacterium_biforme	DRvsLRLW	T2	1.15	4.94e-16	6.18e-15
2392	Bacteroidetes	Bacteroidia	Bacteroidales	Porphyromonadaceae	Barnesiella	NA	LRvsLW	T2	1.222	7.92e-18	7.28e-15
251	Bacteroidetes	Bacteroidia	Bacteroidales	Bacteroidaceae	Bacteroides	NA	DRvsLRLW	T1	-1.024	6.65e-16	7.43e-15
3728	Firmicutes	Clostridia	Clostridiales	Clostridiaceae	Clostridium	Clostridium_hylemonae	DRvsLRLW	T2	-1.004	6.12e-16	7.58e-15
288	Bacteroidetes	Bacteroidia	Bacteroidales	Prevotellaceae	Prevotella	Prevotella_sp_rs2	DRvsLRLW	T2	0.817	6.87e-16	8.45e-15
673	Firmicutes	Clostridia	Clostridiales	Eubacteriaceae	Eubacterium	Eubacterium_rectale	DRvsLRLW	T2	1.201	7.01e-16	8.59e-15
3877	Firmicutes	Clostridia	Clostridiales	Ruminococcaceae	Faecalibacterium	Faecalibacterium_prausnitzii	DRvsLRLW	T1	-1.02	7.85e-16	8.73e-15
1606	Firmicutes	Clostridia	Clostridiales	Ruminococcaceae	Faecalibacterium	Faecalibacterium_prausnitzii	DRvsLRLW	T3	1.142	1.3e-16	8.78e-15
912	Bacteroidetes	Bacteroidia	Bacteroidales	Prevotellaceae	Prevotella	NA	DRvsLRLW	T2	-1.093	7.32e-16	8.94e-15
1953	Bacteroidetes	Bacteroidia	Bacteroidales	Prevotellaceae	Prevotella	NA	DRvsLRLW	T3	1.344	1.6e-16	1.05e-14
2485	Firmicutes	Clostridia	Clostridiales	Peptostreptococcaceae	Unclassified_peptostreptococcaceae	Clostridium_glycolicum	DRvsLRLW	T2	-0.626	8.99e-16	1.09e-14
1070	Firmicutes	Clostridia	Clostridiales	Oscillospiraceae	Oscillibacter	NA	DRvsLRLW	T1	-1.075	1.07e-15	1.18e-14
2975	Bacteroidetes	Bacteroidia	Bacteroidales	Prevotellaceae	Prevotella	Prevotella_copri	DRvsLRLW	T3	2.282	1.93e-16	1.25e-14
2547	Firmicutes	Clostridia	Clostridiales	Eubacteriaceae	Eubacterium	Eubacterium_desmolans	DRvsLRLW	T1	-1.027	1.15e-15	1.26e-14
3984	Firmicutes	Clostridia	Clostridiales	Eubacteriaceae	Eubacterium	Eubacterium_desmolans	DRvsLRLW	T3	1.636	2.11e-16	1.34e-14
1037	Bacteroidetes	Bacteroidia	Bacteroidales	Prevotellaceae	Prevotella	NA	DRvsLRLW	T2	0.99	1.33e-15	1.6e-14
1808	Firmicutes	Clostridia	Clostridiales	Clostridiaceae	Clostridium	NA	LRvsLW	T2	1.41	2.15e-17	1.64e-14
2640	Bacteroidetes	Bacteroidia	Bacteroidales	Bacteroidaceae	Bacteroides	NA	DRvsLRLW	T2	-1.017	1.59e-15	1.89e-14
4040	Bacteroidetes	Bacteroidia	Bacteroidales	Prevotellaceae	Prevotella	Prevotella_copri	DRvsLRLW	T2	1.008	1.89e-15	2.25e-14
4059	Firmicutes	Clostridia	Clostridiales	Eubacteriaceae	Eubacterium	Eubacterium_ramulus	DRvsLRLW	T2	0.891	2.05e-15	2.43e-14
4273	Proteobacteria	Epsilonproteobacteria	Campylobacterales	Campylobacteraceae	Campylobacter	Campylobacter_hominis	LRvsLW	T1	-1.344	7.06e-17	2.49e-14
2649	Firmicutes	Clostridia	Clostridiales	Ruminococcaceae	Ruminococcus	NA	DRvsLRLW	T2	-1.033	2.15e-15	2.53e-14
1041	Bacteroidetes	Bacteroidia	Bacteroidales	Bacteroidaceae	Bacteroides	NA	DRvsLRLW	T3	-2.563	4.48e-16	2.71e-14
3295	Firmicutes	Clostridia	Clostridiales	Lachnospiraceae	Blautia	NA	DRvsLRLW	T2	-0.959	2.52e-15	2.96e-14
3693	Firmicutes	Clostridia	Clostridiales	Eubacteriaceae	Eubacterium	NA	DRvsLRLW	T2	-0.985	3.21e-15	3.73e-14
3022	Firmicutes	Negativicutes	Selenomonadales	Veillonellaceae	Schwartzia_55506	Schwartzia_succinivorans	DRvsLRLW	T1	-0.915	4.33e-15	4.66e-14
4331	Bacteroidetes	Bacteroidia	Bacteroidales	Prevotellaceae	Prevotella	NA	DRvsLRLW	T2	0.657	4.05e-15	4.69e-14
539	Firmicutes	Clostridia	Clostridiales	Clostridiaceae	Anaerococcus	NA	LRvsLW	T1	1.728	1.52e-16	4.99e-14
2845	Bacteroidetes	Bacteroidia	Bacteroidales	Prevotellaceae	Prevotella	NA	DRvsLRLW	T1	1.075	5.36e-15	5.72e-14
2406	Firmicutes	Clostridia	Clostridiales	Lachnospiraceae	Roseburia	Roseburia_intestinalis	DRvsLRLW	T1	0.806	5.73e-15	6.11e-14
1388	Bacteroidetes	Bacteroidia	Bacteroidales	Prevotellaceae	Prevotella	NA	DRvsLRLW	T3	1.127	1.15e-15	6.83e-14
804	Firmicutes	Clostridia	Clostridiales	Oscillospiraceae	Oscillibacter	Oscillibacter_valericigenes	DRvsLRLW	T1	-1.126	6.57e-15	6.97e-14
3585	Bacteroidetes	Bacteroidia	Bacteroidales	Prevotellaceae	Prevotella	NA	DRvsLRLW	T2	-1.206	6.83e-15	7.78e-14
4574	Firmicutes	Clostridia	Clostridiales	Clostridiaceae	Clostridium	NA	DRvsLRLW	T2	1.035	7.32e-15	8.33e-14
1886	Firmicutes	Clostridia	Clostridiales	Eubacteriaceae	Eubacterium	Eubacterium_hallii	DRvsLRLW	T3	1.093	1.47e-15	8.53e-14
1456	Bacteroidetes	Bacteroidia	Bacteroidales	Prevotellaceae	Prevotella	Prevotella_sp_djf_b116	DRvsLRLW	T2	0.801	1.04e-14	1.17e-13
4191	Firmicutes	Clostridia	Clostridiales	Oscillospiraceae	Oscillibacter	NA	DRvsLRLW	T1	-1.031	1.14e-14	1.19e-13
2049	Firmicutes	Clostridia	Clostridiales	Lachnospiraceae	Blautia	Ruminococcus_obeum	LRvsLW	T1	-1.228	5.1e-16	1.42e-13
1825	Bacteroidetes	Bacteroidia	Bacteroidales	Prevotellaceae	Prevotella	NA	DRvsLRLW	T3	-3.169	2.65e-15	1.5e-13
2564	Firmicutes	Clostridia	Clostridiales	Peptococcaceae	Peptococcus	Peptococcus_niger	DRvsLRLW	T3	1.659	2.7e-15	1.51e-13
2701	Firmicutes	Clostridia	Clostridiales	Clostridiaceae	Clostridium	NA	DRvsLRLW	T1	-1.121	1.46e-14	1.53e-13
4412	Firmicutes	Clostridia	Clostridiales	Ruminococcaceae	Faecalibacterium	Faecalibacterium_prausnitzii	DRvsLRLW	T3	1.67	2.86e-15	1.58e-13
1678	Bacteroidetes	Bacteroidia	Bacteroidales	Prevotellaceae	Prevotella	Prevotella_sp_djf_ls16	DRvsLRLW	T3	1.418	3.08e-15	1.68e-13
1524	Firmicutes	Bacilli	Lactobacillales	Lactobacillaceae	Lactobacillus	NA	DRvsLRLW	T2	1.253	1.76e-14	1.96e-13
1041	Bacteroidetes	Bacteroidia	Bacteroidales	Bacteroidaceae	Bacteroides	NA	LRvsLW	T2	1.242	3.65e-16	2.1e-13
1946	Firmicutes	Clostridia	Clostridiales	Clostridiaceae	Clostridium	Clostridium_sp_l250	DRvsLRLW	T2	0.822	1.95e-14	2.16e-13
3392	Firmicutes	Clostridia	Clostridiales	Eubacteriaceae	Eubacterium	Eubacterium_desmolans	LRvsLW	T1	-1.075	1.02e-15	2.61e-13
949	Firmicutes	Clostridia	Clostridiales	Peptostreptococcaceae	Unclassified_peptostreptococcaceae	Clostridium_glycolicum	DRvsLRLW	T3	-1.184	5.59e-15	2.92e-13
667	Firmicutes	Clostridia	Clostridiales	Clostridiaceae	Clostridium	NA	DRvsLRLW	T1	-0.822	2.94e-14	3.03e-13
1456	Bacteroidetes	Bacteroidia	Bacteroidales	Prevotellaceae	Prevotella	Prevotella_sp_djf_b116	DRvsLRLW	T3	1.192	6.35e-15	3.28e-13
2982	Firmicutes	Clostridia	Clostridiales	Clostridiaceae	Clostridium	NA	DRvsLRLW	T3	1.307	6.87e-15	3.47e-13
3909	Bacteroidetes	Bacteroidia	Bacteroidales	Prevotellaceae	Prevotella	Prevotella_copri	DRvsLRLW	T2	1.032	3.42e-14	3.76e-13
1022	Bacteroidetes	Bacteroidia	Bacteroidales	Prevotellaceae	Prevotella	NA	DRvsLRLW	T1	-0.964	3.82e-14	3.91e-13
4046	Tenericutes	Mollicutes	Anaeroplasmatales	Anaeroplasmataceae	Anaeroplasma	NA	DRvsLRLW	T2	-0.806	3.77e-14	4.14e-13
3361	Firmicutes	Clostridia	Clostridiales	Lachnospiraceae	Coprococcus	Coprococcus_comes	DRvsLRLW	T3	0.604	9.21e-15	4.45e-13
989	Firmicutes	Bacilli	Lactobacillales	Aerococcaceae	Aerococcus	Aerococcus_viridans	DRvsLRLW	T1	1.075	4.54e-14	4.62e-13
685	Spirochaetes	Spirochaetia	Spirochaetales	Spirochaetaceae	Treponema	Treponema_porcinum	LRvsLW	T1	1.073	2.64e-15	5.06e-13
708	Firmicutes	Clostridia	Clostridiales	Peptococcaceae	Peptococcus	Peptococcus_niger	DRvsLRLW	T3	-0.7	1.11e-14	5.28e-13
2655	Firmicutes	Negativicutes	Selenomonadales	Acidaminococcaceae	Phascolarctobacterium	Phascolarctobacterium_succinatutens	DRvsLRLW	T3	1.808	1.12e-14	5.28e-13
4142	Spirochaetes	Spirochaetia	Spirochaetales	Spirochaetaceae	Treponema	NA	DRvsLRLW	T1	-0.781	5.42e-14	5.47e-13
2342	Firmicutes	Clostridia	Clostridiales	Clostridiaceae	Clostridium	Clostridium_hylemonae	DRvsLRLW	T3	-1.504	1.19e-14	5.56e-13
4472	Firmicutes	Bacilli	Lactobacillales	Lactobacillaceae	Lactobacillus	NA	LRvsLW	T1	-1.267	3.43e-15	6.29e-13
3111	Firmicutes	Clostridia	Clostridiales	Eubacteriaceae	Eubacterium	Eubacterium_desmolans	DRvsLRLW	T2	-1.079	6.82e-14	7.41e-13
1200	Firmicutes	Clostridia	Clostridiales	Ruminococcaceae	Ruminococcus	NA	DRvsLRLW	T2	-1.217	7.02e-14	7.61e-13
3155	Bacteroidetes	Bacteroidia	Bacteroidales	Prevotellaceae	Prevotella	NA	LRvsLW	T1	1.414	4.36e-15	7.71e-13
1269	Firmicutes	Clostridia	Clostridiales	Lachnospiraceae	Coprococcus	Coprococcus_catus	DRvsLRLW	T1	0.871	7.7e-14	7.72e-13
385	Bacteroidetes	Bacteroidia	Bacteroidales	Prevotellaceae	Prevotella	NA	DRvsLRLW	T2	-1.1	7.35e-14	7.93e-13
1406	Firmicutes	Clostridia	Clostridiales	Eubacteriaceae	Eubacterium	Eubacterium_coprostanoligenes	DRvsLRLW	T1	-1.156	8.21e-14	8.21e-13
1199	Firmicutes	Clostridia	Clostridiales	Ruminococcaceae	Ruminococcus	Ruminococcus_flavefaciens	DRvsLRLW	T2	-1.151	8.19e-14	8.79e-13
3893	Firmicutes	Clostridia	Clostridiales	Ruminococcaceae	Ruminococcus	NA	DRvsLRLW	T1	1.192	9.43e-14	9.42e-13
1689	Bacteroidetes	Bacteroidia	Bacteroidales	Prevotellaceae	Prevotella	NA	DRvsLRLW	T2	0.983	1.1e-13	1.17e-12
2074	Firmicutes	Clostridia	Clostridiales	Clostridiaceae	Finegoldia	Finegoldia_magna	DRvsLRLW	T2	1.043	1.16e-13	1.23e-12
44	Firmicutes	Clostridia	Clostridiales	Clostridiaceae	Clostridium	NA	LRvsLW	T2	-1.457	2.84e-15	1.45e-12
1376	Bacteroidetes	Bacteroidia	Bacteroidales	Prevotellaceae	Prevotella	NA	LRvsLW	T2	1.096	3.41e-15	1.56e-12
3155	Bacteroidetes	Bacteroidia	Bacteroidales	Prevotellaceae	Prevotella	NA	LRvsLW	T2	1.091	3.84e-15	1.6e-12
3437	Firmicutes	Clostridia	Clostridiales	Clostridiaceae	Clostridium	NA	DRvsLRLW	T2	0.974	1.84e-13	1.92e-12
1790	Firmicutes	Clostridia	Clostridiales	Oscillospiraceae	Oscillibacter	NA	DRvsLRLW	T1	-1.017	1.97e-13	1.93e-12
2496	Firmicutes	Clostridia	Clostridiales	Ruminococcaceae	Faecalibacterium	Faecalibacterium_prausnitzii	DRvsLRLW	T3	1.669	4.75e-14	2.16e-12
1756	Firmicutes	Clostridia	Clostridiales	Eubacteriaceae	Eubacterium	Eubacterium_desmolans	DRvsLRLW	T1	-0.912	2.36e-13	2.3e-12
3723	Firmicutes	Clostridia	Clostridiales	Lachnospiraceae	Coprococcus	Coprococcus_catus	DRvsLRLW	T3	1.019	5.49e-14	2.45e-12
1678	Bacteroidetes	Bacteroidia	Bacteroidales	Prevotellaceae	Prevotella	Prevotella_sp_djf_ls16	DRvsLRLW	T2	0.998	2.5e-13	2.6e-12
2367	Firmicutes	Clostridia	Clostridiales	Clostridiaceae	Gallicola	Gallicola_barnesae	DRvsLRLW	T3	1.856	6.36e-14	2.73e-12
1694	Firmicutes	Clostridia	Clostridiales	Ruminococcaceae	Faecalibacterium	Faecalibacterium_prausnitzii	DRvsLRLW	T3	2.038	8.08e-14	3.31e-12
4366	Firmicutes	Clostridia	Clostridiales	Clostridiaceae	Clostridium	NA	DRvsLRLW	T2	-0.998	3.51e-13	3.63e-12
1776	Firmicutes	Negativicutes	Selenomonadales	Veillonellaceae	Mitsuokella	Mitsuokella_multacida	DRvsLRLW	T1	1.253	4.07e-13	3.89e-12
4209	Spirochaetes	Spirochaetia	Spirochaetales	Spirochaetaceae	Treponema	NA	DRvsLRLW	T3	-1.67	9.76e-14	3.97e-12
4037	Bacteroidetes	Bacteroidia	Bacteroidales	Prevotellaceae	Prevotella	NA	DRvsLRLW	T3	-2.238	1.01e-13	4.02e-12
4577	Firmicutes	Clostridia	Clostridiales	Clostridiaceae	Clostridium	NA	DRvsLRLW	T1	0.848	4.5e-13	4.29e-12
1719	Firmicutes	Clostridia	Clostridiales	Lachnospiraceae	Roseburia	Roseburia_intestinalis	DRvsLRLW	T3	-2.876	1.22e-13	4.75e-12
2547	Firmicutes	Clostridia	Clostridiales	Eubacteriaceae	Eubacterium	Eubacterium_desmolans	DRvsLRLW	T2	-0.793	5.48e-13	5.57e-12
3064	Actinobacteria	Actinobacteria_1760	Actinomycetales	Corynebacteriaceae	Corynebacterium	NA	DRvsLRLW	T2	-0.959	5.54e-13	5.61e-12
4111	Firmicutes	Clostridia	Clostridiales	Clostridiaceae	Peptoniphilus	NA	DRvsLRLW	T2	1.037	5.67e-13	5.74e-12
3909	Bacteroidetes	Bacteroidia	Bacteroidales	Prevotellaceae	Prevotella	Prevotella_copri	DRvsLRLW	T3	1.362	1.6e-13	6.06e-12
3118	Spirochaetes	Spirochaetia	Spirochaetales	Spirochaetaceae	Treponema	NA	DRvsLRLW	T3	-2.074	1.72e-13	6.49e-12
2608	Bacteroidetes	Bacteroidia	Bacteroidales	Prevotellaceae	Prevotella	NA	DRvsLRLW	T2	0.743	6.74e-13	6.79e-12
4229	Firmicutes	Clostridia	Clostridiales	Clostridiaceae	Clostridium	Clostridium_disporicum	DRvsLRLW	T3	-2.976	1.9e-13	7.08e-12
3555	Firmicutes	Bacilli	Lactobacillales	Streptococcaceae	Streptococcus	Streptococcus_suis	DRvsLRLW	T1	-1.104	9.86e-13	9.2e-12
1494	Firmicutes	Clostridia	Clostridiales	Clostridiaceae	Clostridium	NA	DRvsLRLW	T1	-1.092	1.08e-12	9.99e-12
1022	Bacteroidetes	Bacteroidia	Bacteroidales	Prevotellaceae	Prevotella	NA	DRvsLRLW	T2	-0.91	1.1e-12	1.09e-11
1327	Bacteroidetes	Bacteroidia	Bacteroidales	Prevotellaceae	Prevotella	Prevotella_copri	DRvsLRLW	T1	1.229	1.21e-12	1.12e-11
3692	Bacteroidetes	Bacteroidia	Bacteroidales	Prevotellaceae	Prevotella	NA	DRvsLRLW	T2	0.801	1.2e-12	1.18e-11
3694	Firmicutes	Clostridia	Clostridiales	Clostridiaceae	Clostridium	NA	DRvsLRLW	T3	-2.072	3.42e-13	1.2e-11
441	Firmicutes	Clostridia	Clostridiales	Ruminococcaceae	Ruminococcus	NA	DRvsLRLW	T1	0.882	1.5e-12	1.37e-11
2649	Firmicutes	Clostridia	Clostridiales	Ruminococcaceae	Ruminococcus	NA	DRvsLRLW	T1	-0.89	1.51e-12	1.38e-11
9	Bacteroidetes	Bacteroidia	Bacteroidales	Porphyromonadaceae	Porphyromonas	Porphyromonas_bennonis	DRvsLRLW	T2	0.976	1.5e-12	1.46e-11
2434	Proteobacteria	Gammaproteobacteria	Aeromonadales	Succinivibrionaceae	Succinivibrio	Succinivibrio_dextrinosolvens	DRvsLRLW	T2	0.817	1.61e-12	1.56e-11
3380	Bacteroidetes	Bacteroidia	Bacteroidales	Prevotellaceae	Prevotella	NA	LRvsLW	T1	1.058	1.04e-13	1.59e-11
2268	Firmicutes	Clostridia	Clostridiales	Clostridiaceae	Peptoniphilus	Peptoniphilus_harei	DRvsLRLW	T2	0.88	1.86e-12	1.8e-11
870	Firmicutes	Clostridia	Clostridiales	Ruminococcaceae	Faecalibacterium	NA	DRvsLRLW	T1	-0.823	2e-12	1.81e-11
2171	Firmicutes	Clostridia	Clostridiales	Clostridiaceae	Clostridium	NA	DRvsLRLW	T1	-0.883	2.14e-12	1.92e-11
3939	Bacteroidetes	Bacteroidia	Bacteroidales	Porphyromonadaceae	Porphyromonas	Porphyromonas_somerae	DRvsLRLW	T2	0.908	2.31e-12	2.21e-11
4221	Firmicutes	Clostridia	Clostridiales	Lachnospiraceae	Roseburia	NA	DRvsLRLW	T2	1.206	2.38e-12	2.28e-11
3582	Firmicutes	Bacilli	Lactobacillales	Lactobacillaceae	Lactobacillus	Lactobacillus_agilis	DRvsLRLW	T1	0.949	2.61e-12	2.33e-11
2963	Firmicutes	Bacilli	Lactobacillales	Streptococcaceae	Streptococcus	Streptococcus_hyointestinalis	DRvsLRLW	T3	1.276	7.09e-13	2.41e-11
1219	Firmicutes	Clostridia	Clostridiales	Oscillospiraceae	Oscillibacter	Oscillibacter_valericigenes	DRvsLRLW	T1	-0.821	2.79e-12	2.47e-11
270	Firmicutes	Clostridia	Clostridiales	Oscillospiraceae	Oscillibacter	NA	DRvsLRLW	T3	-2.576	7.53e-13	2.53e-11
2570	Firmicutes	Bacilli	Bacillales	Staphylococcaceae	Staphylococcus	Staphylococcus_saprophyticus	DRvsLRLW	T2	0.808	2.8e-12	2.65e-11
1286	Firmicutes	Clostridia	Clostridiales	Clostridiaceae	Anaerococcus	Anaerococcus_tetradius	DRvsLRLW	T2	1.144	2.93e-12	2.77e-11
1010	Firmicutes	Clostridia	Clostridiales	Clostridiaceae	Sarcina	Sarcina_ventriculi	DRvsLRLW	T3	1.384	8.48e-13	2.82e-11
1678	Bacteroidetes	Bacteroidia	Bacteroidales	Prevotellaceae	Prevotella	Prevotella_sp_djf_ls16	DRvsLRLW	T1	1.032	3.37e-12	2.97e-11
4390	Bacteroidetes	Bacteroidia	Bacteroidales	Prevotellaceae	Prevotella	NA	LRvsLW	T1	1.15	2.1e-13	3.01e-11
2891	Firmicutes	Clostridia	Clostridiales	Ruminococcaceae	Ruminococcus	NA	DRvsLRLW	T2	-0.949	3.8e-12	3.59e-11
2407	Firmicutes	Clostridia	Clostridiales	Eubacteriaceae	Eubacterium	Eubacterium_coprostanoligenes	LRvsLW	T2	-0.994	1.05e-13	3.7e-11
2640	Bacteroidetes	Bacteroidia	Bacteroidales	Bacteroidaceae	Bacteroides	NA	LRvsLW	T1	1.17	3.44e-13	4.49e-11
1267	Firmicutes	Bacilli	Lactobacillales	Lactobacillaceae	Lactobacillus	Lactobacillus_salivarius	DRvsLRLW	T2	0.955	4.9e-12	4.59e-11
3673	Firmicutes	Bacilli	Lactobacillales	Lactobacillaceae	Lactobacillus	NA	DRvsLRLW	T1	-0.894	6.16e-12	5.37e-11
3194	Spirochaetes	Spirochaetia	Spirochaetales	Spirochaetaceae	Treponema	Treponema_porcinum	DRvsLRLW	T3	-1.352	1.71e-12	5.52e-11
2891	Firmicutes	Clostridia	Clostridiales	Ruminococcaceae	Ruminococcus	NA	DRvsLRLW	T1	-0.961	6.95e-12	6.03e-11
4290	Firmicutes	Clostridia	Clostridiales	Ruminococcaceae	Ruminococcus	NA	DRvsLRLW	T1	-0.872	7.05e-12	6.1e-11
1498	Firmicutes	Clostridia	Clostridiales	Lachnospiraceae	Blautia	NA	LRvsLW	T1	0.973	5.43e-13	6.57e-11
1874	Bacteroidetes	Bacteroidia	Bacteroidales	Prevotellaceae	Prevotella	Prevotella_copri	DRvsLRLW	T3	0.976	2.3e-12	7.29e-11
325	Firmicutes	Clostridia	Clostridiales	Eubacteriaceae	Eubacterium	NA	DRvsLRLW	T3	-1.056	2.42e-12	7.62e-11
1336	Firmicutes	Clostridia	Clostridiales	Lachnospiraceae	Dorea	Dorea_longicatena	DRvsLRLW	T3	0.963	2.45e-12	7.64e-11
2165	Firmicutes	Clostridia	Clostridiales	Lachnospiraceae	Blautia	NA	DRvsLRLW	T2	-0.756	8.4e-12	7.79e-11
2129	Bacteroidetes	Bacteroidia	Bacteroidales	Prevotellaceae	Prevotella	NA	DRvsLRLW	T1	-0.836	9.26e-12	7.98e-11
1159	Proteobacteria	Epsilonproteobacteria	Campylobacterales	Campylobacteraceae	Campylobacter	NA	DRvsLRLW	T3	1.071	2.69e-12	8.28e-11
1659	Firmicutes	Clostridia	Clostridiales	Clostridiaceae	Clostridium	Clostridium_lactatifermentans	DRvsLRLW	T1	-0.976	9.82e-12	8.44e-11
78	Firmicutes	Clostridia	Clostridiales	Clostridiaceae	Clostridium	NA	LRvsLW	T2	1.29	2.85e-13	8.73e-11
2921	Firmicutes	Erysipelotrichia	Erysipelotrichales	Erysipelotrichaceae	Unclassified_erysipelotrichaceae	NA	DRvsLRLW	T3	0.936	2.87e-12	8.8e-11
667	Firmicutes	Clostridia	Clostridiales	Clostridiaceae	Clostridium	NA	DRvsLRLW	T2	-0.778	9.56e-12	8.82e-11
732	Firmicutes	Clostridia	Clostridiales	Eubacteriaceae	Eubacterium	Eubacterium_rectale	DRvsLRLW	T1	0.837	1.03e-11	8.82e-11
1812	Firmicutes	Clostridia	Clostridiales	Eubacteriaceae	Eubacterium	NA	DRvsLRLW	T2	0.878	9.79e-12	9.01e-11
2240	Firmicutes	Clostridia	Clostridiales	Eubacteriaceae	Eubacterium	Eubacterium_sp_cl1013	DRvsLRLW	T3	0.905	3.15e-12	9.59e-11
4025	Firmicutes	Clostridia	Clostridiales	Ruminococcaceae	Subdoligranulum	Subdoligranulum_variabile	DRvsLRLW	T1	1.01	1.13e-11	9.62e-11
2192	Firmicutes	Bacilli	Lactobacillales	Lactobacillaceae	Lactobacillus	NA	LRvsLW	T1	-1.458	9.45e-13	1.08e-10
4433	Firmicutes	Clostridia	Clostridiales	Ruminococcaceae	Ruminococcus	Ruminococcus_sp_ce2	DRvsLRLW	T3	1.732	3.62e-12	1.09e-10
1753	Spirochaetes	Spirochaetia	Spirochaetales	Spirochaetaceae	Treponema	Treponema_berlinense	DRvsLRLW	T1	-0.747	1.35e-11	1.15e-10
3638	Firmicutes	Clostridia	Clostridiales	Lachnospiraceae	Roseburia	Roseburia_intestinalis	LRvsLW	T1	-0.99	1.1e-12	1.21e-10
11	Firmicutes	Clostridia	Clostridiales	Lachnospiraceae	Blautia	NA	DRvsLRLW	T2	-0.939	1.37e-11	1.25e-10
2946	Bacteroidetes	Bacteroidia	Bacteroidales	Prevotellaceae	Prevotella	NA	DRvsLRLW	T2	-0.855	1.56e-11	1.41e-10
11	Firmicutes	Clostridia	Clostridiales	Lachnospiraceae	Blautia	NA	DRvsLRLW	T1	-0.974	1.72e-11	1.46e-10
971	Firmicutes	Clostridia	Clostridiales	Ruminococcaceae	Ruminococcus	Ruminococcus_callidus	DRvsLRLW	T3	-2.176	4.99e-12	1.47e-10
1159	Proteobacteria	Epsilonproteobacteria	Campylobacterales	Campylobacteraceae	Campylobacter	NA	DRvsLRLW	T1	0.873	1.81e-11	1.53e-10
3380	Bacteroidetes	Bacteroidia	Bacteroidales	Prevotellaceae	Prevotella	NA	DRvsLRLW	T1	-0.865	2.06e-11	1.74e-10
898	Firmicutes	Clostridia	Clostridiales	Ruminococcaceae	Sporobacter	Sporobacter_termitidis	DRvsLRLW	T1	-0.745	2.27e-11	1.91e-10
1480	Spirochaetes	Spirochaetia	Spirochaetales	Spirochaetaceae	Treponema	NA	DRvsLRLW	T3	-1.666	7e-12	2.01e-10
3597	Bacteroidetes	Bacteroidia	Bacteroidales	Prevotellaceae	Prevotella	NA	DRvsLRLW	T2	-0.732	2.4e-11	2.16e-10
2972	Firmicutes	Clostridia	Clostridiales	Lachnospiraceae	Cellulosilyticum	Cellulosilyticum_ruminicola	DRvsLRLW	T3	-1.057	7.69e-12	2.18e-10
1433	Bacteroidetes	Bacteroidia	Bacteroidales	Prevotellaceae	Prevotella	Prevotella_copri	DRvsLRLW	T1	1.061	2.66e-11	2.22e-10
903	Spirochaetes	Spirochaetia	Spirochaetales	Spirochaetaceae	Treponema	NA	DRvsLRLW	T3	-1.195	8.23e-12	2.29e-10
2608	Bacteroidetes	Bacteroidia	Bacteroidales	Prevotellaceae	Prevotella	NA	DRvsLRLW	T3	0.909	8.8e-12	2.43e-10
419	Firmicutes	Clostridia	Clostridiales	Clostridiaceae	Clostridium	NA	LRvsLW	T1	-0.924	2.66e-12	2.66e-10
4287	Spirochaetes	Spirochaetia	Spirochaetales	Spirochaetaceae	Treponema	NA	DRvsLRLW	T3	-1.833	9.93e-12	2.68e-10
59	Bacteroidetes	Bacteroidia	Bacteroidales	Prevotellaceae	Prevotella	NA	LRvsLW	T1	0.989	3.25e-12	3.18e-10
2627	Bacteroidetes	Bacteroidia	Bacteroidales	Prevotellaceae	Prevotella	NA	DRvsLRLW	T3	1.255	1.23e-11	3.29e-10
4369	Bacteroidetes	Bacteroidia	Bacteroidales	Prevotellaceae	Prevotella	NA	DRvsLRLW	T1	0.738	4.3e-11	3.52e-10
2845	Bacteroidetes	Bacteroidia	Bacteroidales	Prevotellaceae	Prevotella	NA	DRvsLRLW	T2	0.942	4.89e-11	4.34e-10
59	Bacteroidetes	Bacteroidia	Bacteroidales	Prevotellaceae	Prevotella	NA	DRvsLRLW	T3	-1.316	1.93e-11	5e-10
1938	Firmicutes	Clostridia	Clostridiales	Ruminococcaceae	Ruminococcus	Ruminococcus_flavefaciens	DRvsLRLW	T3	-2.271	2.06e-11	5.3e-10
4040	Bacteroidetes	Bacteroidia	Bacteroidales	Prevotellaceae	Prevotella	Prevotella_copri	DRvsLRLW	T3	1.282	2.08e-11	5.31e-10
648	Proteobacteria	Epsilonproteobacteria	Campylobacterales	Campylobacteraceae	Campylobacter	Campylobacter_jejuni	LRvsLW	T3	2.198	3.51e-13	5.38e-10
1457	Firmicutes	Clostridia	Clostridiales	Clostridiaceae	Clostridium	NA	DRvsLRLW	T3	-1.201	2.39e-11	6.07e-10
2619	Firmicutes	Clostridia	Clostridiales	Clostridiaceae	Clostridium	NA	DRvsLRLW	T2	0.804	6.98e-11	6.15e-10
889	Actinobacteria	Actinobacteria_1760	Coriobacteriales	Coriobacteriaceae	Slackia	Slackia_isoflavoniconvertens	DRvsLRLW	T2	0.562	7.27e-11	6.38e-10
4275	Firmicutes	Clostridia	Clostridiales	Clostridiaceae	Mogibacterium	Mogibacterium_neglectum	DRvsLRLW	T3	-1.274	2.58e-11	6.48e-10
4505	Firmicutes	Clostridia	Clostridiales	Ruminococcaceae	Faecalibacterium	Faecalibacterium_prausnitzii	DRvsLRLW	T2	-0.76	7.46e-11	6.52e-10
4356	Bacteroidetes	Bacteroidia	Bacteroidales	Bacteroidaceae	Bacteroides	NA	DRvsLRLW	T3	-1.618	2.62e-11	6.55e-10
1812	Firmicutes	Clostridia	Clostridiales	Eubacteriaceae	Eubacterium	NA	LRvsLW	T2	-1.174	2.63e-12	6.7e-10
685	Spirochaetes	Spirochaetia	Spirochaetales	Spirochaetaceae	Treponema	Treponema_porcinum	LRvsLW	T2	1.091	2.53e-12	6.7e-10
3693	Firmicutes	Clostridia	Clostridiales	Eubacteriaceae	Eubacterium	NA	LRvsLW	T1	-0.943	7.5e-12	6.89e-10
2556	Firmicutes	Clostridia	Clostridiales	Clostridiaceae	Clostridium	NA	DRvsLRLW	T3	-1.422	2.8e-11	6.95e-10
3487	Firmicutes	Clostridia	Clostridiales	Ruminococcaceae	Ruminococcus	NA	DRvsLRLW	T1	-0.87	8.64e-11	7e-10
4574	Firmicutes	Clostridia	Clostridiales	Clostridiaceae	Clostridium	NA	LRvsLW	T1	-1.119	8.02e-12	7.21e-10
2587	Bacteroidetes	Bacteroidia	Bacteroidales	Porphyromonadaceae	Porphyromonas	NA	DRvsLRLW	T1	0.84	9.14e-11	7.38e-10
1851	Bacteroidetes	Bacteroidia	Bacteroidales	Prevotellaceae	Prevotella	NA	DRvsLRLW	T2	-0.581	8.74e-11	7.61e-10
3203	Firmicutes	Clostridia	Clostridiales	Clostridiaceae	Clostridium	NA	DRvsLRLW	T3	1.21	3.12e-11	7.66e-10
1289	Firmicutes	Clostridia	Clostridiales	Clostridiaceae	Clostridium	Clostridium_lactatifermentans	DRvsLRLW	T1	-0.834	9.57e-11	7.7e-10
4556	Firmicutes	Clostridia	Clostridiales	Lachnospiraceae	Dorea	Dorea_longicatena	DRvsLRLW	T3	-1.343	3.21e-11	7.79e-10
3651	Proteobacteria	Gammaproteobacteria	Enterobacteriales	Enterobacteriaceae	Escherichia	NA	DRvsLRLW	T1	-0.882	9.83e-11	7.89e-10
3230	Firmicutes	Clostridia	Clostridiales	Clostridiaceae	Anaerococcus	NA	DRvsLRLW	T1	0.962	9.93e-11	7.96e-10
4369	Bacteroidetes	Bacteroidia	Bacteroidales	Prevotellaceae	Prevotella	NA	LRvsLW	T1	0.926	1.01e-11	8.4e-10
921	Bacteroidetes	Bacteroidia	Bacteroidales	Bacteroidaceae	Bacteroides	NA	DRvsLRLW	T1	-0.672	1.1e-10	8.79e-10
4247	Proteobacteria	Deltaproteobacteria	Desulfovibrionales	Desulfovibrionaceae	Desulfovibrio	NA	LRvsLW	T2	1.306	3.73e-12	9.02e-10
4421	Bacteroidetes	Bacteroidia	Bacteroidales	Bacteroidaceae	Bacteroides	NA	DRvsLRLW	T3	-0.937	3.97e-11	9.49e-10
3702	Chlamydiae	Chlamydiia	Chlamydiales	Chlamydiaceae	Chlamydia	Chlamydia_suis	DRvsLRLW	T1	-0.894	1.21e-10	9.59e-10
3795	Proteobacteria	Gammaproteobacteria	Enterobacteriales	Enterobacteriaceae	Escherichia	Escherichia_coli	DRvsLRLW	T1	-1.055	1.28e-10	1.01e-09
4158	Bacteroidetes	Bacteroidia	Bacteroidales	Prevotellaceae	Prevotella	NA	LRvsLW	T1	0.996	1.28e-11	1.05e-09
2982	Firmicutes	Clostridia	Clostridiales	Clostridiaceae	Clostridium	NA	DRvsLRLW	T2	0.838	1.22e-10	1.06e-09
1468	Bacteroidetes	Bacteroidia	Bacteroidales	Prevotellaceae	Prevotella	NA	DRvsLRLW	T3	-1.451	4.43e-11	1.06e-09
1022	Bacteroidetes	Bacteroidia	Bacteroidales	Prevotellaceae	Prevotella	NA	LRvsLW	T1	0.945	1.35e-11	1.09e-09
3975	Firmicutes	Clostridia	Clostridiales	Lachnospiraceae	Coprococcus	Coprococcus_catus	LRvsLW	T3	1.091	1.21e-12	1.26e-09
1843	Bacteroidetes	Bacteroidia	Bacteroidales	Prevotellaceae	Prevotella	NA	DRvsLRLW	T3	-1.892	6.08e-11	1.39e-09
2975	Bacteroidetes	Bacteroidia	Bacteroidales	Prevotellaceae	Prevotella	Prevotella_copri	DRvsLRLW	T1	1.059	1.91e-10	1.49e-09
4046	Tenericutes	Mollicutes	Anaeroplasmatales	Anaeroplasmataceae	Anaeroplasma	NA	DRvsLRLW	T3	-1.144	7.07e-11	1.61e-09
3883	Firmicutes	Clostridia	Clostridiales	Ruminococcaceae	Ruminococcus	Ruminococcus_flavefaciens	LRvsLW	T3	-1.316	2.1e-12	1.61e-09
1655	Firmicutes	Clostridia	Clostridiales	Clostridiaceae	Mogibacterium	Mogibacterium_neglectum	DRvsLRLW	T3	0.772	7.14e-11	1.62e-09
1970	Bacteroidetes	Bacteroidia	Bacteroidales	Porphyromonadaceae	Porphyromonas	Porphyromonas_bennonis	DRvsLRLW	T2	0.868	2.11e-10	1.81e-09
2097	Firmicutes	Clostridia	Clostridiales	Clostridiaceae	Clostridium	NA	DRvsLRLW	T1	-0.879	2.43e-10	1.89e-09
3508	Firmicutes	Clostridia	Clostridiales	Lachnospiraceae	Lachnospira	Lachnospira_pectinoschiza	DRvsLRLW	T1	-0.944	2.61e-10	2.02e-09
3697	Firmicutes	Clostridia	Clostridiales	Eubacteriaceae	Eubacterium	Eubacterium_coprostanoligenes	DRvsLRLW	T2	0.758	2.4e-10	2.04e-09
671	Firmicutes	Clostridia	Clostridiales	Oscillospiraceae	Oscillibacter	NA	DRvsLRLW	T2	-0.895	2.49e-10	2.11e-09
3230	Firmicutes	Clostridia	Clostridiales	Clostridiaceae	Anaerococcus	NA	DRvsLRLW	T2	1.108	2.81e-10	2.37e-09
600	Firmicutes	Clostridia	Clostridiales	Eubacteriaceae	Eubacterium	Eubacterium_coprostanoligenes	DRvsLRLW	T1	0.706	3.2e-10	2.45e-09
2114	Firmicutes	Clostridia	Clostridiales	Clostridiaceae	Clostridium	NA	DRvsLRLW	T2	0.623	2.92e-10	2.46e-09
2641	Proteobacteria	Gammaproteobacteria	Aeromonadales	Succinivibrionaceae	Succinivibrio	Succinivibrio_dextrinosolvens	DRvsLRLW	T3	0.916	1.17e-10	2.5e-09
1689	Bacteroidetes	Bacteroidia	Bacteroidales	Prevotellaceae	Prevotella	NA	DRvsLRLW	T1	0.787	3.29e-10	2.51e-09
4438	Firmicutes	Clostridia	Clostridiales	Ruminococcaceae	Ruminococcus	NA	DRvsLRLW	T2	0.898	3.15e-10	2.65e-09
436	Firmicutes	Clostridia	Clostridiales	Eubacteriaceae	Eubacterium	NA	DRvsLRLW	T1	-1.043	3.98e-10	3.02e-09
2640	Bacteroidetes	Bacteroidia	Bacteroidales	Bacteroidaceae	Bacteroides	NA	LRvsLW	T2	0.949	1.48e-11	3.09e-09
4123	Firmicutes	Clostridia	Clostridiales	Ruminococcaceae	Ruminococcus	NA	DRvsLRLW	T1	-0.894	4.51e-10	3.4e-09
1820	Proteobacteria	Epsilonproteobacteria	Campylobacterales	Helicobacteraceae	Helicobacter	Helicobacter_canadensis	DRvsLRLW	T1	-0.955	4.57e-10	3.44e-09
1365	Firmicutes	Clostridia	Clostridiales	Oscillospiraceae	Oscillibacter	NA	DRvsLRLW	T1	-0.66	4.57e-10	3.44e-09
44	Firmicutes	Clostridia	Clostridiales	Clostridiaceae	Clostridium	NA	LRvsLW	T1	-1.211	4.69e-11	3.48e-09
3590	Firmicutes	Clostridia	Clostridiales	Clostridiaceae	Clostridium	NA	DRvsLRLW	T2	-0.944	4.28e-10	3.58e-09
3629	Firmicutes	Clostridia	Clostridiales	Ruminococcaceae	Faecalibacterium	Faecalibacterium_prausnitzii	DRvsLRLW	T1	0.897	4.82e-10	3.61e-09
247	Bacteroidetes	Bacteroidia	Bacteroidales	Prevotellaceae	Prevotella	NA	DRvsLRLW	T1	-0.818	4.87e-10	3.64e-09
1886	Firmicutes	Clostridia	Clostridiales	Eubacteriaceae	Eubacterium	Eubacterium_hallii	DRvsLRLW	T1	0.589	4.89e-10	3.65e-09
288	Bacteroidetes	Bacteroidia	Bacteroidales	Prevotellaceae	Prevotella	Prevotella_sp_rs2	DRvsLRLW	T1	0.712	5.02e-10	3.74e-09
3019	Bacteroidetes	Bacteroidia	Bacteroidales	Prevotellaceae	Prevotella	NA	DRvsLRLW	T2	-0.666	4.49e-10	3.75e-09
3585	Bacteroidetes	Bacteroidia	Bacteroidales	Prevotellaceae	Prevotella	NA	DRvsLRLW	T3	-1.907	1.84e-10	3.88e-09
4438	Firmicutes	Clostridia	Clostridiales	Ruminococcaceae	Ruminococcus	NA	DRvsLRLW	T3	1.159	1.91e-10	4e-09
3910	Firmicutes	Clostridia	Clostridiales	Clostridiaceae	Clostridium	NA	DRvsLRLW	T2	0.637	5.39e-10	4.49e-09
3727	Firmicutes	Clostridia	Clostridiales	Ruminococcaceae	Faecalibacterium	NA	DRvsLRLW	T1	-0.731	6.38e-10	4.74e-09
3124	Firmicutes	Bacilli	Lactobacillales	Lactobacillaceae	Lactobacillus	Lactobacillus_amylovorus	DRvsLRLW	T1	0.872	6.54e-10	4.84e-09
3583	Firmicutes	Clostridia	Clostridiales	Lachnospiraceae	Roseburia	Roseburia_intestinalis	LRvsLW	T2	1.178	2.49e-11	4.97e-09
3982	Firmicutes	Bacilli	Lactobacillales	Aerococcaceae	Facklamia	Facklamia_tabacinasalis	DRvsLRLW	T1	0.803	7.52e-10	5.5e-09
3842	Firmicutes	Clostridia	Clostridiales	Eubacteriaceae	Eubacterium	Eubacterium_rectale	DRvsLRLW	T1	-1.298	9.01e-10	6.56e-09
1655	Firmicutes	Clostridia	Clostridiales	Clostridiaceae	Mogibacterium	Mogibacterium_neglectum	DRvsLRLW	T2	0.479	8.29e-10	6.84e-09
2381	Firmicutes	Bacilli	Lactobacillales	Enterococcaceae	Enterococcus	Enterococcus_cecorum	LRvsLW	T3	1.95	1.1e-11	7.2e-09
3842	Firmicutes	Clostridia	Clostridiales	Eubacteriaceae	Eubacterium	Eubacterium_rectale	DRvsLRLW	T2	-1.122	8.88e-10	7.3e-09
2256	Bacteroidetes	Bacteroidia	Bacteroidales	Prevotellaceae	Prevotella	NA	DRvsLRLW	T2	-0.937	9.13e-10	7.47e-09
786	Firmicutes	Clostridia	Clostridiales	Eubacteriaceae	Eubacterium	NA	DRvsLRLW	T2	-0.758	1e-09	8.15e-09
1376	Bacteroidetes	Bacteroidia	Bacteroidales	Prevotellaceae	Prevotella	NA	DRvsLRLW	T3	-1.288	4.72e-10	9.5e-09
1114	Firmicutes	Clostridia	Clostridiales	Clostridiaceae	Clostridium	NA	DRvsLRLW	T3	-2.867	5.13e-10	1.03e-08
930	Spirochaetes	Spirochaetia	Spirochaetales	Spirochaetaceae	Treponema	Treponema_porcinum	LRvsLW	T1	-0.995	1.57e-10	1.07e-08
2653	Firmicutes	Clostridia	Clostridiales	Eubacteriaceae	Eubacterium	Eubacterium_coprostanoligenes	DRvsLRLW	T2	-1.074	1.5e-09	1.21e-08
2434	Proteobacteria	Gammaproteobacteria	Aeromonadales	Succinivibrionaceae	Succinivibrio	Succinivibrio_dextrinosolvens	DRvsLRLW	T1	0.825	1.68e-09	1.21e-08
539	Firmicutes	Clostridia	Clostridiales	Clostridiaceae	Anaerococcus	NA	DRvsLRLW	T3	1.577	6.38e-10	1.26e-08
1175	Bacteroidetes	Bacteroidia	Bacteroidales	Prevotellaceae	Prevotella	NA	DRvsLRLW	T3	-1.504	6.85e-10	1.34e-08
3976	Firmicutes	Clostridia	Clostridiales	Eubacteriaceae	Eubacterium	Eubacterium_coprostanoligenes	DRvsLRLW	T1	-0.791	1.94e-09	1.39e-08
708	Firmicutes	Clostridia	Clostridiales	Peptococcaceae	Peptococcus	Peptococcus_niger	LRvsLW	T1	-0.553	2.16e-10	1.39e-08
1227	Firmicutes	Negativicutes	Selenomonadales	Veillonellaceae	Megasphaera	Megasphaera_elsdenii	DRvsLRLW	T3	1.126	7.2e-10	1.4e-08
2997	Firmicutes	Clostridia	Clostridiales	Ruminococcaceae	Ruminococcus	Ruminococcus_sp_zs215	DRvsLRLW	T1	0.774	2.06e-09	1.48e-08
895	Proteobacteria	Gammaproteobacteria	Aeromonadales	Succinivibrionaceae	Succinivibrio	Succinivibrio_dextrinosolvens	DRvsLRLW	T3	0.934	7.69e-10	1.48e-08
1938	Firmicutes	Clostridia	Clostridiales	Ruminococcaceae	Ruminococcus	Ruminococcus_flavefaciens	LRvsLW	T3	-1.658	2.97e-11	1.51e-08
962	Firmicutes	Clostridia	Clostridiales	Eubacteriaceae	Eubacterium	Eubacterium_coprostanoligenes	DRvsLRLW	T1	0.953	2.14e-09	1.52e-08
307	Proteobacteria	Deltaproteobacteria	Desulfovibrionales	Desulfovibrionaceae	Desulfovibrio	NA	LRvsLW	T1	0.971	2.4e-10	1.53e-08
1126	Firmicutes	Bacilli	Lactobacillales	Lactobacillaceae	Lactobacillus	NA	DRvsLRLW	T1	-1.07	2.18e-09	1.55e-08
1379	Firmicutes	Clostridia	Clostridiales	Eubacteriaceae	Eubacterium	Eubacterium_coprostanoligenes	DRvsLRLW	T3	0.916	8.24e-10	1.58e-08
395	Firmicutes	Clostridia	Clostridiales	Ruminococcaceae	Ruminococcus	NA	DRvsLRLW	T1	-0.707	2.74e-09	1.94e-08
1159	Proteobacteria	Epsilonproteobacteria	Campylobacterales	Campylobacteraceae	Campylobacter	NA	LRvsLW	T1	-1.055	3.28e-10	2.06e-08
4226	Firmicutes	Bacilli	Lactobacillales	Aerococcaceae	Aerococcus	NA	LRvsLW	T1	1.127	3.4e-10	2.11e-08
755	Bacteroidetes	Bacteroidia	Bacteroidales	Prevotellaceae	Prevotella	NA	DRvsLRLW	T3	-1.494	1.16e-09	2.16e-08
2663	Firmicutes	Clostridia	Clostridiales	Clostridiaceae	Clostridium	NA	DRvsLRLW	T2	-0.929	2.74e-09	2.18e-08
1433	Bacteroidetes	Bacteroidia	Bacteroidales	Prevotellaceae	Prevotella	Prevotella_copri	DRvsLRLW	T3	1.35	1.23e-09	2.26e-08
2921	Firmicutes	Erysipelotrichia	Erysipelotrichales	Erysipelotrichaceae	Unclassified_erysipelotrichaceae	NA	DRvsLRLW	T2	0.592	3.1e-09	2.45e-08
724	Firmicutes	Clostridia	Clostridiales	Clostridiaceae	Clostridium	NA	DRvsLRLW	T3	-1.312	1.4e-09	2.56e-08
1665	Firmicutes	Clostridia	Clostridiales	Oscillospiraceae	Oscillibacter	Oscillibacter_valericigenes	LRvsLW	T1	0.762	4.2e-10	2.57e-08
3022	Firmicutes	Negativicutes	Selenomonadales	Veillonellaceae	Schwartzia_55506	Schwartzia_succinivorans	DRvsLRLW	T2	-0.693	3.31e-09	2.61e-08
3111	Firmicutes	Clostridia	Clostridiales	Eubacteriaceae	Eubacterium	Eubacterium_desmolans	DRvsLRLW	T1	-1.031	3.89e-09	2.74e-08
1248	Firmicutes	Clostridia	Clostridiales	Ruminococcaceae	Ruminococcus	NA	DRvsLRLW	T1	-0.766	4.08e-09	2.86e-08
600	Firmicutes	Clostridia	Clostridiales	Eubacteriaceae	Eubacterium	Eubacterium_coprostanoligenes	DRvsLRLW	T2	0.734	3.69e-09	2.9e-08
2071	Bacteroidetes	Bacteroidia	Bacteroidales	Prevotellaceae	Prevotella	NA	DRvsLRLW	T3	0.97	1.69e-09	3.03e-08
2845	Bacteroidetes	Bacteroidia	Bacteroidales	Prevotellaceae	Prevotella	NA	DRvsLRLW	T3	1.136	1.87e-09	3.33e-08
4366	Firmicutes	Clostridia	Clostridiales	Clostridiaceae	Clostridium	NA	DRvsLRLW	T3	-1.688	2.06e-09	3.64e-08
786	Firmicutes	Clostridia	Clostridiales	Eubacteriaceae	Eubacterium	NA	LRvsLW	T2	-0.897	2.67e-10	4.08e-08
4135	Proteobacteria	Deltaproteobacteria	Desulfovibrionales	Desulfovibrionaceae	Desulfovibrio	NA	LRvsLW	T2	-1.024	2.78e-10	4.11e-08
3508	Firmicutes	Clostridia	Clostridiales	Lachnospiraceae	Lachnospira	Lachnospira_pectinoschiza	DRvsLRLW	T3	-1.07	2.41e-09	4.21e-08
2485	Firmicutes	Clostridia	Clostridiales	Peptostreptococcaceae	Unclassified_peptostreptococcaceae	Clostridium_glycolicum	DRvsLRLW	T3	-0.62	2.42e-09	4.21e-08
3209	Bacteroidetes	Bacteroidia	Bacteroidales	Prevotellaceae	Prevotella	Prevotella_sp_djf_b116	DRvsLRLW	T3	1.01	2.57e-09	4.43e-08
2564	Firmicutes	Clostridia	Clostridiales	Peptococcaceae	Peptococcus	Peptococcus_niger	DRvsLRLW	T2	0.86	5.72e-09	4.45e-08
3155	Bacteroidetes	Bacteroidia	Bacteroidales	Prevotellaceae	Prevotella	NA	DRvsLRLW	T2	-0.735	5.73e-09	4.45e-08
2431	Spirochaetes	Spirochaetia	Spirochaetales	Spirochaetaceae	Treponema	Treponema_brennaborense	DRvsLRLW	T1	-0.823	6.47e-09	4.48e-08
1157	Firmicutes	Clostridia	Clostridiales	Clostridiaceae	Anaerococcus	NA	DRvsLRLW	T3	1.531	2.65e-09	4.54e-08
4556	Firmicutes	Clostridia	Clostridiales	Lachnospiraceae	Dorea	Dorea_longicatena	LRvsLW	T2	0.832	3.56e-10	4.96e-08
2074	Firmicutes	Clostridia	Clostridiales	Clostridiaceae	Finegoldia	Finegoldia_magna	LRvsLW	T2	1.111	3.5e-10	4.96e-08
3883	Firmicutes	Clostridia	Clostridiales	Ruminococcaceae	Ruminococcus	Ruminococcus_flavefaciens	DRvsLRLW	T3	-1.255	3.01e-09	5.15e-08
3384	Bacteroidetes	Bacteroidia	Bacteroidales	Prevotellaceae	Prevotella	NA	DRvsLRLW	T2	-0.586	7.44e-09	5.72e-08
852	Firmicutes	Bacilli	Lactobacillales	Lactobacillaceae	Lactobacillus	Lactobacillus_reuteri	DRvsLRLW	T2	-0.482	7.46e-09	5.73e-08
2497	Firmicutes	Erysipelotrichia	Erysipelotrichales	Erysipelotrichaceae	Unclassified_erysipelotrichaceae	Eubacterium_biforme	LRvsLW	T2	-0.746	4.84e-10	6.34e-08
4372	Firmicutes	Clostridia	Clostridiales	Clostridiaceae	Clostridium	NA	DRvsLRLW	T3	-1.607	3.81e-09	6.46e-08
648	Proteobacteria	Epsilonproteobacteria	Campylobacterales	Campylobacteraceae	Campylobacter	Campylobacter_jejuni	LRvsLW	T2	0.831	5.26e-10	6.71e-08
2581	Spirochaetes	Spirochaetia	Spirochaetales	Spirochaetaceae	Treponema	Treponema_porcinum	DRvsLRLW	T3	0.975	4.03e-09	6.81e-08
786	Firmicutes	Clostridia	Clostridiales	Eubacteriaceae	Eubacterium	NA	DRvsLRLW	T3	-1.09	4.24e-09	7.14e-08
2873	Proteobacteria	Gammaproteobacteria	Pasteurellales	Pasteurellaceae	Actinobacillus	Actinobacillus_porcitonsillarum	LRvsLW	T1	1.017	1.29e-09	7.58e-08
2526	Firmicutes	Clostridia	Clostridiales	Clostridiaceae	Clostridium	Clostridium_sp_ss2_1	DRvsLRLW	T3	1.267	4.59e-09	7.66e-08
3775	Bacteroidetes	Bacteroidia	Bacteroidales	Prevotellaceae	Prevotella	NA	DRvsLRLW	T1	-0.891	1.14e-08	7.87e-08
2849	Firmicutes	Clostridia	Clostridiales	Clostridiaceae	Clostridium	NA	DRvsLRLW	T2	-0.779	1.05e-08	8.03e-08
2375	Firmicutes	Clostridia	Clostridiales	Clostridiaceae	Clostridium	NA	DRvsLRLW	T2	-0.699	1.07e-08	8.19e-08
539	Firmicutes	Clostridia	Clostridiales	Clostridiaceae	Anaerococcus	NA	LRvsLW	T3	2.604	1.82e-10	8.36e-08
869	Firmicutes	Bacilli	Lactobacillales	Aerococcaceae	Aerococcus	Aerococcus_viridans	DRvsLRLW	T1	0.694	1.35e-08	9.2e-08
2109	Firmicutes	Clostridia	Clostridiales	Lachnospiraceae	Roseburia	Roseburia_intestinalis	LRvsLW	T2	-1.003	8.2e-10	9.42e-08
2946	Bacteroidetes	Bacteroidia	Bacteroidales	Prevotellaceae	Prevotella	NA	DRvsLRLW	T3	-1.095	5.78e-09	9.45e-08
1554	Firmicutes	Clostridia	Clostridiales	Clostridiaceae	Clostridium	NA	DRvsLRLW	T3	1.308	6.05e-09	9.79e-08
2433	Firmicutes	Clostridia	Clostridiales	Clostridiaceae	Clostridium	NA	DRvsLRLW	T3	-1.94	6.05e-09	9.79e-08
995	Fusobacteria	Fusobacteriia	Fusobacteriales	Fusobacteriaceae	Fusobacterium	Fusobacterium_mortiferum	LRvsLW	T3	1.766	2.35e-10	9.82e-08
2727	Firmicutes	Clostridia	Clostridiales	Eubacteriaceae	Eubacterium	Eubacterium_coprostanoligenes	DRvsLRLW	T1	-0.751	1.52e-08	1.04e-07
1084	Bacteroidetes	Bacteroidia	Bacteroidales	Prevotellaceae	Prevotella	NA	LRvsLW	T2	0.928	1.06e-09	1.15e-07
622	Firmicutes	Clostridia	Clostridiales	Clostridiaceae	Clostridium	NA	DRvsLRLW	T2	-0.738	1.57e-08	1.19e-07
1305	Tenericutes	Mollicutes	Anaeroplasmatales	Anaeroplasmataceae	Anaeroplasma	NA	DRvsLRLW	T1	-0.663	1.76e-08	1.2e-07
3436	Firmicutes	Clostridia	Clostridiales	Ruminococcaceae	Ruminococcus	NA	DRvsLRLW	T3	-1.236	8.77e-09	1.4e-07
1941	Firmicutes	Clostridia	Clostridiales	Lachnospiraceae	Anaerostipes	NA	DRvsLRLW	T3	0.819	9.49e-09	1.51e-07
822	Bacteroidetes	Bacteroidia	Bacteroidales	Prevotellaceae	Prevotella	NA	DRvsLRLW	T3	-1.156	1.01e-08	1.6e-07
3002	Firmicutes	Clostridia	Clostridiales	Clostridiaceae	Clostridium	Clostridium_butyricum	DRvsLRLW	T1	-0.693	2.72e-08	1.84e-07
601	Bacteroidetes	Bacteroidia	Bacteroidales	Prevotellaceae	Prevotella	NA	DRvsLRLW	T2	-0.742	2.54e-08	1.9e-07
1763	Bacteroidetes	Bacteroidia	Bacteroidales	Prevotellaceae	Prevotella	NA	LRvsLW	T1	0.796	3.51e-09	1.9e-07
1267	Firmicutes	Bacilli	Lactobacillales	Lactobacillaceae	Lactobacillus	Lactobacillus_salivarius	LRvsLW	T1	-1.051	3.65e-09	1.95e-07
2556	Firmicutes	Clostridia	Clostridiales	Clostridiaceae	Clostridium	NA	DRvsLRLW	T2	-0.634	2.64e-08	1.97e-07
3597	Bacteroidetes	Bacteroidia	Bacteroidales	Prevotellaceae	Prevotella	NA	LRvsLW	T2	0.767	1.89e-09	1.98e-07
4524	Firmicutes	Clostridia	Clostridiales	Eubacteriaceae	Eubacterium	Eubacterium_coprostanoligenes	DRvsLRLW	T1	-0.897	3.41e-08	2.3e-07
1210	Bacteroidetes	Bacteroidia	Bacteroidales	Prevotellaceae	Prevotella	NA	DRvsLRLW	T1	-0.674	3.51e-08	2.36e-07
4142	Spirochaetes	Spirochaetia	Spirochaetales	Spirochaetaceae	Treponema	NA	DRvsLRLW	T2	-0.554	3.21e-08	2.38e-07
2216	Firmicutes	Clostridia	Clostridiales	Ruminococcaceae	Ruminococcus	Ruminococcus_sp_ce2	DRvsLRLW	T1	0.687	3.55e-08	2.39e-07
3929	Proteobacteria	Betaproteobacteria	Burkholderiales	Sutterellaceae	Sutterella	Sutterella_stercoricanis	DRvsLRLW	T1	0.636	3.58e-08	2.4e-07
3066	Firmicutes	Clostridia	Clostridiales	Clostridiaceae	Clostridium	NA	DRvsLRLW	T3	-1.334	1.65e-08	2.53e-07
724	Firmicutes	Clostridia	Clostridiales	Clostridiaceae	Clostridium	NA	DRvsLRLW	T2	-0.709	3.58e-08	2.65e-07
1363	Firmicutes	Clostridia	Clostridiales	Ruminococcaceae	Ruminococcus	Ruminococcus_bromii	DRvsLRLW	T1	-0.668	3.98e-08	2.66e-07
3792	Actinobacteria	Actinobacteria_1760	Actinomycetales	Micrococcaceae	Rothia_32207	NA	LRvsLW	T2	0.946	2.67e-09	2.73e-07
1763	Bacteroidetes	Bacteroidia	Bacteroidales	Prevotellaceae	Prevotella	NA	DRvsLRLW	T2	-0.823	3.79e-08	2.8e-07
912	Bacteroidetes	Bacteroidia	Bacteroidales	Prevotellaceae	Prevotella	NA	DRvsLRLW	T3	-1.283	1.9e-08	2.85e-07
625	Bacteroidetes	Bacteroidia	Bacteroidales	Prevotellaceae	Prevotella	NA	LRvsLW	T2	0.845	2.92e-09	2.87e-07
3512	Firmicutes	Clostridia	Clostridiales	Clostridiaceae	Clostridium	NA	DRvsLRLW	T2	-0.786	3.93e-08	2.89e-07
3638	Firmicutes	Clostridia	Clostridiales	Lachnospiraceae	Roseburia	Roseburia_intestinalis	DRvsLRLW	T2	-0.754	3.98e-08	2.92e-07
67	Firmicutes	Bacilli	Lactobacillales	Lactobacillaceae	Lactobacillus	Lactobacillus_mucosae	DRvsLRLW	T2	-0.793	4.03e-08	2.96e-07
2543	Bacteroidetes	Bacteroidia	Bacteroidales	Rikenellaceae	Alistipes	NA	DRvsLRLW	T2	-0.629	4.9e-08	3.56e-07
4158	Bacteroidetes	Bacteroidia	Bacteroidales	Prevotellaceae	Prevotella	NA	DRvsLRLW	T3	-1.279	2.52e-08	3.69e-07
2406	Firmicutes	Clostridia	Clostridiales	Lachnospiraceae	Roseburia	Roseburia_intestinalis	DRvsLRLW	T2	0.577	5.23e-08	3.8e-07
1228	Firmicutes	Clostridia	Clostridiales	Clostridiaceae	Clostridium	NA	LRvsLW	T1	-0.755	8.15e-09	4.01e-07
2736	Firmicutes	Clostridia	Clostridiales	Clostridiaceae	Anaerococcus	NA	DRvsLRLW	T3	1.157	2.92e-08	4.25e-07
1820	Proteobacteria	Epsilonproteobacteria	Campylobacterales	Helicobacteraceae	Helicobacter	Helicobacter_canadensis	LRvsLW	T3	1.503	1.31e-09	4.31e-07
3487	Firmicutes	Clostridia	Clostridiales	Ruminococcaceae	Ruminococcus	NA	DRvsLRLW	T2	-0.678	7.22e-08	5.21e-07
3632	Firmicutes	Clostridia	Clostridiales	Ruminococcaceae	Ruminococcus	NA	DRvsLRLW	T1	-0.668	8.27e-08	5.44e-07
1494	Firmicutes	Clostridia	Clostridiales	Clostridiaceae	Clostridium	NA	DRvsLRLW	T2	0.786	7.64e-08	5.49e-07
1039	Firmicutes	Clostridia	Clostridiales	Clostridiaceae	Clostridium	NA	DRvsLRLW	T2	-1.048	8.06e-08	5.78e-07
734	Firmicutes	Clostridia	Clostridiales	Ruminococcaceae	Ruminococcus	Ruminococcus_bromii	DRvsLRLW	T3	-1.533	4.1e-08	5.84e-07
2640	Bacteroidetes	Bacteroidia	Bacteroidales	Bacteroidaceae	Bacteroides	NA	DRvsLRLW	T3	-0.943	4.18e-08	5.94e-07
1900	Firmicutes	Clostridia	Clostridiales	Clostridiaceae	Clostridium	NA	DRvsLRLW	T1	0.527	9.18e-08	6e-07
967	Firmicutes	Clostridia	Clostridiales	Ruminococcaceae	Ruminococcus	NA	DRvsLRLW	T2	-0.688	8.81e-08	6.28e-07
3897	Firmicutes	Clostridia	Clostridiales	Ruminococcaceae	Ruminococcus	NA	DRvsLRLW	T3	1.169	4.93e-08	6.94e-07
4529	Firmicutes	Clostridia	Clostridiales	Eubacteriaceae	Eubacterium	Eubacterium_coprostanoligenes	LRvsLW	T2	0.925	8.69e-09	7.58e-07
1277	Firmicutes	Clostridia	Clostridiales	Lachnospiraceae	Coprococcus	Coprococcus_eutactus	DRvsLRLW	T2	0.634	1.07e-07	7.59e-07
3468	Firmicutes	Clostridia	Clostridiales	Oscillospiraceae	Oscillibacter	Oscillibacter_valericigenes	DRvsLRLW	T3	-1.178	5.45e-08	7.61e-07
1157	Firmicutes	Clostridia	Clostridiales	Clostridiaceae	Anaerococcus	NA	LRvsLW	T2	1.161	9.01e-09	7.66e-07
2734	Proteobacteria	Gammaproteobacteria	Pasteurellales	Pasteurellaceae	Actinobacillus	NA	LRvsLW	T1	0.743	1.8e-08	8.18e-07
3999	Bacteroidetes	Bacteroidia	Bacteroidales	Prevotellaceae	Prevotella	NA	DRvsLRLW	T2	-0.7	1.23e-07	8.65e-07
1373	Fusobacteria	Fusobacteriia	Fusobacteriales	Fusobacteriaceae	Fusobacterium	NA	LRvsLW	T3	2.146	3.2e-09	9.19e-07
1837	Firmicutes	Bacilli	Lactobacillales	Aerococcaceae	Aerococcus	Aerococcus_viridans	LRvsLW	T2	1.231	1.16e-08	9.65e-07
1689	Bacteroidetes	Bacteroidia	Bacteroidales	Prevotellaceae	Prevotella	NA	DRvsLRLW	T3	0.98	7.09e-08	9.69e-07
1277	Firmicutes	Clostridia	Clostridiales	Lachnospiraceae	Coprococcus	Coprococcus_eutactus	DRvsLRLW	T1	0.699	1.64e-07	1.05e-06
648	Proteobacteria	Epsilonproteobacteria	Campylobacterales	Campylobacteraceae	Campylobacter	Campylobacter_jejuni	LRvsLW	T1	0.849	2.41e-08	1.06e-06
1775	Firmicutes	Negativicutes	Selenomonadales	Veillonellaceae	Mitsuokella	NA	DRvsLRLW	T1	0.621	1.69e-07	1.08e-06
4158	Bacteroidetes	Bacteroidia	Bacteroidales	Prevotellaceae	Prevotella	NA	LRvsLW	T2	0.862	1.31e-08	1.08e-06
622	Firmicutes	Clostridia	Clostridiales	Clostridiaceae	Clostridium	NA	DRvsLRLW	T3	-1.122	8.15e-08	1.11e-06
400	Firmicutes	Clostridia	Clostridiales	Lachnospiraceae	Dorea	Dorea_longicatena	DRvsLRLW	T2	-0.654	1.62e-07	1.12e-06
2435	Bacteroidetes	Bacteroidia	Bacteroidales	Prevotellaceae	Alloprevotella	Alloprevotella_rava	DRvsLRLW	T1	0.641	1.83e-07	1.17e-06
889	Actinobacteria	Actinobacteria_1760	Coriobacteriales	Coriobacteriaceae	Slackia	Slackia_isoflavoniconvertens	DRvsLRLW	T1	0.479	1.85e-07	1.18e-06
946	Firmicutes	Clostridia	Clostridiales	Clostridiaceae	Clostridium	NA	DRvsLRLW	T1	-0.57	1.88e-07	1.19e-06
708	Firmicutes	Clostridia	Clostridiales	Peptococcaceae	Peptococcus	Peptococcus_niger	DRvsLRLW	T1	-0.387	1.89e-07	1.2e-06
2701	Firmicutes	Clostridia	Clostridiales	Clostridiaceae	Clostridium	NA	LRvsLW	T1	0.899	2.88e-08	1.23e-06
2722	Firmicutes	Clostridia	Clostridiales	Ruminococcaceae	Ruminococcus	NA	DRvsLRLW	T1	0.728	1.99e-07	1.26e-06
1980	Firmicutes	Negativicutes	Selenomonadales	Veillonellaceae	Mitsuokella	Mitsuokella_multacida	DRvsLRLW	T3	1.229	9.34e-08	1.27e-06
2715	Firmicutes	Clostridia	Clostridiales	Ruminococcaceae	Ruminococcus	NA	DRvsLRLW	T3	-1.354	9.95e-08	1.33e-06
211	Firmicutes	Clostridia	Clostridiales	Clostridiaceae	Anaerococcus	Anaerococcus_sp_bg1	LRvsLW	T1	-0.879	3.18e-08	1.34e-06
1771	Firmicutes	Clostridia	Clostridiales	Ruminococcaceae	Ruminococcus	NA	DRvsLRLW	T1	0.603	2.13e-07	1.34e-06
4135	Proteobacteria	Deltaproteobacteria	Desulfovibrionales	Desulfovibrionaceae	Desulfovibrio	NA	LRvsLW	T3	-1.189	5.39e-09	1.36e-06
3582	Firmicutes	Bacilli	Lactobacillales	Lactobacillaceae	Lactobacillus	Lactobacillus_agilis	LRvsLW	T3	-1.29	5.61e-09	1.36e-06
897	Firmicutes	Clostridia	Clostridiales	Clostridiaceae	Clostridium	Clostridium_sp_nml_04a032	LRvsLW	T2	-0.972	1.85e-08	1.44e-06
1665	Firmicutes	Clostridia	Clostridiales	Oscillospiraceae	Oscillibacter	Oscillibacter_valericigenes	DRvsLRLW	T1	-0.574	2.55e-07	1.59e-06
3031	Firmicutes	Clostridia	Clostridiales	Clostridiaceae	Clostridium	NA	DRvsLRLW	T3	-0.734	1.23e-07	1.6e-06
3230	Firmicutes	Clostridia	Clostridiales	Clostridiaceae	Anaerococcus	NA	LRvsLW	T1	-1.012	4.04e-08	1.63e-06
1586	Firmicutes	Clostridia	Clostridiales	Clostridiaceae	Clostridium	NA	DRvsLRLW	T2	-0.836	2.38e-07	1.63e-06
3877	Firmicutes	Clostridia	Clostridiales	Ruminococcaceae	Faecalibacterium	Faecalibacterium_prausnitzii	DRvsLRLW	T2	-0.612	2.46e-07	1.68e-06
227	Firmicutes	Clostridia	Clostridiales	Eubacteriaceae	Eubacterium	Eubacterium_coprostanoligenes	LRvsLW	T1	-0.88	4.25e-08	1.7e-06
4221	Firmicutes	Clostridia	Clostridiales	Lachnospiraceae	Roseburia	NA	LRvsLW	T3	-1.329	7.85e-09	1.72e-06
3897	Firmicutes	Clostridia	Clostridiales	Ruminococcaceae	Ruminococcus	NA	LRvsLW	T3	-1.171	7.61e-09	1.72e-06
2722	Firmicutes	Clostridia	Clostridiales	Ruminococcaceae	Ruminococcus	NA	LRvsLW	T3	-1.575	8.57e-09	1.79e-06
1352	Firmicutes	Clostridia	Clostridiales	Eubacteriaceae	Eubacterium	NA	DRvsLRLW	T3	1.091	1.4e-07	1.8e-06
569	Bacteroidetes	Bacteroidia	Bacteroidales	Rikenellaceae	Alistipes	NA	DRvsLRLW	T2	-0.57	2.74e-07	1.87e-06
1312	Proteobacteria	Deltaproteobacteria	Desulfovibrionales	Desulfovibrionaceae	Desulfovibrio	NA	DRvsLRLW	T1	0.585	3.09e-07	1.91e-06
1524	Firmicutes	Bacilli	Lactobacillales	Lactobacillaceae	Lactobacillus	NA	DRvsLRLW	T3	1.194	1.5e-07	1.92e-06
4257	Bacteroidetes	Bacteroidia	Bacteroidales	Prevotellaceae	Prevotella	NA	DRvsLRLW	T2	-0.589	2.86e-07	1.93e-06
4250	Firmicutes	Clostridia	Clostridiales	Ruminococcaceae	Ruminococcus	NA	DRvsLRLW	T1	-0.691	3.21e-07	1.98e-06
3403	Bacteroidetes	Bacteroidia	Bacteroidales	Prevotellaceae	Prevotella	NA	LRvsLW	T1	-0.892	5.08e-08	1.99e-06
1874	Bacteroidetes	Bacteroidia	Bacteroidales	Prevotellaceae	Prevotella	Prevotella_copri	DRvsLRLW	T1	0.533	3.29e-07	2.02e-06
3156	Bacteroidetes	Bacteroidia	Bacteroidales	Prevotellaceae	Prevotella	NA	DRvsLRLW	T1	-0.564	3.33e-07	2.04e-06
4409	Firmicutes	Clostridia	Clostridiales	Ruminococcaceae	Faecalibacterium	Faecalibacterium_prausnitzii	DRvsLRLW	T1	-0.792	3.39e-07	2.08e-06
4556	Firmicutes	Clostridia	Clostridiales	Lachnospiraceae	Dorea	Dorea_longicatena	DRvsLRLW	T2	-0.61	3.15e-07	2.12e-06
3031	Firmicutes	Clostridia	Clostridiales	Clostridiaceae	Clostridium	NA	LRvsLW	T1	0.981	5.76e-08	2.17e-06
680	Firmicutes	Bacilli	Lactobacillales	Leuconostocaceae	Weissella	NA	DRvsLRLW	T1	0.507	3.6e-07	2.2e-06
4226	Firmicutes	Bacilli	Lactobacillales	Aerococcaceae	Aerococcus	NA	LRvsLW	T3	1.803	1.13e-08	2.26e-06
2906	Actinobacteria	Actinobacteria_1760	Actinomycetales	Actinomycetaceae	Mobiluncus	NA	LRvsLW	T1	-1.039	6.08e-08	2.27e-06
3827	Firmicutes	Clostridia	Clostridiales	Clostridiaceae	Clostridium	NA	DRvsLRLW	T1	-0.662	3.98e-07	2.41e-06
4567	Firmicutes	Bacilli	Lactobacillales	Lactobacillaceae	Lactobacillus	Lactobacillus_mucosae	DRvsLRLW	T2	0.77	3.61e-07	2.42e-06
112	Firmicutes	Clostridia	Clostridiales	Oscillospiraceae	Oscillibacter	Oscillibacter_valericigenes	DRvsLRLW	T1	-0.64	4e-07	2.42e-06
4135	Proteobacteria	Deltaproteobacteria	Desulfovibrionales	Desulfovibrionaceae	Desulfovibrio	NA	DRvsLRLW	T2	-0.711	3.94e-07	2.62e-06
3381	Firmicutes	Clostridia	Clostridiales	Clostridiaceae	Clostridium	NA	DRvsLRLW	T3	1.082	2.16e-07	2.71e-06
4003	Bacteroidetes	Bacteroidia	Bacteroidales	Prevotellaceae	Prevotella	NA	DRvsLRLW	T1	-0.534	4.54e-07	2.74e-06
4483	Firmicutes	Clostridia	Clostridiales	Clostridiaceae	Clostridium	Clostridium_lactatifermentans	DRvsLRLW	T1	-0.533	4.6e-07	2.76e-06
2499	Firmicutes	Clostridia	Clostridiales	Clostridiaceae	Anaerococcus	NA	DRvsLRLW	T3	1.057	2.3e-07	2.87e-06
1199	Firmicutes	Clostridia	Clostridiales	Ruminococcaceae	Ruminococcus	Ruminococcus_flavefaciens	DRvsLRLW	T1	-0.708	4.86e-07	2.92e-06
1327	Bacteroidetes	Bacteroidia	Bacteroidales	Prevotellaceae	Prevotella	Prevotella_copri	LRvsLW	T3	-1.749	1.54e-08	2.95e-06
1295	Bacteroidetes	Bacteroidia	Bacteroidales	Prevotellaceae	Prevotella	NA	DRvsLRLW	T1	-0.543	5.13e-07	3.07e-06
76	Firmicutes	Clostridia	Clostridiales	Clostridiaceae	Peptoniphilus	NA	DRvsLRLW	T3	1.186	2.5e-07	3.1e-06
316	Proteobacteria	Gammaproteobacteria	Pseudomonadales	Moraxellaceae	Moraxella_475	NA	DRvsLRLW	T3	0.722	2.59e-07	3.19e-06
3392	Firmicutes	Clostridia	Clostridiales	Eubacteriaceae	Eubacterium	Eubacterium_desmolans	DRvsLRLW	T1	-0.602	5.47e-07	3.26e-06
3644	Firmicutes	Clostridia	Clostridiales	Clostridiaceae	Clostridium	NA	DRvsLRLW	T1	-0.493	5.51e-07	3.27e-06
262	Firmicutes	Clostridia	Clostridiales	Lachnospiraceae	Blautia	NA	DRvsLRLW	T2	-0.574	5.19e-07	3.41e-06
3877	Firmicutes	Clostridia	Clostridiales	Ruminococcaceae	Faecalibacterium	Faecalibacterium_prausnitzii	LRvsLW	T1	0.732	9.86e-08	3.46e-06
2801	Firmicutes	Negativicutes	Selenomonadales	Veillonellaceae	Mitsuokella	Mitsuokella_jalaludinii	DRvsLRLW	T1	0.651	6.13e-07	3.62e-06
3203	Firmicutes	Clostridia	Clostridiales	Clostridiaceae	Clostridium	NA	DRvsLRLW	T2	0.633	5.64e-07	3.69e-06
561	Firmicutes	Clostridia	Clostridiales	Ruminococcaceae	Ruminococcus	Ruminococcus_flavefaciens	DRvsLRLW	T2	-0.681	5.93e-07	3.86e-06
4466	Firmicutes	Clostridia	Clostridiales	Lachnospiraceae	Dorea	Dorea_longicatena	DRvsLRLW	T2	-0.59	5.99e-07	3.9e-06
2520	Bacteroidetes	Bacteroidia	Bacteroidales	Prevotellaceae	Prevotella	NA	DRvsLRLW	T2	-0.538	6.01e-07	3.9e-06
211	Firmicutes	Clostridia	Clostridiales	Clostridiaceae	Anaerococcus	Anaerococcus_sp_bg1	DRvsLRLW	T1	-0.688	6.64e-07	3.92e-06
4507	Firmicutes	Bacilli	Bacillales	Staphylococcaceae	Nosocomiicoccus	Nosocomiicoccus_ampullae	DRvsLRLW	T3	-1.181	3.28e-07	4.01e-06
609	Firmicutes	Clostridia	Clostridiales	Clostridiaceae	Clostridium	NA	DRvsLRLW	T1	-0.607	7.11e-07	4.18e-06
4577	Firmicutes	Clostridia	Clostridiales	Clostridiaceae	Clostridium	NA	DRvsLRLW	T2	0.554	7.09e-07	4.57e-06
3555	Firmicutes	Bacilli	Lactobacillales	Streptococcaceae	Streptococcus	Streptococcus_suis	LRvsLW	T3	1.792	2.6e-08	4.6e-06
1498	Firmicutes	Clostridia	Clostridiales	Lachnospiraceae	Blautia	NA	DRvsLRLW	T1	-0.595	8.36e-07	4.89e-06
3893	Firmicutes	Clostridia	Clostridiales	Ruminococcaceae	Ruminococcus	NA	DRvsLRLW	T2	-0.664	7.84e-07	5e-06
513	Firmicutes	Clostridia	Clostridiales	Clostridiaceae	Clostridium	NA	DRvsLRLW	T3	-1.36	4.31e-07	5.19e-06
3556	Firmicutes	Clostridia	Clostridiales	Ruminococcaceae	Ruminococcus	NA	DRvsLRLW	T2	-0.623	8.41e-07	5.35e-06
2813	Firmicutes	Clostridia	Clostridiales	Clostridiaceae	Anaerococcus	Anaerococcus_vaginalis	LRvsLW	T1	-0.864	1.59e-07	5.4e-06
2855	Firmicutes	Negativicutes	Selenomonadales	Veillonellaceae	Dialister	NA	DRvsLRLW	T1	0.63	9.29e-07	5.42e-06
3518	Firmicutes	Clostridia	Clostridiales	Clostridiaceae	Clostridium	NA	DRvsLRLW	T1	-0.558	9.31e-07	5.43e-06
265	Firmicutes	Clostridia	Clostridiales	Clostridiaceae	Clostridium	NA	DRvsLRLW	T1	-0.609	9.57e-07	5.57e-06
936	Firmicutes	Clostridia	Clostridiales	Clostridiaceae	Clostridium	Clostridium_sp_ss2_1	LRvsLW	T2	-0.993	8.23e-08	5.64e-06
303	Firmicutes	Clostridia	Clostridiales	Ruminococcaceae	Ruminococcus	NA	DRvsLRLW	T2	0.628	8.98e-07	5.7e-06
903	Spirochaetes	Spirochaetia	Spirochaetales	Spirochaetaceae	Treponema	NA	DRvsLRLW	T2	-0.531	8.97e-07	5.7e-06
2866	Spirochaetes	Spirochaetia	Spirochaetales	Spirochaetaceae	Treponema	NA	DRvsLRLW	T3	-1.33	4.85e-07	5.77e-06
1941	Firmicutes	Clostridia	Clostridiales	Lachnospiraceae	Anaerostipes	NA	DRvsLRLW	T2	0.525	9.16e-07	5.8e-06
1239	Firmicutes	Clostridia	Clostridiales	Eubacteriaceae	Eubacterium	Eubacterium_coprostanoligenes	DRvsLRLW	T3	-1.007	5.15e-07	6.09e-06
4226	Firmicutes	Bacilli	Lactobacillales	Aerococcaceae	Aerococcus	NA	LRvsLW	T2	1.048	9.63e-08	6.41e-06
2952	Firmicutes	Bacilli	Lactobacillales	Lactobacillaceae	Lactobacillus	Lactobacillus_sp_di71	DRvsLRLW	T1	0.613	1.23e-06	7.07e-06
2638	Bacteroidetes	Bacteroidia	Bacteroidales	Bacteroidaceae	Bacteroides	NA	DRvsLRLW	T3	-0.684	6.13e-07	7.15e-06
4170	Spirochaetes	Spirochaetia	Spirochaetales	Spirochaetaceae	Treponema	Treponema_succinifaciens	DRvsLRLW	T3	0.667	6.17e-07	7.18e-06
1913	Firmicutes	Clostridia	Clostridiales	Eubacteriaceae	Eubacterium	NA	LRvsLW	T3	0.807	4.58e-08	7.8e-06
3389	Firmicutes	Clostridia	Clostridiales	Eubacteriaceae	Eubacterium	Eubacterium_desmolans	DRvsLRLW	T1	0.686	1.42e-06	8.13e-06
2581	Spirochaetes	Spirochaetia	Spirochaetales	Spirochaetaceae	Treponema	Treponema_porcinum	LRvsLW	T3	-1.062	5.18e-08	8.2e-06
4390	Bacteroidetes	Bacteroidia	Bacteroidales	Prevotellaceae	Prevotella	NA	LRvsLW	T3	-1.051	5.37e-08	8.22e-06
667	Firmicutes	Clostridia	Clostridiales	Clostridiaceae	Clostridium	NA	DRvsLRLW	T3	-0.84	7.39e-07	8.45e-06
4463	Bacteroidetes	Bacteroidia	Bacteroidales	Prevotellaceae	Prevotella	NA	LRvsLW	T1	0.787	2.62e-07	8.59e-06
251	Bacteroidetes	Bacteroidia	Bacteroidales	Bacteroidaceae	Bacteroides	NA	LRvsLW	T3	0.976	6.16e-08	8.85e-06
600	Firmicutes	Clostridia	Clostridiales	Eubacteriaceae	Eubacterium	Eubacterium_coprostanoligenes	LRvsLW	T3	-0.969	6.1e-08	8.85e-06
2430	Firmicutes	Clostridia	Clostridiales	Clostridiaceae	Clostridium	NA	DRvsLRLW	T3	-0.877	8.14e-07	9.23e-06
4142	Spirochaetes	Spirochaetia	Spirochaetales	Spirochaetaceae	Treponema	NA	DRvsLRLW	T3	-0.656	8.16e-07	9.23e-06
3113	Firmicutes	Bacilli	Lactobacillales	Lactobacillaceae	Lactobacillus	NA	DRvsLRLW	T2	0.465	1.49e-06	9.27e-06
2412	Firmicutes	Clostridia	Clostridiales	Clostridiaceae	Clostridium	NA	DRvsLRLW	T1	-0.738	1.84e-06	1.05e-05
400	Firmicutes	Clostridia	Clostridiales	Lachnospiraceae	Dorea	Dorea_longicatena	DRvsLRLW	T3	-0.904	9.34e-07	1.05e-05
1897	Proteobacteria	Epsilonproteobacteria	Campylobacterales	Helicobacteraceae	Helicobacter	NA	DRvsLRLW	T3	0.789	9.53e-07	1.07e-05
4284	Actinobacteria	Actinobacteria_1760	Actinomycetales	Corynebacteriaceae	Corynebacterium	Corynebacterium_glucuronolyticum	DRvsLRLW	T1	-0.712	1.96e-06	1.11e-05
3410	Firmicutes	Clostridia	Clostridiales	Lachnospiraceae	Coprococcus	Coprococcus_eutactus	DRvsLRLW	T3	1.049	1.02e-06	1.13e-05
1159	Proteobacteria	Epsilonproteobacteria	Campylobacterales	Campylobacteraceae	Campylobacter	NA	DRvsLRLW	T2	0.62	1.9e-06	1.18e-05
795	Bacteroidetes	Bacteroidia	Bacteroidales	Bacteroidaceae	Bacteroides	Bacteroides_fragilis	DRvsLRLW	T1	-0.593	2.13e-06	1.2e-05
2169	Firmicutes	Clostridia	Clostridiales	Ruminococcaceae	Ruminococcus	NA	DRvsLRLW	T1	0.517	2.25e-06	1.27e-05
3281	Firmicutes	Clostridia	Clostridiales	Clostridiaceae	Gallicola	Gallicola_barnesae	DRvsLRLW	T2	0.498	2.11e-06	1.3e-05
681	Proteobacteria	Gammaproteobacteria	Pseudomonadales	Moraxellaceae	Psychrobacter	NA	DRvsLRLW	T2	-0.586	2.16e-06	1.33e-05
78	Firmicutes	Clostridia	Clostridiales	Clostridiaceae	Clostridium	NA	LRvsLW	T3	1.974	1.05e-07	1.42e-05
3756	Firmicutes	Clostridia	Clostridiales	Ruminococcaceae	Faecalibacterium	Faecalibacterium_prausnitzii	DRvsLRLW	T1	0.572	2.54e-06	1.43e-05
4356	Bacteroidetes	Bacteroidia	Bacteroidales	Bacteroidaceae	Bacteroides	NA	DRvsLRLW	T1	-0.515	2.57e-06	1.44e-05
979	Bacteroidetes	Bacteroidia	Bacteroidales	Prevotellaceae	Alloprevotella	Alloprevotella_rava	DRvsLRLW	T1	0.552	2.6e-06	1.46e-05
584	Bacteroidetes	Bacteroidia	Bacteroidales	Bacteroidaceae	Bacteroides	NA	DRvsLRLW	T1	-0.5	2.96e-06	1.65e-05
337	Firmicutes	Clostridia	Clostridiales	Clostridiaceae	Peptoniphilus	NA	DRvsLRLW	T3	0.886	1.52e-06	1.65e-05
1059	Firmicutes	Clostridia	Clostridiales	Clostridiaceae	Clostridium	NA	DRvsLRLW	T1	-0.546	3.01e-06	1.67e-05
2543	Bacteroidetes	Bacteroidia	Bacteroidales	Rikenellaceae	Alistipes	NA	DRvsLRLW	T3	-0.812	1.59e-06	1.71e-05
3128	Firmicutes	Bacilli	Lactobacillales	Leuconostocaceae	Weissella	Weissella_paramesenteroides	DRvsLRLW	T2	0.565	2.8e-06	1.71e-05
2431	Spirochaetes	Spirochaetia	Spirochaetales	Spirochaetaceae	Treponema	Treponema_brennaborense	DRvsLRLW	T2	0.625	3e-06	1.82e-05
1556	Firmicutes	Clostridia	Clostridiales	Ruminococcaceae	Faecalibacterium	Faecalibacterium_sp_djf_vr20	DRvsLRLW	T2	-0.506	3.06e-06	1.86e-05
3688	Firmicutes	Clostridia	Clostridiales	Clostridiaceae	Clostridium	Clostridium_lactatifermentans	DRvsLRLW	T1	0.549	3.36e-06	1.87e-05
1586	Firmicutes	Clostridia	Clostridiales	Clostridiaceae	Clostridium	NA	LRvsLW	T1	-0.876	5.97e-07	1.88e-05
2619	Firmicutes	Clostridia	Clostridiales	Clostridiaceae	Clostridium	NA	DRvsLRLW	T1	0.545	3.46e-06	1.92e-05
3361	Firmicutes	Clostridia	Clostridiales	Lachnospiraceae	Coprococcus	Coprococcus_comes	DRvsLRLW	T1	0.271	3.49e-06	1.94e-05
3877	Firmicutes	Clostridia	Clostridiales	Ruminococcaceae	Faecalibacterium	Faecalibacterium_prausnitzii	DRvsLRLW	T3	-0.771	1.84e-06	1.96e-05
2262	Firmicutes	Clostridia	Clostridiales	Eubacteriaceae	Eubacterium	Eubacterium_siraeum	DRvsLRLW	T1	-0.495	3.6e-06	1.99e-05
1292	Firmicutes	Clostridia	Clostridiales	Clostridiaceae	Clostridium	NA	DRvsLRLW	T2	-0.54	3.51e-06	2.1e-05
1376	Bacteroidetes	Bacteroidia	Bacteroidales	Prevotellaceae	Prevotella	NA	LRvsLW	T1	0.789	6.87e-07	2.13e-05
4170	Spirochaetes	Spirochaetia	Spirochaetales	Spirochaetaceae	Treponema	Treponema_succinifaciens	DRvsLRLW	T2	0.501	3.56e-06	2.13e-05
673	Firmicutes	Clostridia	Clostridiales	Eubacteriaceae	Eubacterium	Eubacterium_rectale	DRvsLRLW	T3	1.006	2.05e-06	2.14e-05
3555	Firmicutes	Bacilli	Lactobacillales	Streptococcaceae	Streptococcus	Streptococcus_suis	DRvsLRLW	T2	-0.661	3.61e-06	2.15e-05
3281	Firmicutes	Clostridia	Clostridiales	Clostridiaceae	Gallicola	Gallicola_barnesae	DRvsLRLW	T3	0.88	2.1e-06	2.19e-05
3871	Firmicutes	Clostridia	Clostridiales	Clostridiaceae	Sarcina	Sarcina_ventriculi	DRvsLRLW	T2	0.611	3.7e-06	2.2e-05
1812	Firmicutes	Clostridia	Clostridiales	Eubacteriaceae	Eubacterium	NA	LRvsLW	T3	-1.223	1.7e-07	2.23e-05
2069	Firmicutes	Bacilli	Lactobacillales	Streptococcaceae	Streptococcus	Streptococcus_gallolyticus	DRvsLRLW	T3	0.531	2.15e-06	2.23e-05
4505	Firmicutes	Clostridia	Clostridiales	Ruminococcaceae	Faecalibacterium	Faecalibacterium_prausnitzii	DRvsLRLW	T3	-0.797	2.17e-06	2.25e-05
709	Firmicutes	Clostridia	Clostridiales	Ruminococcaceae	Ruminococcus	NA	LRvsLW	T1	0.928	7.34e-07	2.25e-05
112	Firmicutes	Clostridia	Clostridiales	Oscillospiraceae	Oscillibacter	Oscillibacter_valericigenes	LRvsLW	T2	0.777	4.26e-07	2.33e-05
1373	Fusobacteria	Fusobacteriia	Fusobacteriales	Fusobacteriaceae	Fusobacterium	NA	DRvsLRLW	T1	-0.579	4.52e-06	2.48e-05
2375	Firmicutes	Clostridia	Clostridiales	Clostridiaceae	Clostridium	NA	DRvsLRLW	T3	-0.823	2.43e-06	2.5e-05
3536	Firmicutes	Clostridia	Clostridiales	Ruminococcaceae	Ruminococcus	Ruminococcus_sp_ce2	LRvsLW	T2	-0.524	4.89e-07	2.61e-05
2071	Bacteroidetes	Bacteroidia	Bacteroidales	Prevotellaceae	Prevotella	NA	DRvsLRLW	T2	0.571	4.54e-06	2.68e-05
3109	Firmicutes	Negativicutes	Selenomonadales	Veillonellaceae	Allisonella	Allisonella_histaminiformans	DRvsLRLW	T2	0.477	4.59e-06	2.71e-05
2368	Firmicutes	Clostridia	Clostridiales	Eubacteriaceae	Eubacterium	Eubacterium_coprostanoligenes	DRvsLRLW	T2	-0.569	4.66e-06	2.74e-05
337	Firmicutes	Clostridia	Clostridiales	Clostridiaceae	Peptoniphilus	NA	DRvsLRLW	T1	0.506	5.07e-06	2.77e-05
1470	Firmicutes	Clostridia	Clostridiales	Ruminococcaceae	Ruminococcus	NA	LRvsLW	T1	0.68	9.49e-07	2.78e-05
1266	Firmicutes	Clostridia	Clostridiales	Ruminococcaceae	Ruminococcus	Ruminococcus_callidus	LRvsLW	T3	-0.915	2.3e-07	2.78e-05
4170	Spirochaetes	Spirochaetia	Spirochaetales	Spirochaetaceae	Treponema	Treponema_succinifaciens	LRvsLW	T2	0.697	5.29e-07	2.79e-05
2473	Firmicutes	Bacilli	Lactobacillales	Lactobacillaceae	Lactobacillus	Lactobacillus_reuteri	DRvsLRLW	T1	0.519	5.17e-06	2.82e-05
2963	Firmicutes	Bacilli	Lactobacillales	Streptococcaceae	Streptococcus	Streptococcus_hyointestinalis	LRvsLW	T1	0.943	9.88e-07	2.87e-05
2125	Bacteroidetes	Bacteroidia	Bacteroidales	Prevotellaceae	Prevotella	NA	DRvsLRLW	T1	-0.542	5.34e-06	2.9e-05
3295	Firmicutes	Clostridia	Clostridiales	Lachnospiraceae	Blautia	NA	DRvsLRLW	T3	-0.824	2.88e-06	2.94e-05
87	Firmicutes	Clostridia	Clostridiales	Lachnospiraceae	Sporobacterium	Sporobacterium_sp_wal_1855d	DRvsLRLW	T2	-0.68	5.02e-06	2.95e-05
1373	Fusobacteria	Fusobacteriia	Fusobacteriales	Fusobacteriaceae	Fusobacterium	NA	DRvsLRLW	T2	-0.649	5.13e-06	3.01e-05
166	Firmicutes	Clostridia	Clostridiales	Ruminococcaceae	Faecalibacterium	Faecalibacterium_prausnitzii	DRvsLRLW	T1	0.506	5.59e-06	3.03e-05
2442	Firmicutes	Bacilli	Bacillales	Planococcaceae	Kurthia	Kurthia_gibsonii	LRvsLW	T2	-0.713	5.92e-07	3.09e-05
1200	Firmicutes	Clostridia	Clostridiales	Ruminococcaceae	Ruminococcus	NA	LRvsLW	T1	0.83	1.11e-06	3.16e-05
1812	Firmicutes	Clostridia	Clostridiales	Eubacteriaceae	Eubacterium	NA	DRvsLRLW	T3	1.023	3.4e-06	3.41e-05
3937	Firmicutes	Clostridia	Clostridiales	Clostridiaceae	Clostridium	Clostridium_sp_id11	DRvsLRLW	T3	-0.526	3.43e-06	3.43e-05
3409	Firmicutes	Clostridia	Clostridiales	Eubacteriaceae	Eubacterium	Eubacterium_coprostanoligenes	DRvsLRLW	T1	0.687	6.39e-06	3.45e-05
866	Firmicutes	Bacilli	Lactobacillales	Lactobacillaceae	Lactobacillus	Lactobacillus_reuteri	DRvsLRLW	T2	-0.401	6e-06	3.5e-05
1267	Firmicutes	Bacilli	Lactobacillales	Lactobacillaceae	Lactobacillus	Lactobacillus_salivarius	LRvsLW	T3	-0.884	3.08e-07	3.56e-05
1980	Firmicutes	Negativicutes	Selenomonadales	Veillonellaceae	Mitsuokella	Mitsuokella_multacida	LRvsLW	T3	-1.173	3.1e-07	3.56e-05
385	Bacteroidetes	Bacteroidia	Bacteroidales	Prevotellaceae	Prevotella	NA	LRvsLW	T2	0.82	7.39e-07	3.73e-05
1470	Firmicutes	Clostridia	Clostridiales	Ruminococcaceae	Ruminococcus	NA	DRvsLRLW	T1	-0.548	6.96e-06	3.75e-05
4009	Firmicutes	Clostridia	Clostridiales	Clostridiaceae	Anaerococcus	NA	DRvsLRLW	T2	0.534	6.56e-06	3.8e-05
3909	Bacteroidetes	Bacteroidia	Bacteroidales	Prevotellaceae	Prevotella	Prevotella_copri	DRvsLRLW	T1	0.529	7.21e-06	3.88e-05
3895	Firmicutes	Bacilli	Lactobacillales	Lactobacillaceae	Lactobacillus	Lactobacillus_gasseri	LRvsLW	T1	-0.66	1.39e-06	3.9e-05
3380	Bacteroidetes	Bacteroidia	Bacteroidales	Prevotellaceae	Prevotella	NA	LRvsLW	T2	0.907	8.17e-07	4.03e-05
4372	Firmicutes	Clostridia	Clostridiales	Clostridiaceae	Clostridium	NA	DRvsLRLW	T2	-0.64	7.15e-06	4.12e-05
3437	Firmicutes	Clostridia	Clostridiales	Clostridiaceae	Clostridium	NA	LRvsLW	T1	-0.75	1.49e-06	4.14e-05
3170	Proteobacteria	Epsilonproteobacteria	Campylobacterales	Helicobacteraceae	Helicobacter	NA	DRvsLRLW	T1	-0.557	7.73e-06	4.14e-05
4257	Bacteroidetes	Bacteroidia	Bacteroidales	Prevotellaceae	Prevotella	NA	LRvsLW	T2	0.669	8.69e-07	4.24e-05
2849	Firmicutes	Clostridia	Clostridiales	Clostridiaceae	Clostridium	NA	DRvsLRLW	T3	-0.961	4.66e-06	4.58e-05
3064	Actinobacteria	Actinobacteria_1760	Actinomycetales	Corynebacteriaceae	Corynebacterium	NA	LRvsLW	T2	-0.732	9.68e-07	4.59e-05
3540	Bacteroidetes	Bacteroidia	Bacteroidales	Bacteroidaceae	Bacteroides	NA	DRvsLRLW	T1	-0.506	8.72e-06	4.64e-05
2409	Bacteroidetes	Bacteroidia	Bacteroidales	Porphyromonadaceae	Porphyromonas	NA	DRvsLRLW	T3	0.788	4.8e-06	4.68e-05
3019	Bacteroidetes	Bacteroidia	Bacteroidales	Prevotellaceae	Prevotella	NA	DRvsLRLW	T3	-0.723	4.82e-06	4.69e-05
3109	Firmicutes	Negativicutes	Selenomonadales	Veillonellaceae	Allisonella	Allisonella_histaminiformans	DRvsLRLW	T1	0.505	9.05e-06	4.8e-05
2884	Firmicutes	Clostridia	Clostridiales	Eubacteriaceae	Eubacterium	Eubacterium_coprostanoligenes	DRvsLRLW	T2	-0.651	8.73e-06	5.01e-05
4195	Firmicutes	Clostridia	Clostridiales	Eubacteriaceae	Eubacterium	Eubacterium_rectale	DRvsLRLW	T1	0.557	9.69e-06	5.13e-05
259	Firmicutes	Clostridia	Clostridiales	Eubacteriaceae	Eubacterium	Eubacterium_coprostanoligenes	LRvsLW	T1	0.666	1.92e-06	5.19e-05
1544	Firmicutes	Negativicutes	Selenomonadales	Acidaminococcaceae	Acidaminococcus	NA	DRvsLRLW	T2	0.628	9.24e-06	5.28e-05
2641	Proteobacteria	Gammaproteobacteria	Aeromonadales	Succinivibrionaceae	Succinivibrio	Succinivibrio_dextrinosolvens	DRvsLRLW	T2	0.524	9.23e-06	5.28e-05
653	Firmicutes	Clostridia	Clostridiales	Clostridiaceae	Clostridium	Clostridium_neonatale	DRvsLRLW	T1	-0.477	1.03e-05	5.44e-05
2641	Proteobacteria	Gammaproteobacteria	Aeromonadales	Succinivibrionaceae	Succinivibrio	Succinivibrio_dextrinosolvens	DRvsLRLW	T1	-0.54	1.03e-05	5.45e-05
1933	Firmicutes	Clostridia	Clostridiales	Clostridiaceae	Clostridium	NA	DRvsLRLW	T1	-0.572	1.07e-05	5.61e-05
291	Firmicutes	Clostridia	Clostridiales	Clostridiaceae	Clostridium	NA	DRvsLRLW	T3	0.902	5.9e-06	5.67e-05
4043	Firmicutes	Clostridia	Clostridiales	Clostridiaceae	Clostridium	NA	DRvsLRLW	T3	-0.861	5.91e-06	5.67e-05
3247	Firmicutes	Negativicutes	Selenomonadales	Veillonellaceae	Allisonella	Allisonella_histaminiformans	DRvsLRLW	T3	0.647	6.03e-06	5.77e-05
3531	Firmicutes	Bacilli	Lactobacillales	Lactobacillaceae	Lactobacillus	Lactobacillus_delbrueckii	DRvsLRLW	T1	0.626	1.12e-05	5.86e-05
2557	Firmicutes	Clostridia	Clostridiales	Ruminococcaceae	Ruminococcus	Ruminococcus_callidus	DRvsLRLW	T2	-0.634	1.07e-05	6.09e-05
4003	Bacteroidetes	Bacteroidia	Bacteroidales	Prevotellaceae	Prevotella	NA	LRvsLW	T2	0.561	1.31e-06	6.13e-05
1837	Firmicutes	Bacilli	Lactobacillales	Aerococcaceae	Aerococcus	Aerococcus_viridans	DRvsLRLW	T1	0.677	1.18e-05	6.14e-05
4574	Firmicutes	Clostridia	Clostridiales	Clostridiaceae	Clostridium	NA	DRvsLRLW	T3	0.868	6.58e-06	6.28e-05
1381	Firmicutes	Bacilli	Lactobacillales	Lactobacillaceae	Lactobacillus	Lactobacillus_reuteri	DRvsLRLW	T2	-0.673	1.12e-05	6.34e-05
2106	Firmicutes	Clostridia	Clostridiales	Eubacteriaceae	Eubacterium	NA	LRvsLW	T2	-0.713	1.4e-06	6.51e-05
307	Proteobacteria	Deltaproteobacteria	Desulfovibrionales	Desulfovibrionaceae	Desulfovibrio	NA	DRvsLRLW	T3	0.68	7.02e-06	6.67e-05
1156	Firmicutes	Bacilli	Lactobacillales	Aerococcaceae	Aerococcus	Aerococcus_viridans	LRvsLW	T3	1.163	6.99e-07	6.69e-05
1514	Firmicutes	Clostridia	Clostridiales	Ruminococcaceae	Subdoligranulum	Subdoligranulum_variabile	LRvsLW	T3	-1.086	6.63e-07	6.69e-05
2813	Firmicutes	Clostridia	Clostridiales	Clostridiaceae	Anaerococcus	Anaerococcus_vaginalis	LRvsLW	T3	1.306	7.23e-07	6.78e-05
3771	Firmicutes	Clostridia	Clostridiales	Clostridiaceae	Clostridium	Clostridium_sp_ss2_1	DRvsLRLW	T3	0.826	7.24e-06	6.85e-05
3030	Firmicutes	Clostridia	Clostridiales	Eubacteriaceae	Eubacterium	Eubacterium_hallii	LRvsLW	T1	-0.527	2.86e-06	7.55e-05
2426	Bacteroidetes	Bacteroidia	Bacteroidales	Prevotellaceae	Prevotella	NA	DRvsLRLW	T3	0.569	8.11e-06	7.63e-05
419	Firmicutes	Clostridia	Clostridiales	Clostridiaceae	Clostridium	NA	DRvsLRLW	T1	-0.514	1.48e-05	7.68e-05
1554	Firmicutes	Clostridia	Clostridiales	Clostridiaceae	Clostridium	NA	LRvsLW	T3	-0.993	8.55e-07	7.7e-05
3976	Firmicutes	Clostridia	Clostridiales	Eubacteriaceae	Eubacterium	Eubacterium_coprostanoligenes	LRvsLW	T1	0.695	2.99e-06	7.79e-05
4209	Spirochaetes	Spirochaetia	Spirochaetales	Spirochaetaceae	Treponema	NA	LRvsLW	T2	0.668	1.72e-06	7.91e-05
1054	Firmicutes	Clostridia	Clostridiales	Oscillospiraceae	Oscillibacter	Oscillibacter_valericigenes	DRvsLRLW	T2	-0.478	1.43e-05	8.01e-05
2707	Bacteroidetes	Bacteroidia	Bacteroidales	Bacteroidaceae	Bacteroides	Bacteroides_vulgatus	DRvsLRLW	T2	0.55	1.45e-05	8.14e-05
3994	Proteobacteria	Gammaproteobacteria	Pseudomonadales	Moraxellaceae	Moraxella_475	NA	LRvsLW	T2	0.706	1.79e-06	8.16e-05
4576	Bacteroidetes	Bacteroidia	Bacteroidales	Prevotellaceae	Prevotella	NA	LRvsLW	T1	0.584	3.27e-06	8.44e-05
601	Bacteroidetes	Bacteroidia	Bacteroidales	Prevotellaceae	Prevotella	NA	DRvsLRLW	T3	-0.867	9.14e-06	8.52e-05
1165	Proteobacteria	Deltaproteobacteria	Desulfovibrionales	Desulfovibrionaceae	Desulfovibrio	NA	DRvsLRLW	T3	-1.036	9.26e-06	8.59e-05
1756	Firmicutes	Clostridia	Clostridiales	Eubacteriaceae	Eubacterium	Eubacterium_desmolans	LRvsLW	T1	0.653	3.55e-06	9.11e-05
724	Firmicutes	Clostridia	Clostridiales	Clostridiaceae	Clostridium	NA	DRvsLRLW	T1	-0.562	1.82e-05	9.32e-05
3432	Bacteroidetes	Bacteroidia	Bacteroidales	Porphyromonadaceae	Porphyromonas	NA	DRvsLRLW	T2	0.526	1.79e-05	9.91e-05
2220	Bacteroidetes	Bacteroidia	Bacteroidales	Prevotellaceae	Prevotella	NA	LRvsLW	T1	-0.667	3.98e-06	9.99e-05
2049	Firmicutes	Clostridia	Clostridiales	Lachnospiraceae	Blautia	Ruminococcus_obeum	DRvsLRLW	T3	0.815	1.1e-05	0.000101
1200	Firmicutes	Clostridia	Clostridiales	Ruminococcaceae	Ruminococcus	NA	DRvsLRLW	T3	-1.191	1.11e-05	0.000102
1899	Firmicutes	Bacilli	Lactobacillales	Lactobacillaceae	Lactobacillus	NA	LRvsLW	T1	-0.633	4.2e-06	0.000104
3172	Firmicutes	Clostridia	Clostridiales	Clostridiaceae	Peptoniphilus	NA	LRvsLW	T2	0.855	2.31e-06	0.000104
640	Bacteroidetes	Bacteroidia	Bacteroidales	Bacteroidaceae	Bacteroides	Bacteroides_galacturonicus	DRvsLRLW	T1	-0.479	2.12e-05	0.000108
2724	Proteobacteria	Epsilonproteobacteria	Campylobacterales	Campylobacteraceae	Campylobacter	Campylobacter_hyointestinalis	DRvsLRLW	T1	-0.546	2.13e-05	0.000108
1897	Proteobacteria	Epsilonproteobacteria	Campylobacterales	Helicobacteraceae	Helicobacter	NA	LRvsLW	T2	0.677	2.59e-06	0.000114
2836	Spirochaetes	Spirochaetia	Spirochaetales	Spirochaetaceae	Treponema	NA	DRvsLRLW	T1	-0.499	2.27e-05	0.000115
4111	Firmicutes	Clostridia	Clostridiales	Clostridiaceae	Peptoniphilus	NA	DRvsLRLW	T1	0.45	2.33e-05	0.000117
2285	Firmicutes	Clostridia	Clostridiales	Clostridiaceae	Clostridium	NA	DRvsLRLW	T2	-0.444	2.14e-05	0.000118
1054	Firmicutes	Clostridia	Clostridiales	Oscillospiraceae	Oscillibacter	Oscillibacter_valericigenes	DRvsLRLW	T1	-0.451	2.34e-05	0.000118
681	Proteobacteria	Gammaproteobacteria	Pseudomonadales	Moraxellaceae	Psychrobacter	NA	LRvsLW	T2	-0.653	2.74e-06	0.00012
833	Firmicutes	Clostridia	Clostridiales	Eubacteriaceae	Eubacterium	Eubacterium_rectale	DRvsLRLW	T1	0.471	2.44e-05	0.000122
3555	Firmicutes	Bacilli	Lactobacillales	Streptococcaceae	Streptococcus	Streptococcus_suis	LRvsLW	T2	0.795	2.81e-06	0.000122
200	Firmicutes	Clostridia	Clostridiales	Ruminococcaceae	Ruminococcus	NA	LRvsLW	T3	-0.952	1.51e-06	0.000124
1363	Firmicutes	Clostridia	Clostridiales	Ruminococcaceae	Ruminococcus	Ruminococcus_bromii	DRvsLRLW	T2	-0.563	2.28e-05	0.000125
3765	Bacteroidetes	Bacteroidia	Bacteroidales	Prevotellaceae	Alloprevotella	Alloprevotella_rava	DRvsLRLW	T1	0.483	2.53e-05	0.000127
2801	Firmicutes	Negativicutes	Selenomonadales	Veillonellaceae	Mitsuokella	Mitsuokella_jalaludinii	DRvsLRLW	T2	0.424	2.31e-05	0.000127
1756	Firmicutes	Clostridia	Clostridiales	Eubacteriaceae	Eubacterium	Eubacterium_desmolans	DRvsLRLW	T3	-0.714	1.44e-05	0.00013
2106	Firmicutes	Clostridia	Clostridiales	Eubacteriaceae	Eubacterium	NA	DRvsLRLW	T1	-0.569	2.64e-05	0.000132
561	Firmicutes	Clostridia	Clostridiales	Ruminococcaceae	Ruminococcus	Ruminococcus_flavefaciens	DRvsLRLW	T3	-0.862	1.47e-05	0.000132
2629	Firmicutes	Clostridia	Clostridiales	Eubacteriaceae	Eubacterium	Eubacterium_coprostanoligenes	DRvsLRLW	T2	0.626	2.43e-05	0.000133
648	Proteobacteria	Epsilonproteobacteria	Campylobacterales	Campylobacteraceae	Campylobacter	Campylobacter_jejuni	DRvsLRLW	T1	-0.562	2.69e-05	0.000134
227	Firmicutes	Clostridia	Clostridiales	Eubacteriaceae	Eubacterium	Eubacterium_coprostanoligenes	DRvsLRLW	T2	-0.479	2.46e-05	0.000135
683	Firmicutes	Erysipelotrichia	Erysipelotrichales	Erysipelotrichaceae	Turicibacter	Turicibacter_sanguinis	LRvsLW	T1	-0.681	5.57e-06	0.000135
4567	Firmicutes	Bacilli	Lactobacillales	Lactobacillaceae	Lactobacillus	Lactobacillus_mucosae	DRvsLRLW	T3	0.977	1.54e-05	0.000138
1524	Firmicutes	Bacilli	Lactobacillales	Lactobacillaceae	Lactobacillus	NA	LRvsLW	T1	-0.827	5.84e-06	0.00014
739	Firmicutes	Clostridia	Clostridiales	Oscillospiraceae	Oscillibacter	NA	DRvsLRLW	T1	-0.45	2.84e-05	0.000142
2702	Firmicutes	Clostridia	Clostridiales	Ruminococcaceae	Ruminococcus	Ruminococcus_bromii	DRvsLRLW	T1	-0.629	2.84e-05	0.000142
3001	Actinobacteria	Actinobacteria_1760	Bifidobacteriales	Bifidobacteriaceae	Bifidobacterium	NA	DRvsLRLW	T2	0.432	2.65e-05	0.000144
2081	Firmicutes	Clostridia	Clostridiales	Ruminococcaceae	Ruminococcus	NA	DRvsLRLW	T3	-0.857	1.61e-05	0.000144
1669	Firmicutes	Clostridia	Clostridiales	Oscillospiraceae	Oscillibacter	Oscillibacter_sp_g2	DRvsLRLW	T2	0.437	2.67e-05	0.000145
1007	Firmicutes	Clostridia	Clostridiales	Ruminococcaceae	Ruminococcus	NA	DRvsLRLW	T3	-0.739	1.73e-05	0.000152
44	Firmicutes	Clostridia	Clostridiales	Clostridiaceae	Clostridium	NA	DRvsLRLW	T1	0.643	3.14e-05	0.000155
12	Firmicutes	Clostridia	Clostridiales	Eubacteriaceae	Eubacterium	NA	DRvsLRLW	T3	0.827	1.8e-05	0.000158
619	Firmicutes	Bacilli	Lactobacillales	Lactobacillaceae	Lactobacillus	Lactobacillus_coleohominis	DRvsLRLW	T1	0.551	3.22e-05	0.000159
3043	Firmicutes	Clostridia	Clostridiales	Lachnospiraceae	Roseburia	Roseburia_intestinalis	DRvsLRLW	T1	0.584	3.23e-05	0.000159
3475	Firmicutes	Clostridia	Clostridiales	Ruminococcaceae	Faecalibacterium	Faecalibacterium_prausnitzii	DRvsLRLW	T1	0.454	3.33e-05	0.000164
78	Firmicutes	Clostridia	Clostridiales	Clostridiaceae	Clostridium	NA	DRvsLRLW	T1	-0.561	3.36e-05	0.000165
3792	Actinobacteria	Actinobacteria_1760	Actinomycetales	Micrococcaceae	Rothia_32207	NA	LRvsLW	T3	1.005	2.3e-06	0.00017
1317	Firmicutes	Clostridia	Clostridiales	Clostridiaceae	Clostridium	NA	DRvsLRLW	T1	-0.475	3.49e-05	0.000171
3022	Firmicutes	Negativicutes	Selenomonadales	Veillonellaceae	Schwartzia_55506	Schwartzia_succinivorans	DRvsLRLW	T3	-0.606	1.97e-05	0.000172
4567	Firmicutes	Bacilli	Lactobacillales	Lactobacillaceae	Lactobacillus	Lactobacillus_mucosae	LRvsLW	T1	-0.837	7.44e-06	0.000173
1886	Firmicutes	Clostridia	Clostridiales	Eubacteriaceae	Eubacterium	Eubacterium_hallii	LRvsLW	T2	-0.388	4.17e-06	0.000174
4417	Bacteroidetes	Bacteroidia	Bacteroidales	Prevotellaceae	Prevotella	NA	LRvsLW	T1	0.656	7.52e-06	0.000174
3627	Firmicutes	Erysipelotrichia	Erysipelotrichales	Erysipelotrichaceae	Catenibacterium	Catenibacterium_mitsuokai	LRvsLW	T1	-0.527	7.62e-06	0.000175
962	Firmicutes	Clostridia	Clostridiales	Eubacteriaceae	Eubacterium	Eubacterium_coprostanoligenes	DRvsLRLW	T3	0.924	2.11e-05	0.000183
3827	Firmicutes	Clostridia	Clostridiales	Clostridiaceae	Clostridium	NA	LRvsLW	T2	0.6	4.53e-06	0.000186
930	Spirochaetes	Spirochaetia	Spirochaetales	Spirochaetaceae	Treponema	Treponema_porcinum	DRvsLRLW	T2	-0.462	3.51e-05	0.00019
3400	Firmicutes	Negativicutes	Selenomonadales	Acidaminococcaceae	Phascolarctobacterium	Phascolarctobacterium_succinatutens	DRvsLRLW	T3	-0.994	2.21e-05	0.000191
2008	Bacteroidetes	Bacteroidia	Bacteroidales	Prevotellaceae	Prevotella	Prevotella_sp_rs2	DRvsLRLW	T1	0.47	3.95e-05	0.000194
949	Firmicutes	Clostridia	Clostridiales	Peptostreptococcaceae	Unclassified_peptostreptococcaceae	Clostridium_glycolicum	LRvsLW	T1	-0.826	8.6e-06	0.000194
288	Bacteroidetes	Bacteroidia	Bacteroidales	Prevotellaceae	Prevotella	Prevotella_sp_rs2	DRvsLRLW	T3	0.584	2.29e-05	0.000197
3434	Firmicutes	Clostridia	Clostridiales	Clostridiaceae	Clostridium	NA	DRvsLRLW	T2	0.462	3.73e-05	0.000201
3531	Firmicutes	Bacilli	Lactobacillales	Lactobacillaceae	Lactobacillus	Lactobacillus_delbrueckii	DRvsLRLW	T2	0.589	3.73e-05	0.000201
1554	Firmicutes	Clostridia	Clostridiales	Clostridiaceae	Clostridium	NA	LRvsLW	T1	-0.55	9.06e-06	0.000202
1165	Proteobacteria	Deltaproteobacteria	Desulfovibrionales	Desulfovibrionaceae	Desulfovibrio	NA	LRvsLW	T3	1.001	2.77e-06	0.000202
2435	Bacteroidetes	Bacteroidia	Bacteroidales	Prevotellaceae	Alloprevotella	Alloprevotella_rava	DRvsLRLW	T3	0.6	2.49e-05	0.000211
921	Bacteroidetes	Bacteroidia	Bacteroidales	Bacteroidaceae	Bacteroides	NA	DRvsLRLW	T2	-0.446	3.98e-05	0.000213
2120	Firmicutes	Clostridia	Clostridiales	Eubacteriaceae	Eubacterium	Eubacterium_ramulus	LRvsLW	T2	-0.722	5.59e-06	0.000227
3343	Firmicutes	Clostridia	Clostridiales	Lachnospiraceae	Coprococcus	Coprococcus_comes	DRvsLRLW	T1	0.492	4.82e-05	0.000235
2171	Firmicutes	Clostridia	Clostridiales	Clostridiaceae	Clostridium	NA	DRvsLRLW	T3	0.559	2.93e-05	0.000243
1556	Firmicutes	Clostridia	Clostridiales	Ruminococcaceae	Faecalibacterium	Faecalibacterium_sp_djf_vr20	DRvsLRLW	T1	-0.431	5.05e-05	0.000245
1234	Bacteroidetes	Bacteroidia	Bacteroidales	Porphyromonadaceae	Porphyromonas	Porphyromonas_uenonis	LRvsLW	T2	-0.805	6.2e-06	0.000246
1060	Firmicutes	Clostridia	Clostridiales	Oscillospiraceae	Oscillibacter	NA	DRvsLRLW	T2	-0.43	4.67e-05	0.000249
4529	Firmicutes	Clostridia	Clostridiales	Eubacteriaceae	Eubacterium	Eubacterium_coprostanoligenes	LRvsLW	T1	0.645	1.14e-05	0.000251
671	Firmicutes	Clostridia	Clostridiales	Oscillospiraceae	Oscillibacter	NA	LRvsLW	T1	-0.681	1.18e-05	0.000258
2089	Firmicutes	Clostridia	Clostridiales	Clostridiaceae	Parvimonas	Parvimonas_micra	LRvsLW	T1	-0.549	1.19e-05	0.000258
4055	Actinobacteria	Actinobacteria_1760	Actinomycetales	Corynebacteriaceae	Corynebacterium	NA	DRvsLRLW	T1	0.451	5.41e-05	0.000262
1980	Firmicutes	Negativicutes	Selenomonadales	Veillonellaceae	Mitsuokella	Mitsuokella_multacida	DRvsLRLW	T1	0.646	5.5e-05	0.000266
4030	Firmicutes	Bacilli	Lactobacillales	Lactobacillaceae	Lactobacillus	Lactobacillus_amylovorus	DRvsLRLW	T3	-1.255	3.29e-05	0.000268
251	Bacteroidetes	Bacteroidia	Bacteroidales	Bacteroidaceae	Bacteroides	NA	LRvsLW	T2	0.572	6.91e-06	0.00027
600	Firmicutes	Clostridia	Clostridiales	Eubacteriaceae	Eubacterium	Eubacterium_coprostanoligenes	LRvsLW	T2	-0.733	7.32e-06	0.000278
2813	Firmicutes	Clostridia	Clostridiales	Clostridiaceae	Anaerococcus	Anaerococcus_vaginalis	LRvsLW	T2	0.809	7.46e-06	0.000281
3999	Bacteroidetes	Bacteroidia	Bacteroidales	Prevotellaceae	Prevotella	NA	DRvsLRLW	T3	-0.667	3.54e-05	0.000287
3638	Firmicutes	Clostridia	Clostridiales	Lachnospiraceae	Roseburia	Roseburia_intestinalis	DRvsLRLW	T1	-0.494	6.02e-05	0.00029
2715	Firmicutes	Clostridia	Clostridiales	Ruminococcaceae	Ruminococcus	NA	LRvsLW	T2	0.776	8.16e-06	0.000305
3806	Proteobacteria	Gammaproteobacteria	Enterobacteriales	Enterobacteriaceae	Escherichia	NA	LRvsLW	T1	0.635	1.48e-05	0.000317
2997	Firmicutes	Clostridia	Clostridiales	Ruminococcaceae	Ruminococcus	Ruminococcus_sp_zs215	DRvsLRLW	T3	0.609	3.99e-05	0.00032
4123	Firmicutes	Clostridia	Clostridiales	Ruminococcaceae	Ruminococcus	NA	DRvsLRLW	T2	-0.563	6.2e-05	0.000326
3437	Firmicutes	Clostridia	Clostridiales	Clostridiaceae	Clostridium	NA	DRvsLRLW	T3	0.776	4.08e-05	0.000327
4529	Firmicutes	Clostridia	Clostridiales	Eubacteriaceae	Eubacterium	Eubacterium_coprostanoligenes	DRvsLRLW	T3	-0.9	4.12e-05	0.000329
3985	Firmicutes	Clostridia	Clostridiales	Ruminococcaceae	Ruminococcus	Ruminococcus_sp_zs215	DRvsLRLW	T2	0.463	6.33e-05	0.000332
1126	Firmicutes	Bacilli	Lactobacillales	Lactobacillaceae	Lactobacillus	NA	LRvsLW	T2	-0.792	9.16e-06	0.000334
1820	Proteobacteria	Epsilonproteobacteria	Campylobacterales	Helicobacteraceae	Helicobacter	Helicobacter_canadensis	DRvsLRLW	T3	-0.982	4.26e-05	0.000338
3624	Bacteroidetes	Bacteroidia	Bacteroidales	Prevotellaceae	Prevotella	NA	DRvsLRLW	T2	0.413	6.45e-05	0.000338
814	Proteobacteria	Gammaproteobacteria	Pasteurellales	Pasteurellaceae	Actinobacillus	Actinobacillus_porcinus	LRvsLW	T3	1.037	4.81e-06	0.00034
4238	Firmicutes	Negativicutes	Selenomonadales	Veillonellaceae	Selenomonas	Selenomonas_ruminantium	DRvsLRLW	T3	0.7	4.38e-05	0.000347
1468	Bacteroidetes	Bacteroidia	Bacteroidales	Prevotellaceae	Prevotella	NA	LRvsLW	T2	0.628	9.69e-06	0.00035
2189	Firmicutes	Clostridia	Clostridiales	Clostridiaceae	Clostridium	NA	DRvsLRLW	T1	-0.417	7.39e-05	0.000352
3379	Firmicutes	Clostridia	Clostridiales	Eubacteriaceae	Eubacterium	Eubacterium_hallii	DRvsLRLW	T1	0.457	7.37e-05	0.000352
3556	Firmicutes	Clostridia	Clostridiales	Ruminococcaceae	Ruminococcus	NA	DRvsLRLW	T3	-0.64	4.51e-05	0.000356
1652	Firmicutes	Clostridia	Clostridiales	Ruminococcaceae	Faecalibacterium	Faecalibacterium_prausnitzii	DRvsLRLW	T1	0.494	7.65e-05	0.000364
3794	Firmicutes	Erysipelotrichia	Erysipelotrichales	Erysipelotrichaceae	Unclassified_erysipelotrichaceae	NA	DRvsLRLW	T2	0.425	6.97e-05	0.000364
561	Firmicutes	Clostridia	Clostridiales	Ruminococcaceae	Ruminococcus	Ruminococcus_flavefaciens	DRvsLRLW	T1	-0.494	7.66e-05	0.000365
3172	Firmicutes	Clostridia	Clostridiales	Clostridiaceae	Peptoniphilus	NA	LRvsLW	T1	-0.746	1.75e-05	0.00037
3518	Firmicutes	Clostridia	Clostridiales	Clostridiaceae	Clostridium	NA	LRvsLW	T1	-0.546	1.79e-05	0.000375
572	Bacteroidetes	Bacteroidia	Bacteroidales	Porphyromonadaceae	Parabacteroides	NA	DRvsLRLW	T3	0.902	4.82e-05	0.000376
1381	Firmicutes	Bacilli	Lactobacillales	Lactobacillaceae	Lactobacillus	Lactobacillus_reuteri	LRvsLW	T2	-0.792	1.09e-05	0.000381
413	Bacteroidetes	Bacteroidia	Bacteroidales	Porphyromonadaceae	Porphyromonas	NA	LRvsLW	T2	-0.91	1.09e-05	0.000381
2496	Firmicutes	Clostridia	Clostridiales	Ruminococcaceae	Faecalibacterium	Faecalibacterium_prausnitzii	LRvsLW	T3	-1.12	5.54e-06	0.000385
2956	Firmicutes	Clostridia	Clostridiales	Clostridiaceae	Anaerococcus	NA	DRvsLRLW	T3	0.78	5.03e-05	0.000389
1286	Firmicutes	Clostridia	Clostridiales	Clostridiaceae	Anaerococcus	Anaerococcus_tetradius	DRvsLRLW	T1	-0.603	8.26e-05	0.000391
3728	Firmicutes	Clostridia	Clostridiales	Clostridiaceae	Clostridium	Clostridium_hylemonae	DRvsLRLW	T3	-0.658	5.08e-05	0.000392
2403	Firmicutes	Clostridia	Clostridiales	Clostridiaceae	Peptoniphilus	NA	DRvsLRLW	T3	0.725	5.19e-05	0.000399
2434	Proteobacteria	Gammaproteobacteria	Aeromonadales	Succinivibrionaceae	Succinivibrio	Succinivibrio_dextrinosolvens	DRvsLRLW	T3	0.715	5.21e-05	0.0004
2879	Firmicutes	Clostridia	Clostridiales	Clostridiaceae	Peptoniphilus	NA	DRvsLRLW	T2	0.38	7.7e-05	0.000401
2845	Bacteroidetes	Bacteroidia	Bacteroidales	Prevotellaceae	Prevotella	NA	LRvsLW	T3	-1.003	5.99e-06	0.000411
2407	Firmicutes	Clostridia	Clostridiales	Eubacteriaceae	Eubacterium	Eubacterium_coprostanoligenes	DRvsLRLW	T2	-0.472	7.98e-05	0.000414
980	Actinobacteria	Actinobacteria_1760	Coriobacteriales	Coriobacteriaceae	Collinsella	Collinsella_aerofaciens	LRvsLW	T1	-0.455	2.04e-05	0.000421
4111	Firmicutes	Clostridia	Clostridiales	Clostridiaceae	Peptoniphilus	NA	LRvsLW	T3	1.134	6.39e-06	0.000428
3155	Bacteroidetes	Bacteroidia	Bacteroidales	Prevotellaceae	Prevotella	NA	LRvsLW	T3	0.823	6.42e-06	0.000428
1225	Firmicutes	Clostridia	Clostridiales	Clostridiaceae	Clostridium	Clostridium_sp_shc10	DRvsLRLW	T2	-0.436	8.3e-05	0.00043
1276	Firmicutes	Clostridia	Clostridiales	Eubacteriaceae	Eubacterium	NA	DRvsLRLW	T2	0.414	8.33e-05	0.000431
869	Firmicutes	Bacilli	Lactobacillales	Aerococcaceae	Aerococcus	Aerococcus_viridans	DRvsLRLW	T2	0.65	8.41e-05	0.000434
654	Firmicutes	Clostridia	Clostridiales	Ruminococcaceae	Ruminococcus	NA	DRvsLRLW	T1	-0.469	9.27e-05	0.000437
4385	Actinobacteria	Actinobacteria_1760	Actinomycetales	Corynebacteriaceae	Corynebacterium	Corynebacterium_pilosum	LRvsLW	T2	0.712	1.3e-05	0.000449
903	Spirochaetes	Spirochaetia	Spirochaetales	Spirochaetaceae	Treponema	NA	DRvsLRLW	T1	-0.419	0.000101	0.000472
3585	Bacteroidetes	Bacteroidia	Bacteroidales	Prevotellaceae	Prevotella	NA	LRvsLW	T1	0.724	2.43e-05	0.000491
1855	Firmicutes	Negativicutes	Selenomonadales	Veillonellaceae	Dialister	NA	DRvsLRLW	T2	0.457	9.61e-05	0.000492
1225	Firmicutes	Clostridia	Clostridiales	Clostridiaceae	Clostridium	Clostridium_sp_shc10	LRvsLW	T1	-0.517	2.45e-05	0.000493
2707	Bacteroidetes	Bacteroidia	Bacteroidales	Bacteroidaceae	Bacteroides	Bacteroides_vulgatus	LRvsLW	T1	-0.626	2.5e-05	0.000502
2318	Firmicutes	Clostridia	Clostridiales	Ruminococcaceae	Ruminococcus	NA	LRvsLW	T1	0.653	2.53e-05	0.000505
3693	Firmicutes	Clostridia	Clostridiales	Eubacteriaceae	Eubacterium	NA	DRvsLRLW	T3	-0.675	6.76e-05	0.000509
317	Firmicutes	Clostridia	Clostridiales	Clostridiaceae	Clostridium	NA	DRvsLRLW	T1	-0.434	0.000113	0.000526
495	Firmicutes	Clostridia	Clostridiales	Oscillospiraceae	Oscillibacter	NA	LRvsLW	T1	0.565	2.69e-05	0.000528
2557	Firmicutes	Clostridia	Clostridiales	Ruminococcaceae	Ruminococcus	Ruminococcus_callidus	DRvsLRLW	T3	-0.837	7.32e-05	0.000549
758	Firmicutes	Clostridia	Clostridiales	Eubacteriaceae	Eubacterium	Eubacterium_coprostanoligenes	DRvsLRLW	T2	-0.474	0.000108	0.00055
262	Firmicutes	Clostridia	Clostridiales	Lachnospiraceae	Blautia	NA	DRvsLRLW	T3	-0.627	7.43e-05	0.000554
1494	Firmicutes	Clostridia	Clostridiales	Clostridiaceae	Clostridium	NA	LRvsLW	T3	-0.891	9.15e-06	0.00056
962	Firmicutes	Clostridia	Clostridiales	Eubacteriaceae	Eubacterium	Eubacterium_coprostanoligenes	LRvsLW	T3	-0.966	9.09e-06	0.00056
2722	Firmicutes	Clostridia	Clostridiales	Ruminococcaceae	Ruminococcus	NA	DRvsLRLW	T3	0.836	7.54e-05	0.00056
1873	Firmicutes	Clostridia	Clostridiales	Ruminococcaceae	Ruminococcus	Ruminococcus_sp_ye281	DRvsLRLW	T1	-0.457	0.000122	0.000566
2492	Firmicutes	Negativicutes	Selenomonadales	Veillonellaceae	Anaerovibrio	Anaerovibrio_lipolyticus	LRvsLW	T1	0.759	2.94e-05	0.000569
236	Actinobacteria	Actinobacteria_1760	Actinomycetales	Corynebacteriaceae	Corynebacterium	NA	DRvsLRLW	T3	0.715	7.9e-05	0.000583
3345	Firmicutes	Bacilli	Bacillales	Staphylococcaceae	Jeotgalicoccus	NA	DRvsLRLW	T3	0.751	7.93e-05	0.000584
4362	Bacteroidetes	Bacteroidia	Bacteroidales	Prevotellaceae	Prevotella	NA	DRvsLRLW	T3	-0.667	7.93e-05	0.000584
439	Firmicutes	Clostridia	Clostridiales	Clostridiaceae	Clostridium	NA	LRvsLW	T3	-0.965	1.03e-05	0.000613
2087	Firmicutes	Clostridia	Clostridiales	Eubacteriaceae	Eubacterium	Eubacterium_rectale	DRvsLRLW	T1	0.468	0.000135	0.000626
289	Bacteroidetes	Bacteroidia	Bacteroidales	Prevotellaceae	Prevotella	NA	LRvsLW	T2	0.491	1.93e-05	0.000632
4339	Firmicutes	Clostridia	Clostridiales	Clostridiaceae	Clostridium	NA	LRvsLW	T2	0.706	1.94e-05	0.000633
1037	Bacteroidetes	Bacteroidia	Bacteroidales	Prevotellaceae	Prevotella	NA	DRvsLRLW	T3	0.745	8.69e-05	0.000635
3111	Firmicutes	Clostridia	Clostridiales	Eubacteriaceae	Eubacterium	Eubacterium_desmolans	DRvsLRLW	T3	-0.753	8.79e-05	0.000641
60	Firmicutes	Clostridia	Clostridiales	Clostridiaceae	Clostridium	NA	LRvsLW	T2	-0.513	2.06e-05	0.000661
1266	Firmicutes	Clostridia	Clostridiales	Ruminococcaceae	Ruminococcus	Ruminococcus_callidus	DRvsLRLW	T3	0.72	9.14e-05	0.000665
4059	Firmicutes	Clostridia	Clostridiales	Eubacteriaceae	Eubacterium	Eubacterium_ramulus	DRvsLRLW	T3	0.664	9.18e-05	0.000667
3289	Firmicutes	Clostridia	Clostridiales	Eubacteriaceae	Eubacterium	Eubacterium_coprostanoligenes	LRvsLW	T2	0.72	2.12e-05	0.000677
1447	Firmicutes	Clostridia	Clostridiales	Lachnospiraceae	Coprococcus	Coprococcus_catus	DRvsLRLW	T2	-0.385	0.000134	0.000679
1219	Firmicutes	Clostridia	Clostridiales	Oscillospiraceae	Oscillibacter	Oscillibacter_valericigenes	DRvsLRLW	T2	-0.414	0.000134	0.000679
1946	Firmicutes	Clostridia	Clostridiales	Clostridiaceae	Clostridium	Clostridium_sp_l250	DRvsLRLW	T3	0.643	9.46e-05	0.000682
1876	Firmicutes	Clostridia	Clostridiales	Ruminococcaceae	Ruminococcus	Ruminococcus_sp_zs215	DRvsLRLW	T3	-0.755	9.46e-05	0.000682
4237	Proteobacteria	Betaproteobacteria	Burkholderiales	Sutterellaceae	Sutterella	Sutterella_stercoricanis	DRvsLRLW	T2	0.499	0.000135	0.000682
3001	Actinobacteria	Actinobacteria_1760	Bifidobacteriales	Bifidobacteriaceae	Bifidobacterium	NA	DRvsLRLW	T3	0.59	9.73e-05	0.000701
89	Firmicutes	Clostridia	Clostridiales	Ruminococcaceae	Ruminococcus	Ruminococcus_bromii	DRvsLRLW	T1	-0.477	0.000152	0.000701
898	Firmicutes	Clostridia	Clostridiales	Ruminococcaceae	Sporobacter	Sporobacter_termitidis	DRvsLRLW	T2	-0.406	0.000141	0.000711
1466	Actinobacteria	Actinobacteria_1760	Actinomycetales	Actinomycetaceae	Trueperella	Trueperella_pyogenes	DRvsLRLW	T3	0.668	0.0001	0.000719
3056	Firmicutes	Clostridia	Clostridiales	Clostridiaceae	Clostridium	NA	LRvsLW	T2	0.584	2.3e-05	0.000722
1024	Firmicutes	Clostridia	Clostridiales	Eubacteriaceae	Eubacterium	Eubacterium_coprostanoligenes	DRvsLRLW	T2	-0.477	0.000144	0.000725
2304	Firmicutes	Clostridia	Clostridiales	Clostridiaceae	Clostridium	Clostridium_butyricum	LRvsLW	T1	-0.674	3.85e-05	0.000733
60	Firmicutes	Clostridia	Clostridiales	Clostridiaceae	Clostridium	NA	DRvsLRLW	T2	-0.411	0.000148	0.000745
2564	Firmicutes	Clostridia	Clostridiales	Peptococcaceae	Peptococcus	Peptococcus_niger	LRvsLW	T2	0.773	2.52e-05	0.000778
2274	Bacteroidetes	Bacteroidia	Bacteroidales	Bacteroidaceae	Bacteroides	NA	DRvsLRLW	T2	-0.412	0.000157	0.000781
4505	Firmicutes	Clostridia	Clostridiales	Ruminococcaceae	Faecalibacterium	Faecalibacterium_prausnitzii	LRvsLW	T3	0.71	1.36e-05	0.000781
2120	Firmicutes	Clostridia	Clostridiales	Eubacteriaceae	Eubacterium	Eubacterium_ramulus	DRvsLRLW	T3	0.678	0.000111	0.000789
779	Firmicutes	Negativicutes	Selenomonadales	Veillonellaceae	Selenomonas	NA	DRvsLRLW	T3	0.673	0.000113	0.000807
2879	Firmicutes	Clostridia	Clostridiales	Clostridiaceae	Peptoniphilus	NA	DRvsLRLW	T3	0.63	0.000114	0.000808
3582	Firmicutes	Bacilli	Lactobacillales	Lactobacillaceae	Lactobacillus	Lactobacillus_agilis	LRvsLW	T2	-0.665	2.65e-05	0.00081
3056	Firmicutes	Clostridia	Clostridiales	Clostridiaceae	Clostridium	NA	DRvsLRLW	T2	-0.46	0.000167	0.000833
870	Firmicutes	Clostridia	Clostridiales	Ruminococcaceae	Faecalibacterium	NA	DRvsLRLW	T2	-0.429	0.000172	0.000856
895	Proteobacteria	Gammaproteobacteria	Aeromonadales	Succinivibrionaceae	Succinivibrio	Succinivibrio_dextrinosolvens	DRvsLRLW	T1	0.387	0.000193	0.000881
418	Firmicutes	Clostridia	Clostridiales	Eubacteriaceae	Eubacterium	Eubacterium_coprostanoligenes	LRvsLW	T1	0.698	4.77e-05	0.000894
4037	Bacteroidetes	Bacteroidia	Bacteroidales	Prevotellaceae	Prevotella	NA	LRvsLW	T2	0.698	3.03e-05	0.00091
3702	Chlamydiae	Chlamydiia	Chlamydiales	Chlamydiaceae	Chlamydia	Chlamydia_suis	DRvsLRLW	T2	-0.397	0.000184	0.000912
4284	Actinobacteria	Actinobacteria_1760	Actinomycetales	Corynebacteriaceae	Corynebacterium	Corynebacterium_glucuronolyticum	DRvsLRLW	T2	-0.649	0.000186	0.000919
3066	Firmicutes	Clostridia	Clostridiales	Clostridiaceae	Clostridium	NA	DRvsLRLW	T1	-0.42	0.000202	0.000923
2972	Firmicutes	Clostridia	Clostridiales	Lachnospiraceae	Cellulosilyticum	Cellulosilyticum_ruminicola	LRvsLW	T3	-0.6	1.69e-05	0.000936
909	Bacteroidetes	Bacteroidia	Bacteroidales	Porphyromonadaceae	Porphyromonas	NA	DRvsLRLW	T3	0.779	0.000135	0.000951
1210	Bacteroidetes	Bacteroidia	Bacteroidales	Prevotellaceae	Prevotella	NA	DRvsLRLW	T2	-0.432	0.000195	0.000963
1289	Firmicutes	Clostridia	Clostridiales	Clostridiaceae	Clostridium	Clostridium_lactatifermentans	LRvsLW	T1	0.587	5.18e-05	0.000964
870	Firmicutes	Clostridia	Clostridiales	Ruminococcaceae	Faecalibacterium	NA	DRvsLRLW	T3	-0.612	0.000139	0.000975
1825	Bacteroidetes	Bacteroidia	Bacteroidales	Prevotellaceae	Prevotella	NA	LRvsLW	T2	0.73	3.39e-05	0.000999
569	Bacteroidetes	Bacteroidia	Bacteroidales	Rikenellaceae	Alistipes	NA	DRvsLRLW	T3	-0.526	0.00015	0.00105
270	Firmicutes	Clostridia	Clostridiales	Oscillospiraceae	Oscillibacter	NA	LRvsLW	T1	0.69	5.78e-05	0.00105
4529	Firmicutes	Clostridia	Clostridiales	Eubacteriaceae	Eubacterium	Eubacterium_coprostanoligenes	DRvsLRLW	T2	-0.515	0.000219	0.00107
1277	Firmicutes	Clostridia	Clostridiales	Lachnospiraceae	Coprococcus	Coprococcus_eutactus	LRvsLW	T1	0.646	5.96e-05	0.00108
2372	Firmicutes	Clostridia	Clostridiales	Ruminococcaceae	Ruminococcus	Ruminococcus_sp_nml_000124	LRvsLW	T1	0.643	6.03e-05	0.00109
1651	Firmicutes	Clostridia	Clostridiales	Lachnospiraceae	Dorea	Dorea_formicigenerans	LRvsLW	T1	-0.51	6.25e-05	0.00111
2629	Firmicutes	Clostridia	Clostridiales	Eubacteriaceae	Eubacterium	Eubacterium_coprostanoligenes	LRvsLW	T2	-0.765	3.81e-05	0.00111
78	Firmicutes	Clostridia	Clostridiales	Clostridiaceae	Clostridium	NA	DRvsLRLW	T2	-0.548	0.00023	0.00112
3427	Fibrobacteres	Fibrobacteria	Fibrobacterales	Fibrobacteraceae	Fibrobacter	Fibrobacter_intestinalis	DRvsLRLW	T1	-0.365	0.00025	0.00114
1010	Firmicutes	Clostridia	Clostridiales	Clostridiaceae	Sarcina	Sarcina_ventriculi	DRvsLRLW	T1	0.442	0.000254	0.00115
2663	Firmicutes	Clostridia	Clostridiales	Clostridiaceae	Clostridium	NA	LRvsLW	T1	0.714	6.68e-05	0.00116
4524	Firmicutes	Clostridia	Clostridiales	Eubacteriaceae	Eubacterium	Eubacterium_coprostanoligenes	DRvsLRLW	T2	-0.566	0.000242	0.00118
4043	Firmicutes	Clostridia	Clostridiales	Clostridiaceae	Clostridium	NA	DRvsLRLW	T2	-0.459	0.000244	0.00119
4524	Firmicutes	Clostridia	Clostridiales	Eubacteriaceae	Eubacterium	Eubacterium_coprostanoligenes	LRvsLW	T1	0.729	7.09e-05	0.00121
1627	Firmicutes	Clostridia	Clostridiales	Eubacteriaceae	Eubacterium	Eubacterium_siraeum	DRvsLRLW	T1	-0.442	0.000272	0.00122
814	Proteobacteria	Gammaproteobacteria	Pasteurellales	Pasteurellaceae	Actinobacillus	Actinobacillus_porcinus	DRvsLRLW	T2	-0.469	0.000255	0.00124
3555	Firmicutes	Bacilli	Lactobacillales	Streptococcaceae	Streptococcus	Streptococcus_suis	DRvsLRLW	T3	-1.152	0.000179	0.00124
572	Bacteroidetes	Bacteroidia	Bacteroidales	Porphyromonadaceae	Parabacteroides	NA	LRvsLW	T1	-0.596	7.4e-05	0.00125
572	Bacteroidetes	Bacteroidia	Bacteroidales	Porphyromonadaceae	Parabacteroides	NA	DRvsLRLW	T1	0.43	0.000283	0.00127
648	Proteobacteria	Epsilonproteobacteria	Campylobacterales	Campylobacteraceae	Campylobacter	Campylobacter_jejuni	DRvsLRLW	T2	-0.432	0.000267	0.00129
897	Firmicutes	Clostridia	Clostridiales	Clostridiaceae	Clostridium	Clostridium_sp_nml_04a032	DRvsLRLW	T1	-0.539	0.000291	0.00131
1767	Bacteroidetes	Bacteroidia	Bacteroidales	Prevotellaceae	Prevotella	NA	LRvsLW	T1	0.49	7.79e-05	0.00131
337	Firmicutes	Clostridia	Clostridiales	Clostridiaceae	Peptoniphilus	NA	LRvsLW	T3	0.964	2.54e-05	0.00132
3977	Firmicutes	Negativicutes	Selenomonadales	Veillonellaceae	Anaerovibrio	Anaerovibrio_lipolyticus	DRvsLRLW	T1	0.442	0.000297	0.00133
2627	Bacteroidetes	Bacteroidia	Bacteroidales	Prevotellaceae	Prevotella	NA	DRvsLRLW	T2	0.505	0.000284	0.00138
2906	Actinobacteria	Actinobacteria_1760	Actinomycetales	Actinomycetaceae	Mobiluncus	NA	DRvsLRLW	T3	0.722	0.000204	0.00139
4407	Actinobacteria	Actinobacteria_1760	Actinomycetales	Corynebacteriaceae	Corynebacterium	Corynebacterium_stationis	DRvsLRLW	T2	-0.534	0.000291	0.0014
2109	Firmicutes	Clostridia	Clostridiales	Lachnospiraceae	Roseburia	Roseburia_intestinalis	DRvsLRLW	T2	-0.501	0.00029	0.0014
1406	Firmicutes	Clostridia	Clostridiales	Eubacteriaceae	Eubacterium	Eubacterium_coprostanoligenes	LRvsLW	T2	-0.519	5.15e-05	0.00142
181	Firmicutes	Clostridia	Clostridiales	Ruminococcaceae	Ruminococcus	NA	DRvsLRLW	T3	-0.654	0.000208	0.00142
3975	Firmicutes	Clostridia	Clostridiales	Lachnospiraceae	Coprococcus	Coprococcus_catus	DRvsLRLW	T3	-0.585	0.00021	0.00143
3552	Firmicutes	Clostridia	Clostridiales	Lachnospiraceae	Blautia	Ruminococcus_obeum	LRvsLW	T1	0.597	8.78e-05	0.00145
2547	Firmicutes	Clostridia	Clostridiales	Eubacteriaceae	Eubacterium	Eubacterium_desmolans	DRvsLRLW	T3	-0.617	0.000213	0.00145
3893	Firmicutes	Clostridia	Clostridiales	Ruminococcaceae	Ruminococcus	NA	LRvsLW	T1	0.758	8.74e-05	0.00145
2557	Firmicutes	Clostridia	Clostridiales	Ruminococcaceae	Ruminococcus	Ruminococcus_callidus	DRvsLRLW	T1	-0.572	0.000329	0.00147
1373	Fusobacteria	Fusobacteriia	Fusobacteriales	Fusobacteriaceae	Fusobacterium	NA	DRvsLRLW	T3	-1.217	0.000218	0.00148
2946	Bacteroidetes	Bacteroidia	Bacteroidales	Prevotellaceae	Prevotella	NA	DRvsLRLW	T1	-0.408	0.00033	0.00148
2553	Proteobacteria	Epsilonproteobacteria	Campylobacterales	Campylobacteraceae	Campylobacter	Campylobacter_ureolyticus	LRvsLW	T2	0.601	5.66e-05	0.00153
4237	Proteobacteria	Betaproteobacteria	Burkholderiales	Sutterellaceae	Sutterella	Sutterella_stercoricanis	DRvsLRLW	T1	-0.431	0.000348	0.00155
3673	Firmicutes	Bacilli	Lactobacillales	Lactobacillaceae	Lactobacillus	NA	LRvsLW	T2	-0.842	5.92e-05	0.00157
2240	Firmicutes	Clostridia	Clostridiales	Eubacteriaceae	Eubacterium	Eubacterium_sp_cl1013	LRvsLW	T1	-0.355	9.93e-05	0.00161
1469	Firmicutes	Clostridia	Clostridiales	Eubacteriaceae	Eubacterium	Eubacterium_coprostanoligenes	DRvsLRLW	T2	-0.412	0.000337	0.00162
270	Firmicutes	Clostridia	Clostridiales	Oscillospiraceae	Oscillibacter	NA	LRvsLW	T2	0.723	6.41e-05	0.00167
1303	Bacteroidetes	Bacteroidia	Bacteroidales	Bacteroidaceae	Bacteroides	Bacteroides_plebeius	DRvsLRLW	T3	0.735	0.000251	0.00168
2198	Bacteroidetes	Bacteroidia	Bacteroidales	Prevotellaceae	Prevotella	NA	DRvsLRLW	T1	-0.438	0.000381	0.00169
2081	Firmicutes	Clostridia	Clostridiales	Ruminococcaceae	Ruminococcus	NA	DRvsLRLW	T2	-0.451	0.000359	0.00172
3531	Firmicutes	Bacilli	Lactobacillales	Lactobacillaceae	Lactobacillus	Lactobacillus_delbrueckii	DRvsLRLW	T3	0.675	0.000266	0.00178
866	Firmicutes	Bacilli	Lactobacillales	Lactobacillaceae	Lactobacillus	Lactobacillus_reuteri	LRvsLW	T1	-0.373	0.000112	0.00178
2426	Bacteroidetes	Bacteroidia	Bacteroidales	Prevotellaceae	Prevotella	NA	DRvsLRLW	T2	0.357	0.000372	0.00178
2556	Firmicutes	Clostridia	Clostridiales	Clostridiaceae	Clostridium	NA	LRvsLW	T1	-0.469	0.000116	0.00183
3775	Bacteroidetes	Bacteroidia	Bacteroidales	Prevotellaceae	Prevotella	NA	LRvsLW	T1	0.673	0.000116	0.00183
619	Firmicutes	Bacilli	Lactobacillales	Lactobacillaceae	Lactobacillus	Lactobacillus_coleohominis	DRvsLRLW	T2	-0.438	0.000387	0.00185
3638	Firmicutes	Clostridia	Clostridiales	Lachnospiraceae	Roseburia	Roseburia_intestinalis	DRvsLRLW	T3	-0.665	0.000282	0.00187
1897	Proteobacteria	Epsilonproteobacteria	Campylobacterales	Helicobacteraceae	Helicobacter	NA	LRvsLW	T3	0.805	3.93e-05	0.0019
4078	Bacteroidetes	Bacteroidia	Bacteroidales	Prevotellaceae	Prevotella	NA	LRvsLW	T2	0.711	7.45e-05	0.0019
4369	Bacteroidetes	Bacteroidia	Bacteroidales	Prevotellaceae	Prevotella	NA	LRvsLW	T2	0.501	7.41e-05	0.0019
3576	Firmicutes	Clostridia	Clostridiales	Eubacteriaceae	Eubacterium	Eubacterium_desmolans	DRvsLRLW	T1	0.354	0.000437	0.00192
1955	Firmicutes	Clostridia	Clostridiales	Clostridiaceae	Clostridium	Clostridium_methylpentosum	DRvsLRLW	T1	0.35	0.000442	0.00194
259	Firmicutes	Clostridia	Clostridiales	Eubacteriaceae	Eubacterium	Eubacterium_coprostanoligenes	DRvsLRLW	T1	-0.425	0.000443	0.00194
4080	Firmicutes	Clostridia	Clostridiales	Eubacteriaceae	Eubacterium	Eubacterium_hallii	DRvsLRLW	T2	-0.46	0.000414	0.00197
1761	Deferribacteres	Deferribacteres_68337	Deferribacterales	Deferribacteraceae	Mucispirillum	Mucispirillum_schaedleri	DRvsLRLW	T1	0.398	0.000449	0.00197
4003	Bacteroidetes	Bacteroidia	Bacteroidales	Prevotellaceae	Prevotella	NA	DRvsLRLW	T3	0.427	0.000306	0.00202
2435	Bacteroidetes	Bacteroidia	Bacteroidales	Prevotellaceae	Alloprevotella	Alloprevotella_rava	LRvsLW	T3	-0.664	4.5e-05	0.00205
2125	Bacteroidetes	Bacteroidia	Bacteroidales	Prevotellaceae	Prevotella	NA	DRvsLRLW	T3	0.5	0.000317	0.00208
1480	Spirochaetes	Spirochaetia	Spirochaetales	Spirochaetaceae	Treponema	NA	LRvsLW	T2	0.614	8.47e-05	0.00208
2433	Firmicutes	Clostridia	Clostridiales	Clostridiaceae	Clostridium	NA	LRvsLW	T1	-0.702	0.000135	0.00209
371	Firmicutes	Negativicutes	Selenomonadales	Veillonellaceae	Selenomonas	Selenomonas_sp_ycb08	DRvsLRLW	T1	-0.506	0.000479	0.00209
216	Firmicutes	Bacilli	Lactobacillales	Carnobacteriaceae	Atopostipes	Atopostipes_suicloacalis	DRvsLRLW	T2	-0.41	0.000448	0.00212
15	Firmicutes	Clostridia	Clostridiales	Lachnospiraceae	Blautia	Ruminococcus_obeum	LRvsLW	T3	-0.868	4.72e-05	0.00212
413	Bacteroidetes	Bacteroidia	Bacteroidales	Porphyromonadaceae	Porphyromonas	NA	DRvsLRLW	T1	0.383	0.000485	0.00212
2653	Firmicutes	Clostridia	Clostridiales	Eubacteriaceae	Eubacterium	Eubacterium_coprostanoligenes	DRvsLRLW	T3	-0.803	0.000326	0.00213
4237	Proteobacteria	Betaproteobacteria	Burkholderiales	Sutterellaceae	Sutterella	Sutterella_stercoricanis	DRvsLRLW	T3	0.549	0.000325	0.00213
3883	Firmicutes	Clostridia	Clostridiales	Ruminococcaceae	Ruminococcus	Ruminococcus_flavefaciens	DRvsLRLW	T1	-0.419	0.000498	0.00217
4025	Firmicutes	Clostridia	Clostridiales	Ruminococcaceae	Subdoligranulum	Subdoligranulum_variabile	LRvsLW	T1	0.7	0.000141	0.00217
4574	Firmicutes	Clostridia	Clostridiales	Clostridiaceae	Clostridium	NA	LRvsLW	T2	-0.655	8.93e-05	0.00218
2997	Firmicutes	Clostridia	Clostridiales	Ruminococcaceae	Ruminococcus	Ruminococcus_sp_zs215	DRvsLRLW	T2	0.307	0.000462	0.00218
1060	Firmicutes	Clostridia	Clostridiales	Oscillospiraceae	Oscillibacter	NA	DRvsLRLW	T3	-0.545	0.000339	0.00221
2678	Actinobacteria	Actinobacteria_1760	Actinomycetales	Corynebacteriaceae	Corynebacterium	NA	LRvsLW	T2	-0.582	9.39e-05	0.00227
3652	Firmicutes	Clostridia	Clostridiales	Clostridiaceae	Clostridium	NA	DRvsLRLW	T3	-0.504	0.000352	0.00228
1708	Proteobacteria	Epsilonproteobacteria	Campylobacterales	Campylobacteraceae	Campylobacter	NA	DRvsLRLW	T3	-0.646	0.000357	0.00231
1659	Firmicutes	Clostridia	Clostridiales	Clostridiaceae	Clostridium	Clostridium_lactatifermentans	LRvsLW	T2	-0.648	9.68e-05	0.00233
1060	Firmicutes	Clostridia	Clostridiales	Oscillospiraceae	Oscillibacter	NA	DRvsLRLW	T1	-0.356	0.00054	0.00235
1842	Firmicutes	Clostridia	Clostridiales	Ruminococcaceae	Ruminococcus	Ruminococcus_albus	DRvsLRLW	T2	-0.402	0.000506	0.00238
4191	Firmicutes	Clostridia	Clostridiales	Oscillospiraceae	Oscillibacter	NA	LRvsLW	T2	0.637	0.000101	0.0024
2641	Proteobacteria	Gammaproteobacteria	Aeromonadales	Succinivibrionaceae	Succinivibrio	Succinivibrio_dextrinosolvens	LRvsLW	T2	0.566	0.0001	0.0024
4009	Firmicutes	Clostridia	Clostridiales	Clostridiaceae	Anaerococcus	NA	LRvsLW	T3	0.826	5.71e-05	0.00246
1039	Firmicutes	Clostridia	Clostridiales	Clostridiaceae	Clostridium	NA	LRvsLW	T2	0.876	0.000104	0.00246
2074	Firmicutes	Clostridia	Clostridiales	Clostridiaceae	Finegoldia	Finegoldia_magna	LRvsLW	T3	0.948	5.79e-05	0.00246
1626	Firmicutes	Clostridia	Clostridiales	Eubacteriaceae	Eubacterium	Eubacterium_coprostanoligenes	DRvsLRLW	T1	-0.46	0.000571	0.00247
2430	Firmicutes	Clostridia	Clostridiales	Clostridiaceae	Clostridium	NA	DRvsLRLW	T2	-0.395	0.000529	0.00248
3156	Bacteroidetes	Bacteroidia	Bacteroidales	Prevotellaceae	Prevotella	NA	LRvsLW	T2	0.45	0.000105	0.00248
3505	Firmicutes	Clostridia	Clostridiales	Ruminococcaceae	Faecalibacterium	Faecalibacterium_prausnitzii	DRvsLRLW	T1	0.419	0.000593	0.00256
200	Firmicutes	Clostridia	Clostridiales	Ruminococcaceae	Ruminococcus	NA	LRvsLW	T2	-0.674	0.000113	0.00257
2891	Firmicutes	Clostridia	Clostridiales	Ruminococcaceae	Ruminococcus	NA	LRvsLW	T2	0.604	0.000112	0.00257
3156	Bacteroidetes	Bacteroidia	Bacteroidales	Prevotellaceae	Prevotella	NA	DRvsLRLW	T3	-0.51	0.000403	0.00259
3487	Firmicutes	Clostridia	Clostridiales	Ruminococcaceae	Ruminococcus	NA	LRvsLW	T2	-0.556	0.000116	0.00263
4576	Bacteroidetes	Bacteroidia	Bacteroidales	Prevotellaceae	Prevotella	NA	DRvsLRLW	T1	-0.38	0.000612	0.00264
3727	Firmicutes	Clostridia	Clostridiales	Ruminococcaceae	Faecalibacterium	NA	DRvsLRLW	T2	-0.358	0.000574	0.00268
3403	Bacteroidetes	Bacteroidia	Bacteroidales	Prevotellaceae	Prevotella	NA	DRvsLRLW	T1	-0.492	0.000622	0.00268
2564	Firmicutes	Clostridia	Clostridiales	Peptococcaceae	Peptococcus	Peptococcus_niger	LRvsLW	T3	0.982	6.42e-05	0.0027
1837	Firmicutes	Bacilli	Lactobacillales	Aerococcaceae	Aerococcus	Aerococcus_viridans	DRvsLRLW	T3	0.77	0.000423	0.00271
3836	Firmicutes	Clostridia	Clostridiales	Oscillospiraceae	Oscillibacter	NA	DRvsLRLW	T1	-0.401	0.000649	0.00278
1234	Bacteroidetes	Bacteroidia	Bacteroidales	Porphyromonadaceae	Porphyromonas	Porphyromonas_uenonis	LRvsLW	T1	-0.518	0.000189	0.00278
3771	Firmicutes	Clostridia	Clostridiales	Clostridiaceae	Clostridium	Clostridium_sp_ss2_1	LRvsLW	T1	-0.708	0.000193	0.00282
3792	Actinobacteria	Actinobacteria_1760	Actinomycetales	Micrococcaceae	Rothia_32207	NA	LRvsLW	T1	0.475	0.000195	0.00283
2165	Firmicutes	Clostridia	Clostridiales	Lachnospiraceae	Blautia	NA	DRvsLRLW	T3	-0.598	0.000451	0.00287
1767	Bacteroidetes	Bacteroidia	Bacteroidales	Prevotellaceae	Prevotella	NA	DRvsLRLW	T3	0.614	0.000452	0.00288
2640	Bacteroidetes	Bacteroidia	Bacteroidales	Bacteroidaceae	Bacteroides	NA	LRvsLW	T3	0.648	7.06e-05	0.0029
3434	Firmicutes	Clostridia	Clostridiales	Clostridiaceae	Clostridium	NA	LRvsLW	T3	-0.763	7.08e-05	0.0029
2581	Spirochaetes	Spirochaetia	Spirochaetales	Spirochaetaceae	Treponema	Treponema_porcinum	LRvsLW	T2	-0.603	0.000131	0.00292
648	Proteobacteria	Epsilonproteobacteria	Campylobacterales	Campylobacteraceae	Campylobacter	Campylobacter_jejuni	DRvsLRLW	T3	-0.889	0.000463	0.00294
3893	Firmicutes	Clostridia	Clostridiales	Ruminococcaceae	Ruminococcus	NA	DRvsLRLW	T3	-0.588	0.000463	0.00294
2069	Firmicutes	Bacilli	Lactobacillales	Streptococcaceae	Streptococcus	Streptococcus_gallolyticus	LRvsLW	T1	0.392	0.000205	0.00294
1946	Firmicutes	Clostridia	Clostridiales	Clostridiaceae	Clostridium	Clostridium_sp_l250	LRvsLW	T1	0.528	0.000207	0.00296
1515	Firmicutes	Clostridia	Clostridiales	Clostridiaceae	Clostridium	Clostridium_viride	LRvsLW	T2	-0.511	0.000138	0.00303
1719	Firmicutes	Clostridia	Clostridiales	Lachnospiraceae	Roseburia	Roseburia_intestinalis	LRvsLW	T2	0.669	0.000138	0.00303
1763	Bacteroidetes	Bacteroidia	Bacteroidales	Prevotellaceae	Prevotella	NA	DRvsLRLW	T1	-0.397	0.000731	0.00311
4385	Actinobacteria	Actinobacteria_1760	Actinomycetales	Corynebacteriaceae	Corynebacterium	Corynebacterium_pilosum	DRvsLRLW	T2	0.428	0.000698	0.0032
1227	Firmicutes	Negativicutes	Selenomonadales	Veillonellaceae	Megasphaera	Megasphaera_elsdenii	LRvsLW	T1	-0.384	0.000229	0.00326
2129	Bacteroidetes	Bacteroidia	Bacteroidales	Prevotellaceae	Prevotella	NA	DRvsLRLW	T3	0.558	0.000523	0.00327
3203	Firmicutes	Clostridia	Clostridiales	Clostridiaceae	Clostridium	NA	LRvsLW	T3	-0.821	8.68e-05	0.00341
67	Firmicutes	Bacilli	Lactobacillales	Lactobacillaceae	Lactobacillus	Lactobacillus_mucosae	DRvsLRLW	T1	0.382	0.000807	0.00342
4284	Actinobacteria	Actinobacteria_1760	Actinomycetales	Corynebacteriaceae	Corynebacterium	Corynebacterium_glucuronolyticum	LRvsLW	T2	-0.77	0.000161	0.00348
1544	Firmicutes	Negativicutes	Selenomonadales	Acidaminococcaceae	Acidaminococcus	NA	LRvsLW	T2	0.634	0.000165	0.00355
897	Firmicutes	Clostridia	Clostridiales	Clostridiaceae	Clostridium	Clostridium_sp_nml_04a032	DRvsLRLW	T2	-0.492	0.000803	0.00365
952	Firmicutes	Clostridia	Clostridiales	Lachnospiraceae	Blautia	NA	DRvsLRLW	T1	-0.374	0.000868	0.00366
580	Firmicutes	Clostridia	Clostridiales	Eubacteriaceae	Eubacterium	Eubacterium_eligens	LRvsLW	T3	-0.747	9.8e-05	0.00366
1225	Firmicutes	Clostridia	Clostridiales	Clostridiaceae	Clostridium	Clostridium_sp_shc10	DRvsLRLW	T1	-0.36	0.000879	0.0037
4272	Firmicutes	Clostridia	Clostridiales	Ruminococcaceae	Ruminococcus	Ruminococcus_sp_zs215	DRvsLRLW	T2	-0.411	0.000832	0.00378
1840	Firmicutes	Clostridia	Clostridiales	Lachnospiraceae	Coprococcus	Coprococcus_catus	DRvsLRLW	T1	0.301	0.000902	0.0038
135	Firmicutes	Clostridia	Clostridiales	Clostridiaceae	Clostridium	NA	DRvsLRLW	T2	-0.364	0.000847	0.00384
1498	Firmicutes	Clostridia	Clostridiales	Lachnospiraceae	Blautia	NA	DRvsLRLW	T3	-0.578	0.000633	0.00392
962	Firmicutes	Clostridia	Clostridiales	Eubacteriaceae	Eubacterium	Eubacterium_coprostanoligenes	LRvsLW	T2	-0.767	0.000189	0.00395
3311	Firmicutes	Clostridia	Clostridiales	Ruminococcaceae	Ruminococcus	NA	DRvsLRLW	T2	-0.371	0.000872	0.00395
1248	Firmicutes	Clostridia	Clostridiales	Ruminococcaceae	Ruminococcus	NA	DRvsLRLW	T2	0.368	0.000875	0.00396
2018	Firmicutes	Clostridia	Clostridiales	Oscillospiraceae	Oscillibacter	Oscillibacter_sp_g2	DRvsLRLW	T1	0.313	0.000961	0.00403
3747	Spirochaetes	Spirochaetia	Spirochaetales	Spirochaetaceae	Treponema	Treponema_succinifaciens	DRvsLRLW	T2	0.371	0.000896	0.00405
1234	Bacteroidetes	Bacteroidia	Bacteroidales	Porphyromonadaceae	Porphyromonas	Porphyromonas_uenonis	DRvsLRLW	T2	0.46	0.000899	0.00406
3809	Bacteroidetes	Bacteroidia	Bacteroidales	Prevotellaceae	Prevotella	NA	DRvsLRLW	T1	-0.382	0.000971	0.00407
316	Proteobacteria	Gammaproteobacteria	Pseudomonadales	Moraxellaceae	Moraxella_475	NA	DRvsLRLW	T2	0.328	0.00093	0.00419
1494	Firmicutes	Clostridia	Clostridiales	Clostridiaceae	Clostridium	NA	DRvsLRLW	T3	0.681	0.000682	0.00421
2430	Firmicutes	Clostridia	Clostridiales	Clostridiaceae	Clostridium	NA	DRvsLRLW	T1	-0.356	0.00101	0.00421
4252	Firmicutes	Clostridia	Clostridiales	Ruminococcaceae	Ruminococcus	NA	LRvsLW	T3	-0.628	0.000118	0.00425
2570	Firmicutes	Bacilli	Bacillales	Staphylococcaceae	Staphylococcus	Staphylococcus_saprophyticus	LRvsLW	T3	0.834	0.00012	0.00426
4385	Actinobacteria	Actinobacteria_1760	Actinomycetales	Corynebacteriaceae	Corynebacterium	Corynebacterium_pilosum	DRvsLRLW	T3	0.706	0.000698	0.0043
2437	Firmicutes	Clostridia	Clostridiales	Ruminococcaceae	Faecalibacterium	Faecalibacterium_prausnitzii	DRvsLRLW	T1	0.41	0.00104	0.00432
4030	Firmicutes	Bacilli	Lactobacillales	Lactobacillaceae	Lactobacillus	Lactobacillus_amylovorus	DRvsLRLW	T1	-0.428	0.00104	0.00432
4289	Firmicutes	Clostridia	Clostridiales	Lachnospiraceae	Dorea	Dorea_longicatena	DRvsLRLW	T1	0.356	0.00105	0.00435
4495	Proteobacteria	Gammaproteobacteria	Pseudomonadales	Moraxellaceae	Acinetobacter	NA	DRvsLRLW	T2	-0.396	0.00101	0.00453
2151	Firmicutes	Clostridia	Clostridiales	Eubacteriaceae	Eubacterium	Eubacterium_rectale	DRvsLRLW	T1	0.359	0.0011	0.00456
3295	Firmicutes	Clostridia	Clostridiales	Lachnospiraceae	Blautia	NA	LRvsLW	T1	0.503	0.000333	0.00457
912	Bacteroidetes	Bacteroidia	Bacteroidales	Prevotellaceae	Prevotella	NA	LRvsLW	T1	0.596	0.000337	0.0046
325	Firmicutes	Clostridia	Clostridiales	Eubacteriaceae	Eubacterium	NA	LRvsLW	T3	0.496	0.000134	0.00472
3536	Firmicutes	Clostridia	Clostridiales	Ruminococcaceae	Ruminococcus	Ruminococcus_sp_ce2	LRvsLW	T1	-0.333	0.00035	0.00475
539	Firmicutes	Clostridia	Clostridiales	Clostridiaceae	Anaerococcus	NA	DRvsLRLW	T2	0.569	0.00108	0.00483
3052	Firmicutes	Clostridia	Clostridiales	Clostridiaceae	Clostridium	NA	LRvsLW	T2	-0.545	0.000243	0.00487
233	Proteobacteria	Gammaproteobacteria	Pasteurellales	Pasteurellaceae	Actinobacillus	NA	LRvsLW	T3	-1.003	0.00014	0.00492
4297	Firmicutes	Clostridia	Clostridiales	Eubacteriaceae	Eubacterium	Eubacterium_coprostanoligenes	DRvsLRLW	T3	-0.589	0.000811	0.00493
3540	Bacteroidetes	Bacteroidia	Bacteroidales	Bacteroidaceae	Bacteroides	NA	LRvsLW	T1	0.459	0.000368	0.00495
4366	Firmicutes	Clostridia	Clostridiales	Clostridiaceae	Clostridium	NA	LRvsLW	T1	-0.425	0.000372	0.005
1157	Firmicutes	Clostridia	Clostridiales	Clostridiaceae	Anaerococcus	NA	LRvsLW	T3	1.095	0.000144	0.00501
1776	Firmicutes	Negativicutes	Selenomonadales	Veillonellaceae	Mitsuokella	Mitsuokella_multacida	DRvsLRLW	T3	0.641	0.000833	0.00506
2071	Bacteroidetes	Bacteroidia	Bacteroidales	Prevotellaceae	Prevotella	NA	DRvsLRLW	T1	-0.429	0.00126	0.0052
826	Firmicutes	Clostridia	Clostridiales	Ruminococcaceae	Ruminococcus	Ruminococcus_sp_djf_vr70k1	LRvsLW	T3	-0.773	0.000153	0.00521
1698	Firmicutes	Clostridia	Clostridiales	Ruminococcaceae	Ruminococcus	Ruminococcus_sp_nml_000124	DRvsLRLW	T1	0.417	0.00127	0.00522
2884	Firmicutes	Clostridia	Clostridiales	Eubacteriaceae	Eubacterium	Eubacterium_coprostanoligenes	LRvsLW	T3	-0.697	0.000156	0.00525
521	Firmicutes	Clostridia	Clostridiales	Unclassified_clostridiales	Pseudoflavonifractor	Pseudoflavonifractor_capillosus	DRvsLRLW	T1	-0.367	0.00129	0.00528
459	Bacteroidetes	Bacteroidia	Bacteroidales	Porphyromonadaceae	Porphyromonas	Porphyromonas_somerae	LRvsLW	T1	-0.457	0.00041	0.00538
2556	Firmicutes	Clostridia	Clostridiales	Clostridiaceae	Clostridium	NA	DRvsLRLW	T1	-0.346	0.00133	0.00542
3030	Firmicutes	Clostridia	Clostridiales	Eubacteriaceae	Eubacterium	Eubacterium_hallii	LRvsLW	T3	-0.685	0.000163	0.00542
1953	Bacteroidetes	Bacteroidia	Bacteroidales	Prevotellaceae	Prevotella	NA	LRvsLW	T3	-0.637	0.000162	0.00542
3128	Firmicutes	Bacilli	Lactobacillales	Leuconostocaceae	Weissella	Weissella_paramesenteroides	LRvsLW	T3	0.7	0.000164	0.00542
4495	Proteobacteria	Gammaproteobacteria	Pseudomonadales	Moraxellaceae	Acinetobacter	NA	LRvsLW	T2	0.514	0.000283	0.00549
2641	Proteobacteria	Gammaproteobacteria	Aeromonadales	Succinivibrionaceae	Succinivibrio	Succinivibrio_dextrinosolvens	LRvsLW	T1	-0.505	0.000423	0.00552
1698	Firmicutes	Clostridia	Clostridiales	Ruminococcaceae	Ruminococcus	Ruminococcus_sp_nml_000124	DRvsLRLW	T3	-0.542	0.000916	0.00555
758	Firmicutes	Clostridia	Clostridiales	Eubacteriaceae	Eubacterium	Eubacterium_coprostanoligenes	LRvsLW	T3	-0.606	0.000171	0.00557
1820	Proteobacteria	Epsilonproteobacteria	Campylobacterales	Helicobacteraceae	Helicobacter	Helicobacter_canadensis	LRvsLW	T1	0.632	0.00043	0.00559
495	Firmicutes	Clostridia	Clostridiales	Oscillospiraceae	Oscillibacter	NA	DRvsLRLW	T1	-0.379	0.00137	0.00559
1953	Bacteroidetes	Bacteroidia	Bacteroidales	Prevotellaceae	Prevotella	NA	DRvsLRLW	T1	0.34	0.00137	0.0056
3985	Firmicutes	Clostridia	Clostridiales	Ruminococcaceae	Ruminococcus	Ruminococcus_sp_zs215	DRvsLRLW	T1	-0.359	0.00144	0.00583
2426	Bacteroidetes	Bacteroidia	Bacteroidales	Prevotellaceae	Prevotella	NA	LRvsLW	T3	-0.54	0.000184	0.0059
540	Fusobacteria	Fusobacteriia	Fusobacteriales	Fusobacteriaceae	Fusobacterium	NA	LRvsLW	T2	-0.591	0.000309	0.00595
1833	Firmicutes	Clostridia	Clostridiales	Lachnospiraceae	Coprococcus	Coprococcus_comes	DRvsLRLW	T2	0.37	0.00134	0.00597
2125	Bacteroidetes	Bacteroidia	Bacteroidales	Prevotellaceae	Prevotella	NA	LRvsLW	T2	0.488	0.000318	0.00608
4273	Proteobacteria	Epsilonproteobacteria	Campylobacterales	Campylobacteraceae	Campylobacter	Campylobacter_hominis	LRvsLW	T2	-0.744	0.00032	0.0061
265	Firmicutes	Clostridia	Clostridiales	Clostridiaceae	Clostridium	NA	LRvsLW	T1	0.489	0.000473	0.00611
251	Bacteroidetes	Bacteroidia	Bacteroidales	Bacteroidaceae	Bacteroides	NA	DRvsLRLW	T3	-0.553	0.00102	0.00612
2489	Firmicutes	Clostridia	Clostridiales	Oscillospiraceae	Oscillibacter	NA	DRvsLRLW	T3	0.583	0.00102	0.00612
869	Firmicutes	Bacilli	Lactobacillales	Aerococcaceae	Aerococcus	Aerococcus_viridans	LRvsLW	T2	-0.744	0.000324	0.00615
3095	Firmicutes	Bacilli	Lactobacillales	Lactobacillaceae	Lactobacillus	Lactobacillus_delbrueckii	DRvsLRLW	T1	0.352	0.00152	0.00615
1054	Firmicutes	Clostridia	Clostridiales	Oscillospiraceae	Oscillibacter	Oscillibacter_valericigenes	LRvsLW	T2	0.442	0.000328	0.00617
2294	Firmicutes	Clostridia	Clostridiales	Ruminococcaceae	Ruminococcus	Ruminococcus_sp_djf_vr67	DRvsLRLW	T1	0.376	0.00154	0.00622
4412	Firmicutes	Clostridia	Clostridiales	Ruminococcaceae	Faecalibacterium	Faecalibacterium_prausnitzii	LRvsLW	T3	-0.845	0.000197	0.00623
4412	Firmicutes	Clostridia	Clostridiales	Ruminococcaceae	Faecalibacterium	Faecalibacterium_prausnitzii	LRvsLW	T1	0.354	0.000493	0.00635
3697	Firmicutes	Clostridia	Clostridiales	Eubacteriaceae	Eubacterium	Eubacterium_coprostanoligenes	DRvsLRLW	T3	0.474	0.00107	0.00638
251	Bacteroidetes	Bacteroidia	Bacteroidales	Bacteroidaceae	Bacteroides	NA	DRvsLRLW	T2	-0.358	0.00144	0.00639
1913	Firmicutes	Clostridia	Clostridiales	Eubacteriaceae	Eubacterium	NA	LRvsLW	T1	0.488	0.000511	0.00655
2975	Bacteroidetes	Bacteroidia	Bacteroidales	Prevotellaceae	Prevotella	Prevotella_copri	LRvsLW	T2	0.744	0.000363	0.00681
601	Bacteroidetes	Bacteroidia	Bacteroidales	Prevotellaceae	Prevotella	NA	DRvsLRLW	T1	-0.366	0.0017	0.00682
1524	Firmicutes	Bacilli	Lactobacillales	Lactobacillaceae	Lactobacillus	NA	LRvsLW	T2	-0.755	0.000366	0.00683
1159	Proteobacteria	Epsilonproteobacteria	Campylobacterales	Campylobacteraceae	Campylobacter	NA	LRvsLW	T2	0.59	0.000371	0.0069
2952	Firmicutes	Bacilli	Lactobacillales	Lactobacillaceae	Lactobacillus	Lactobacillus_sp_di71	LRvsLW	T1	-0.548	0.000545	0.00693
1433	Bacteroidetes	Bacteroidia	Bacteroidales	Prevotellaceae	Prevotella	Prevotella_copri	LRvsLW	T1	-0.672	0.000545	0.00693
2381	Firmicutes	Bacilli	Lactobacillales	Enterococcaceae	Enterococcus	Enterococcus_cecorum	DRvsLRLW	T2	0.414	0.0016	0.00706
2542	Firmicutes	Clostridia	Clostridiales	Eubacteriaceae	Eubacterium	NA	DRvsLRLW	T3	0.519	0.00121	0.00708
822	Bacteroidetes	Bacteroidia	Bacteroidales	Prevotellaceae	Prevotella	NA	LRvsLW	T3	-0.647	0.000226	0.00712
2106	Firmicutes	Clostridia	Clostridiales	Eubacteriaceae	Eubacterium	NA	LRvsLW	T1	-0.542	0.000568	0.00719
1897	Proteobacteria	Epsilonproteobacteria	Campylobacterales	Helicobacteraceae	Helicobacter	NA	LRvsLW	T1	-0.465	0.000583	0.00734
1524	Firmicutes	Bacilli	Lactobacillales	Lactobacillaceae	Lactobacillus	NA	DRvsLRLW	T1	-0.504	0.00185	0.00742
1160	Bacteroidetes	Bacteroidia	Bacteroidales	Prevotellaceae	Prevotella	NA	DRvsLRLW	T1	-0.413	0.00187	0.00747
418	Firmicutes	Clostridia	Clostridiales	Eubacteriaceae	Eubacterium	Eubacterium_coprostanoligenes	DRvsLRLW	T3	0.554	0.00129	0.00755
1239	Firmicutes	Clostridia	Clostridiales	Eubacteriaceae	Eubacterium	Eubacterium_coprostanoligenes	DRvsLRLW	T2	-0.356	0.00171	0.00756
1199	Firmicutes	Clostridia	Clostridiales	Ruminococcaceae	Ruminococcus	Ruminococcus_flavefaciens	DRvsLRLW	T3	-0.733	0.0013	0.00759
2803	Firmicutes	Clostridia	Clostridiales	Lachnospiraceae	Blautia	Ruminococcus_torques	LRvsLW	T3	-0.646	0.000256	0.00781
1052	Proteobacteria	Epsilonproteobacteria	Campylobacterales	Helicobacteraceae	Helicobacter	NA	LRvsLW	T3	0.61	0.000252	0.00781
4362	Bacteroidetes	Bacteroidia	Bacteroidales	Prevotellaceae	Prevotella	NA	LRvsLW	T3	-0.589	0.000257	0.00781
2695	Firmicutes	Clostridia	Clostridiales	Lachnospiraceae	Dorea	Dorea_longicatena	LRvsLW	T1	-0.577	0.000647	0.00798
2474	Proteobacteria	Gammaproteobacteria	Pseudomonadales	Moraxellaceae	Psychrobacter	NA	LRvsLW	T2	0.449	0.00044	0.00815
3230	Firmicutes	Clostridia	Clostridiales	Clostridiaceae	Anaerococcus	NA	DRvsLRLW	T3	0.702	0.00141	0.00819
3289	Firmicutes	Clostridia	Clostridiales	Eubacteriaceae	Eubacterium	Eubacterium_coprostanoligenes	DRvsLRLW	T2	-0.449	0.00187	0.0082
3361	Firmicutes	Clostridia	Clostridiales	Lachnospiraceae	Coprococcus	Coprococcus_comes	LRvsLW	T1	-0.239	0.000674	0.00825
1894	Firmicutes	Clostridia	Clostridiales	Clostridiaceae	Clostridium	NA	DRvsLRLW	T1	-0.3	0.00209	0.00827
1792	Firmicutes	Clostridia	Clostridiales	Eubacteriaceae	Eubacterium	Eubacterium_desmolans	LRvsLW	T1	-0.379	0.000684	0.00833
2341	Firmicutes	Clostridia	Clostridiales	Clostridiaceae	Clostridium	Clostridium_septicum	LRvsLW	T3	0.669	0.000277	0.00836
2906	Actinobacteria	Actinobacteria_1760	Actinomycetales	Actinomycetaceae	Mobiluncus	NA	LRvsLW	T2	0.624	0.000458	0.00844
3842	Firmicutes	Clostridia	Clostridiales	Eubacteriaceae	Eubacterium	Eubacterium_rectale	DRvsLRLW	T3	-0.855	0.00147	0.00847
4421	Bacteroidetes	Bacteroidia	Bacteroidales	Bacteroidaceae	Bacteroides	NA	LRvsLW	T2	0.384	0.000467	0.00859
1767	Bacteroidetes	Bacteroidia	Bacteroidales	Prevotellaceae	Prevotella	NA	LRvsLW	T2	0.607	0.000472	0.0086
1476	Firmicutes	Clostridia	Clostridiales	Peptostreptococcaceae	Unclassified_peptostreptococcaceae	NA	DRvsLRLW	T3	0.337	0.00149	0.00861
1248	Firmicutes	Clostridia	Clostridiales	Ruminococcaceae	Ruminococcus	NA	LRvsLW	T1	0.499	0.000735	0.00872
3853	Firmicutes	Clostridia	Clostridiales	Clostridiaceae	Clostridium	Clostridium_clostridioforme	LRvsLW	T2	-0.529	0.000482	0.00875
418	Firmicutes	Clostridia	Clostridiales	Eubacteriaceae	Eubacterium	Eubacterium_coprostanoligenes	DRvsLRLW	T1	0.438	0.00224	0.00881
1365	Firmicutes	Clostridia	Clostridiales	Oscillospiraceae	Oscillibacter	NA	LRvsLW	T2	0.348	0.000488	0.00882
2638	Bacteroidetes	Bacteroidia	Bacteroidales	Bacteroidaceae	Bacteroides	NA	DRvsLRLW	T1	-0.32	0.00225	0.00884
3311	Firmicutes	Clostridia	Clostridiales	Ruminococcaceae	Ruminococcus	NA	LRvsLW	T3	0.605	0.000299	0.00896
1659	Firmicutes	Clostridia	Clostridiales	Clostridiaceae	Clostridium	Clostridium_lactatifermentans	LRvsLW	T1	0.525	0.000763	0.00898
2047	Firmicutes	Clostridia	Clostridiales	Ruminococcaceae	Ruminococcus	Ruminococcus_bromii	LRvsLW	T1	-0.422	0.000768	0.009
3124	Firmicutes	Bacilli	Lactobacillales	Lactobacillaceae	Lactobacillus	Lactobacillus_amylovorus	LRvsLW	T1	-0.609	0.000774	0.00905
1230	Firmicutes	Bacilli	Lactobacillales	Lactobacillaceae	Lactobacillus	NA	DRvsLRLW	T2	0.312	0.00211	0.0092
2128	Firmicutes	Clostridia	Clostridiales	Clostridiaceae	Clostridium	NA	DRvsLRLW	T2	0.318	0.00216	0.00935
2492	Firmicutes	Negativicutes	Selenomonadales	Veillonellaceae	Anaerovibrio	Anaerovibrio_lipolyticus	DRvsLRLW	T1	0.443	0.00239	0.00937
307	Proteobacteria	Deltaproteobacteria	Desulfovibrionales	Desulfovibrionaceae	Desulfovibrio	NA	DRvsLRLW	T2	0.331	0.00219	0.00947
3651	Proteobacteria	Gammaproteobacteria	Enterobacteriales	Enterobacteriaceae	Escherichia	NA	LRvsLW	T1	0.497	0.000817	0.0095
1851	Bacteroidetes	Bacteroidia	Bacteroidales	Prevotellaceae	Prevotella	NA	LRvsLW	T1	0.367	0.000821	0.0095
1498	Firmicutes	Clostridia	Clostridiales	Lachnospiraceae	Blautia	NA	LRvsLW	T2	0.462	0.000529	0.00953
1897	Proteobacteria	Epsilonproteobacteria	Campylobacterales	Helicobacteraceae	Helicobacter	NA	DRvsLRLW	T1	-0.352	0.00244	0.00954
905	Firmicutes	Clostridia	Clostridiales	Oscillospiraceae	Oscillibacter	NA	DRvsLRLW	T3	0.504	0.00168	0.00957
4111	Firmicutes	Clostridia	Clostridiales	Clostridiaceae	Peptoniphilus	NA	LRvsLW	T2	0.621	0.000535	0.0096
2489	Firmicutes	Clostridia	Clostridiales	Oscillospiraceae	Oscillibacter	NA	LRvsLW	T1	-0.543	0.000836	0.00962
1035	Proteobacteria	Epsilonproteobacteria	Campylobacterales	Helicobacteraceae	Helicobacter	Helicobacter_canadensis	LRvsLW	T2	0.411	0.000542	0.00963
3673	Firmicutes	Bacilli	Lactobacillales	Lactobacillaceae	Lactobacillus	NA	LRvsLW	T3	0.714	0.000343	0.00977
276	Firmicutes	Clostridia	Clostridiales	Ruminococcaceae	Ruminococcus	NA	DRvsLRLW	T1	-0.331	0.00252	0.00982
303	Firmicutes	Clostridia	Clostridiales	Ruminococcaceae	Ruminococcus	NA	DRvsLRLW	T3	0.526	0.00173	0.00983
4257	Bacteroidetes	Bacteroidia	Bacteroidales	Prevotellaceae	Prevotella	NA	LRvsLW	T1	0.536	0.00086	0.00986
3436	Firmicutes	Clostridia	Clostridiales	Ruminococcaceae	Ruminococcus	NA	LRvsLW	T1	-0.597	0.000869	0.00993
2114	Firmicutes	Clostridia	Clostridiales	Clostridiaceae	Clostridium	NA	LRvsLW	T1	-0.403	0.00088	0.00995
4229	Firmicutes	Clostridia	Clostridiales	Clostridiaceae	Clostridium	Clostridium_disporicum	LRvsLW	T3	0.884	0.000353	0.01
2	Firmicutes	Clostridia	Clostridiales	Clostridiaceae	Clostridium	NA	LRvsLW	T2	-0.409	0.000574	0.01
1837	Firmicutes	Bacilli	Lactobacillales	Aerococcaceae	Aerococcus	Aerococcus_viridans	LRvsLW	T3	1.03	0.000357	0.0101
3894	Bacteroidetes	Bacteroidia	Bacteroidales	Porphyromonadaceae	Porphyromonas	NA	LRvsLW	T3	0.687	0.000371	0.0104
11	Firmicutes	Clostridia	Clostridiales	Lachnospiraceae	Blautia	NA	LRvsLW	T2	-0.551	0.000614	0.0106
1565	Bacteroidetes	Bacteroidia	Bacteroidales	Prevotellaceae	Prevotella	NA	DRvsLRLW	T1	-0.354	0.00275	0.0106
1238	Firmicutes	Clostridia	Clostridiales	Eubacteriaceae	Eubacterium	NA	DRvsLRLW	T3	-0.329	0.0019	0.0107
1920	Firmicutes	Clostridia	Clostridiales	Clostridiaceae	Clostridium	Clostridium_colicanis	DRvsLRLW	T3	0.427	0.00192	0.0108
1790	Firmicutes	Clostridia	Clostridiales	Oscillospiraceae	Oscillibacter	NA	DRvsLRLW	T3	0.521	0.00192	0.0108
3728	Firmicutes	Clostridia	Clostridiales	Clostridiaceae	Clostridium	Clostridium_hylemonae	LRvsLW	T2	-0.466	0.000631	0.0109
1039	Firmicutes	Clostridia	Clostridiales	Clostridiaceae	Clostridium	NA	LRvsLW	T1	-0.627	0.000977	0.0109
1698	Firmicutes	Clostridia	Clostridiales	Ruminococcaceae	Ruminococcus	Ruminococcus_sp_nml_000124	DRvsLRLW	T2	-0.361	0.00258	0.0111
2342	Firmicutes	Clostridia	Clostridiales	Clostridiaceae	Clostridium	Clostridium_hylemonae	LRvsLW	T2	-0.46	0.000655	0.0112
4284	Actinobacteria	Actinobacteria_1760	Actinomycetales	Corynebacteriaceae	Corynebacterium	Corynebacterium_glucuronolyticum	DRvsLRLW	T3	0.639	0.00208	0.0116
4166	Firmicutes	Negativicutes	Selenomonadales	Veillonellaceae	Anaerovibrio	Anaerovibrio_lipolyticus	LRvsLW	T2	0.419	0.000705	0.0117
1132	Firmicutes	Clostridia	Clostridiales	Clostridiaceae	Clostridium	NA	DRvsLRLW	T1	-0.296	0.00305	0.0117
492	Firmicutes	Clostridia	Clostridiales	Ruminococcaceae	Ruminococcus	Ruminococcus_bromii	LRvsLW	T2	0.435	0.000695	0.0117
680	Firmicutes	Bacilli	Lactobacillales	Leuconostocaceae	Weissella	NA	DRvsLRLW	T2	0.3	0.00273	0.0117
2022	Firmicutes	Clostridia	Clostridiales	Ruminococcaceae	Ruminococcus	Ruminococcus_bromii	LRvsLW	T1	-0.43	0.00107	0.0118
3214	Bacteroidetes	Bacteroidia	Bacteroidales	Bacteroidaceae	Bacteroides	NA	DRvsLRLW	T1	-0.343	0.00313	0.012
1790	Firmicutes	Clostridia	Clostridiales	Oscillospiraceae	Oscillibacter	NA	LRvsLW	T1	-0.508	0.00109	0.012
2268	Firmicutes	Clostridia	Clostridiales	Clostridiaceae	Peptoniphilus	Peptoniphilus_harei	LRvsLW	T3	0.714	0.000459	0.0121
181	Firmicutes	Clostridia	Clostridiales	Ruminococcaceae	Ruminococcus	NA	LRvsLW	T3	0.651	0.00046	0.0121
3194	Spirochaetes	Spirochaetia	Spirochaetales	Spirochaetaceae	Treponema	Treponema_porcinum	LRvsLW	T2	0.431	0.000734	0.0121
1544	Firmicutes	Negativicutes	Selenomonadales	Acidaminococcaceae	Acidaminococcus	NA	LRvsLW	T3	0.645	0.000468	0.0122
3172	Firmicutes	Clostridia	Clostridiales	Clostridiaceae	Peptoniphilus	NA	DRvsLRLW	T1	0.412	0.00321	0.0123
1507	Bacteroidetes	Bacteroidia	Bacteroidales	Prevotellaceae	Prevotella	NA	DRvsLRLW	T3	0.514	0.00222	0.0123
4221	Firmicutes	Clostridia	Clostridiales	Lachnospiraceae	Roseburia	NA	LRvsLW	T2	-0.753	0.000744	0.0123
1363	Firmicutes	Clostridia	Clostridiales	Ruminococcaceae	Ruminococcus	Ruminococcus_bromii	DRvsLRLW	T3	-0.495	0.00224	0.0124
148	Bacteroidetes	Bacteroidia	Bacteroidales	Prevotellaceae	Alloprevotella	Alloprevotella_rava	DRvsLRLW	T1	-0.395	0.00328	0.0125
2442	Firmicutes	Bacilli	Bacillales	Planococcaceae	Kurthia	Kurthia_gibsonii	DRvsLRLW	T2	-0.365	0.00298	0.0127
3155	Bacteroidetes	Bacteroidia	Bacteroidales	Prevotellaceae	Prevotella	NA	DRvsLRLW	T3	-0.562	0.00231	0.0127
724	Firmicutes	Clostridia	Clostridiales	Clostridiaceae	Clostridium	NA	LRvsLW	T2	0.479	0.000784	0.0128
1913	Firmicutes	Clostridia	Clostridiales	Eubacteriaceae	Eubacterium	NA	DRvsLRLW	T3	-0.423	0.00232	0.0128
436	Firmicutes	Clostridia	Clostridiales	Eubacteriaceae	Eubacterium	NA	DRvsLRLW	T2	-0.484	0.00303	0.0129
1486	Firmicutes	Clostridia	Clostridiales	Ruminococcaceae	Ruminococcus	Ruminococcus_flavefaciens	DRvsLRLW	T1	0.39	0.00354	0.0134
1783	Firmicutes	Bacilli	Lactobacillales	Lactobacillaceae	Lactobacillus	Lactobacillus_reuteri	DRvsLRLW	T2	0.361	0.00318	0.0135
1889	Bacteroidetes	Bacteroidia	Bacteroidales	Porphyromonadaceae	Porphyromonas	Porphyromonas_uenonis	LRvsLW	T3	0.711	0.000528	0.0135
2081	Firmicutes	Clostridia	Clostridiales	Ruminococcaceae	Ruminococcus	NA	LRvsLW	T3	-0.704	0.000543	0.0137
3487	Firmicutes	Clostridia	Clostridiales	Ruminococcaceae	Ruminococcus	NA	LRvsLW	T1	0.476	0.00127	0.0137
4166	Firmicutes	Negativicutes	Selenomonadales	Veillonellaceae	Anaerovibrio	Anaerovibrio_lipolyticus	DRvsLRLW	T3	0.406	0.00253	0.0138
1090	Actinobacteria	Actinobacteria_1760	Actinomycetales	Corynebacteriaceae	Corynebacterium	NA	DRvsLRLW	T3	0.486	0.00252	0.0138
3853	Firmicutes	Clostridia	Clostridiales	Clostridiaceae	Clostridium	Clostridium_clostridioforme	LRvsLW	T3	-0.659	0.000556	0.0139
1606	Firmicutes	Clostridia	Clostridiales	Ruminococcaceae	Faecalibacterium	Faecalibacterium_prausnitzii	LRvsLW	T3	-0.533	0.000563	0.014
1874	Bacteroidetes	Bacteroidia	Bacteroidales	Prevotellaceae	Prevotella	Prevotella_copri	LRvsLW	T3	-0.543	0.000569	0.014
1134	Firmicutes	Clostridia	Clostridiales	Eubacteriaceae	Eubacterium	Eubacterium_coprostanoligenes	DRvsLRLW	T2	0.304	0.00334	0.0141
2111	Firmicutes	Clostridia	Clostridiales	Eubacteriaceae	Eubacterium	Eubacterium_hallii	DRvsLRLW	T1	0.312	0.00372	0.0141
2557	Firmicutes	Clostridia	Clostridiales	Ruminococcaceae	Ruminococcus	Ruminococcus_callidus	LRvsLW	T1	0.591	0.00133	0.0142
936	Firmicutes	Clostridia	Clostridiales	Clostridiaceae	Clostridium	Clostridium_sp_ss2_1	LRvsLW	T3	-0.697	0.000589	0.0144
1689	Bacteroidetes	Bacteroidia	Bacteroidales	Prevotellaceae	Prevotella	NA	LRvsLW	T3	-0.714	0.000594	0.0144
3624	Bacteroidetes	Bacteroidia	Bacteroidales	Prevotellaceae	Prevotella	NA	DRvsLRLW	T3	0.516	0.00266	0.0144
4058	Bacteroidetes	Bacteroidia	Bacteroidales	Prevotellaceae	Prevotella	NA	LRvsLW	T1	0.404	0.00137	0.0145
4564	Firmicutes	Clostridia	Clostridiales	Ruminococcaceae	Faecalibacterium	Faecalibacterium_prausnitzii	DRvsLRLW	T1	0.33	0.00388	0.0146
1236	Fusobacteria	Fusobacteriia	Fusobacteriales	Fusobacteriaceae	Fusobacterium	NA	DRvsLRLW	T2	0.332	0.00346	0.0146
59	Bacteroidetes	Bacteroidia	Bacteroidales	Prevotellaceae	Prevotella	NA	LRvsLW	T3	0.587	0.000607	0.0147
3435	Proteobacteria	Gammaproteobacteria	Pseudomonadales	Moraxellaceae	Acinetobacter	NA	DRvsLRLW	T3	0.553	0.00275	0.0149
2114	Firmicutes	Clostridia	Clostridiales	Clostridiaceae	Clostridium	NA	DRvsLRLW	T3	0.483	0.00275	0.0149
4014	Firmicutes	Clostridia	Clostridiales	Clostridiaceae	Clostridium	NA	LRvsLW	T3	-0.456	0.000625	0.0149
4055	Actinobacteria	Actinobacteria_1760	Actinomycetales	Corynebacteriaceae	Corynebacterium	NA	LRvsLW	T3	0.828	0.000632	0.015
2653	Firmicutes	Clostridia	Clostridiales	Eubacteriaceae	Eubacterium	Eubacterium_coprostanoligenes	LRvsLW	T1	0.612	0.00144	0.015
3656	Firmicutes	Bacilli	Lactobacillales	Aerococcaceae	Aerococcus	NA	LRvsLW	T3	0.633	0.000647	0.0152
4166	Firmicutes	Negativicutes	Selenomonadales	Veillonellaceae	Anaerovibrio	Anaerovibrio_lipolyticus	LRvsLW	T1	0.458	0.00146	0.0152
540	Fusobacteria	Fusobacteriia	Fusobacteriales	Fusobacteriaceae	Fusobacterium	NA	LRvsLW	T1	-0.487	0.00146	0.0152
3019	Bacteroidetes	Bacteroidia	Bacteroidales	Prevotellaceae	Prevotella	NA	LRvsLW	T1	-0.402	0.00146	0.0152
3913	Firmicutes	Bacilli	Lactobacillales	Lactobacillaceae	Lactobacillus	NA	DRvsLRLW	T2	-0.323	0.00366	0.0153
822	Bacteroidetes	Bacteroidia	Bacteroidales	Prevotellaceae	Prevotella	NA	DRvsLRLW	T2	-0.368	0.00365	0.0153
1238	Firmicutes	Clostridia	Clostridiales	Eubacteriaceae	Eubacterium	NA	LRvsLW	T1	0.484	0.00149	0.0154
1565	Bacteroidetes	Bacteroidia	Bacteroidales	Prevotellaceae	Prevotella	NA	DRvsLRLW	T3	-0.539	0.00285	0.0154
3790	Firmicutes	Negativicutes	Selenomonadales	Veillonellaceae	Dialister	NA	DRvsLRLW	T2	0.333	0.00373	0.0155
1790	Firmicutes	Clostridia	Clostridiales	Oscillospiraceae	Oscillibacter	NA	DRvsLRLW	T2	-0.387	0.00372	0.0155
1565	Bacteroidetes	Bacteroidia	Bacteroidales	Prevotellaceae	Prevotella	NA	LRvsLW	T3	0.649	0.000667	0.0155
4221	Firmicutes	Clostridia	Clostridiales	Lachnospiraceae	Roseburia	NA	DRvsLRLW	T1	0.446	0.00417	0.0157
654	Firmicutes	Clostridia	Clostridiales	Ruminococcaceae	Ruminococcus	NA	DRvsLRLW	T2	-0.327	0.00381	0.0159
4046	Tenericutes	Mollicutes	Anaeroplasmatales	Anaeroplasmataceae	Anaeroplasma	NA	LRvsLW	T1	-0.375	0.00159	0.016
852	Firmicutes	Bacilli	Lactobacillales	Lactobacillaceae	Lactobacillus	Lactobacillus_reuteri	LRvsLW	T1	-0.281	0.00157	0.016
1938	Firmicutes	Clostridia	Clostridiales	Ruminococcaceae	Ruminococcus	Ruminococcus_flavefaciens	LRvsLW	T1	-0.502	0.00159	0.016
1586	Firmicutes	Clostridia	Clostridiales	Clostridiaceae	Clostridium	NA	DRvsLRLW	T3	-0.712	0.00301	0.0162
2987	Firmicutes	Bacilli	Lactobacillales	Lactobacillaceae	Lactobacillus	Lactobacillus_saerimneri	DRvsLRLW	T1	0.323	0.00433	0.0162
898	Firmicutes	Clostridia	Clostridiales	Ruminococcaceae	Sporobacter	Sporobacter_termitidis	DRvsLRLW	T3	-0.44	0.00301	0.0162
4330	Firmicutes	Clostridia	Clostridiales	Ruminococcaceae	Faecalibacterium	Faecalibacterium_prausnitzii	DRvsLRLW	T1	0.33	0.00437	0.0164
2649	Firmicutes	Clostridia	Clostridiales	Ruminococcaceae	Ruminococcus	NA	DRvsLRLW	T3	-0.533	0.00307	0.0164
3606	Firmicutes	Clostridia	Clostridiales	Eubacteriaceae	Eubacterium	Eubacterium_ramulus	DRvsLRLW	T1	0.3	0.00451	0.0168
3170	Proteobacteria	Epsilonproteobacteria	Campylobacterales	Helicobacteraceae	Helicobacter	NA	DRvsLRLW	T2	0.317	0.00407	0.0169
758	Firmicutes	Clostridia	Clostridiales	Eubacteriaceae	Eubacterium	Eubacterium_coprostanoligenes	DRvsLRLW	T3	-0.483	0.0032	0.0171
1035	Proteobacteria	Epsilonproteobacteria	Campylobacterales	Helicobacteraceae	Helicobacter	Helicobacter_canadensis	DRvsLRLW	T1	-0.337	0.00459	0.0171
9	Bacteroidetes	Bacteroidia	Bacteroidales	Porphyromonadaceae	Porphyromonas	Porphyromonas_bennonis	LRvsLW	T2	-0.554	0.00108	0.0171
3688	Firmicutes	Clostridia	Clostridiales	Clostridiaceae	Clostridium	Clostridium_lactatifermentans	LRvsLW	T3	-0.556	0.000757	0.0174
1842	Firmicutes	Clostridia	Clostridiales	Ruminococcaceae	Ruminococcus	Ruminococcus_albus	DRvsLRLW	T3	-0.526	0.00326	0.0174
3667	Firmicutes	Clostridia	Clostridiales	Clostridiaceae	Clostridium	NA	DRvsLRLW	T1	-0.354	0.00471	0.0175
4482	Firmicutes	Clostridia	Clostridiales	Ruminococcaceae	Ruminococcus	Ruminococcus_callidus	DRvsLRLW	T1	0.281	0.00473	0.0176
3087	Proteobacteria	Gammaproteobacteria	Aeromonadales	Succinivibrionaceae	Succinivibrio	Succinivibrio_dextrinosolvens	DRvsLRLW	T1	-0.31	0.00475	0.0176
1843	Bacteroidetes	Bacteroidia	Bacteroidales	Prevotellaceae	Prevotella	NA	LRvsLW	T2	0.506	0.00113	0.0177
3172	Firmicutes	Clostridia	Clostridiales	Clostridiaceae	Peptoniphilus	NA	DRvsLRLW	T3	0.561	0.00335	0.0178
3792	Actinobacteria	Actinobacteria_1760	Actinomycetales	Micrococcaceae	Rothia_32207	NA	DRvsLRLW	T3	0.592	0.0034	0.018
3718	Spirochaetes	Spirochaetia	Spirochaetales	Spirochaetaceae	Treponema	NA	LRvsLW	T3	-0.569	0.000787	0.018
2058	Bacteroidetes	Bacteroidia	Bacteroidales	Prevotellaceae	Prevotella	NA	DRvsLRLW	T3	-0.387	0.00343	0.0182
3841	Bacteroidetes	Bacteroidia	Bacteroidales	Prevotellaceae	Prevotella	NA	LRvsLW	T3	-0.607	0.000809	0.0184
3723	Firmicutes	Clostridia	Clostridiales	Lachnospiraceae	Coprococcus	Coprococcus_catus	LRvsLW	T3	-0.572	0.000833	0.0186
4579	Firmicutes	Clostridia	Clostridiales	Lachnospiraceae	Roseburia	NA	LRvsLW	T1	0.385	0.00192	0.0188
3718	Spirochaetes	Spirochaetia	Spirochaetales	Spirochaetaceae	Treponema	NA	DRvsLRLW	T2	-0.336	0.00455	0.0188
2320	Proteobacteria	Epsilonproteobacteria	Campylobacterales	Campylobacteraceae	Campylobacter	NA	DRvsLRLW	T3	0.47	0.00365	0.0192
78	Firmicutes	Clostridia	Clostridiales	Clostridiaceae	Clostridium	NA	DRvsLRLW	T3	-0.924	0.00368	0.0192
3409	Firmicutes	Clostridia	Clostridiales	Eubacteriaceae	Eubacterium	Eubacterium_coprostanoligenes	DRvsLRLW	T3	0.594	0.00366	0.0192
2	Firmicutes	Clostridia	Clostridiales	Clostridiaceae	Clostridium	NA	LRvsLW	T1	-0.39	0.00201	0.0195
3585	Bacteroidetes	Bacteroidia	Bacteroidales	Prevotellaceae	Prevotella	NA	LRvsLW	T2	0.564	0.00129	0.0195
2281	Bacteroidetes	Bacteroidia	Bacteroidales	Prevotellaceae	Prevotella	Prevotella_bergensis	DRvsLRLW	T2	0.285	0.00477	0.0196
2054	Firmicutes	Clostridia	Clostridiales	Clostridiaceae	Anaerococcus	NA	DRvsLRLW	T2	0.281	0.00482	0.0198
1007	Firmicutes	Clostridia	Clostridiales	Ruminococcaceae	Ruminococcus	NA	LRvsLW	T3	0.587	0.000919	0.0198
2499	Firmicutes	Clostridia	Clostridiales	Clostridiaceae	Anaerococcus	NA	DRvsLRLW	T1	0.304	0.0054	0.0199
1267	Firmicutes	Bacilli	Lactobacillales	Lactobacillaceae	Lactobacillus	Lactobacillus_salivarius	LRvsLW	T2	-0.551	0.00134	0.02
2480	Proteobacteria	Gammaproteobacteria	Pasteurellales	Pasteurellaceae	Unclassified_pasteurellaceae	Pasteurella_aerogenes	LRvsLW	T1	-0.383	0.0021	0.0201
3729	Bacteroidetes	Bacteroidia	Bacteroidales	Bacteroidaceae	Bacteroides	NA	DRvsLRLW	T3	0.506	0.00396	0.0206
1035	Proteobacteria	Epsilonproteobacteria	Campylobacterales	Helicobacteraceae	Helicobacter	Helicobacter_canadensis	LRvsLW	T3	0.642	0.00097	0.0206
4117	Firmicutes	Clostridia	Clostridiales	Peptostreptococcaceae	Unclassified_peptostreptococcaceae	Clostridium_glycolicum	LRvsLW	T1	-0.396	0.00216	0.0206
996	Proteobacteria	Gammaproteobacteria	Pasteurellales	Pasteurellaceae	Actinobacillus	NA	LRvsLW	T3	-0.613	0.000982	0.0207
3895	Firmicutes	Bacilli	Lactobacillales	Lactobacillaceae	Lactobacillus	Lactobacillus_gasseri	DRvsLRLW	T1	-0.329	0.00566	0.0209
3381	Firmicutes	Clostridia	Clostridiales	Clostridiaceae	Clostridium	NA	LRvsLW	T2	0.579	0.00143	0.0211
2058	Bacteroidetes	Bacteroidia	Bacteroidales	Prevotellaceae	Prevotella	NA	LRvsLW	T2	0.382	0.00143	0.0211
2392	Bacteroidetes	Bacteroidia	Bacteroidales	Porphyromonadaceae	Barnesiella	NA	DRvsLRLW	T1	-0.281	0.0058	0.0213
289	Bacteroidetes	Bacteroidia	Bacteroidales	Prevotellaceae	Prevotella	NA	LRvsLW	T1	0.379	0.00228	0.0215
995	Fusobacteria	Fusobacteriia	Fusobacteriales	Fusobacteriaceae	Fusobacterium	Fusobacterium_mortiferum	DRvsLRLW	T3	-0.691	0.00426	0.022
1626	Firmicutes	Clostridia	Clostridiales	Eubacteriaceae	Eubacterium	Eubacterium_coprostanoligenes	DRvsLRLW	T2	0.356	0.00545	0.0222
1206	Firmicutes	Clostridia	Clostridiales	Clostridiaceae	Clostridium	NA	DRvsLRLW	T2	-0.32	0.0055	0.0223
2702	Firmicutes	Clostridia	Clostridiales	Ruminococcaceae	Ruminococcus	Ruminococcus_bromii	LRvsLW	T1	0.525	0.00238	0.0223
1126	Firmicutes	Bacilli	Lactobacillales	Lactobacillaceae	Lactobacillus	NA	LRvsLW	T3	0.619	0.00107	0.0224
1456	Bacteroidetes	Bacteroidia	Bacteroidales	Prevotellaceae	Prevotella	Prevotella_sp_djf_b116	LRvsLW	T2	0.403	0.00153	0.0224
2319	Actinobacteria	Actinobacteria_1760	Actinomycetales	Corynebacteriaceae	Corynebacterium	NA	DRvsLRLW	T3	0.459	0.00439	0.0226
3263	Firmicutes	Clostridia	Clostridiales	Clostridiaceae	Clostridium	Clostridium_lactatifermentans	DRvsLRLW	T3	-0.387	0.00441	0.0227
1054	Firmicutes	Clostridia	Clostridiales	Oscillospiraceae	Oscillibacter	Oscillibacter_valericigenes	LRvsLW	T1	-0.359	0.00246	0.0228
1376	Bacteroidetes	Bacteroidia	Bacteroidales	Prevotellaceae	Prevotella	NA	LRvsLW	T3	0.536	0.0011	0.0229
4209	Spirochaetes	Spirochaetia	Spirochaetales	Spirochaetaceae	Treponema	NA	LRvsLW	T1	-0.384	0.00249	0.023
3512	Firmicutes	Clostridia	Clostridiales	Clostridiaceae	Clostridium	NA	DRvsLRLW	T3	-0.721	0.00452	0.0231
1776	Firmicutes	Negativicutes	Selenomonadales	Veillonellaceae	Mitsuokella	Mitsuokella_multacida	LRvsLW	T2	-0.61	0.0016	0.0232
4348	Firmicutes	Negativicutes	Selenomonadales	Veillonellaceae	Megasphaera	Megasphaera_elsdenii	LRvsLW	T1	-0.429	0.00259	0.0237
1554	Firmicutes	Clostridia	Clostridiales	Clostridiaceae	Clostridium	NA	DRvsLRLW	T1	-0.297	0.00657	0.0239
2564	Firmicutes	Clostridia	Clostridiales	Peptococcaceae	Peptococcus	Peptococcus_niger	DRvsLRLW	T1	0.359	0.00669	0.0243
654	Firmicutes	Clostridia	Clostridiales	Ruminococcaceae	Ruminococcus	NA	DRvsLRLW	T3	-0.416	0.00482	0.0245
4385	Actinobacteria	Actinobacteria_1760	Actinomycetales	Corynebacteriaceae	Corynebacterium	Corynebacterium_pilosum	LRvsLW	T3	0.677	0.00121	0.0247
488	Firmicutes	Clostridia	Clostridiales	Ruminococcaceae	Ruminococcus	NA	LRvsLW	T3	0.544	0.00121	0.0247
2007	Bacteroidetes	Bacteroidia	Bacteroidales	Prevotellaceae	Prevotella	NA	DRvsLRLW	T3	0.324	0.00497	0.0251
2557	Firmicutes	Clostridia	Clostridiales	Ruminococcaceae	Ruminococcus	Ruminococcus_callidus	LRvsLW	T2	0.529	0.00176	0.0251
2480	Proteobacteria	Gammaproteobacteria	Pasteurellales	Pasteurellaceae	Unclassified_pasteurellaceae	Pasteurella_aerogenes	LRvsLW	T3	-0.615	0.00126	0.0254
4556	Firmicutes	Clostridia	Clostridiales	Lachnospiraceae	Dorea	Dorea_longicatena	LRvsLW	T3	0.547	0.00128	0.0255
1024	Firmicutes	Clostridia	Clostridiales	Eubacteriaceae	Eubacterium	Eubacterium_coprostanoligenes	LRvsLW	T3	-0.579	0.00127	0.0255
690	Firmicutes	Clostridia	Clostridiales	Clostridiaceae	Clostridium	NA	DRvsLRLW	T1	-0.332	0.00708	0.0256
1753	Spirochaetes	Spirochaetia	Spirochaetales	Spirochaetaceae	Treponema	Treponema_berlinense	LRvsLW	T2	0.366	0.00182	0.0256
1899	Firmicutes	Bacilli	Lactobacillales	Lactobacillaceae	Lactobacillus	NA	DRvsLRLW	T1	-0.315	0.0071	0.0257
1052	Proteobacteria	Epsilonproteobacteria	Campylobacterales	Helicobacteraceae	Helicobacter	NA	DRvsLRLW	T1	-0.387	0.00714	0.0258
1494	Firmicutes	Clostridia	Clostridiales	Clostridiaceae	Clostridium	NA	LRvsLW	T1	-0.503	0.00289	0.0261
3156	Bacteroidetes	Bacteroidia	Bacteroidales	Prevotellaceae	Prevotella	NA	DRvsLRLW	T2	-0.279	0.00662	0.0265
1114	Firmicutes	Clostridia	Clostridiales	Clostridiaceae	Clostridium	NA	LRvsLW	T3	0.92	0.00135	0.0266
2982	Firmicutes	Clostridia	Clostridiales	Clostridiaceae	Clostridium	NA	LRvsLW	T3	-0.622	0.00136	0.0266
4284	Actinobacteria	Actinobacteria_1760	Actinomycetales	Corynebacteriaceae	Corynebacterium	Corynebacterium_glucuronolyticum	LRvsLW	T1	0.517	0.00299	0.0267
3531	Firmicutes	Bacilli	Lactobacillales	Lactobacillaceae	Lactobacillus	Lactobacillus_delbrueckii	LRvsLW	T2	-0.568	0.00192	0.0267
2789	Firmicutes	Clostridia	Clostridiales	Lachnospiraceae	Coprococcus	Coprococcus_catus	LRvsLW	T2	-0.512	0.00196	0.0268
912	Bacteroidetes	Bacteroidia	Bacteroidales	Prevotellaceae	Prevotella	NA	LRvsLW	T2	0.464	0.00195	0.0268
1388	Bacteroidetes	Bacteroidia	Bacteroidales	Prevotellaceae	Prevotella	NA	LRvsLW	T2	0.472	0.00194	0.0268
1401	Firmicutes	Clostridia	Clostridiales	Peptostreptococcaceae	Unclassified_peptostreptococcaceae	Clostridium_glycolicum	LRvsLW	T1	-0.434	0.00305	0.0271
1157	Firmicutes	Clostridia	Clostridiales	Clostridiaceae	Anaerococcus	NA	DRvsLRLW	T2	0.435	0.00695	0.0277
2678	Actinobacteria	Actinobacteria_1760	Actinomycetales	Corynebacteriaceae	Corynebacterium	NA	LRvsLW	T3	-0.635	0.00145	0.0279
666	Firmicutes	Clostridia	Clostridiales	Oscillospiraceae	Oscillibacter	Oscillibacter_valericigenes	DRvsLRLW	T3	0.389	0.00556	0.0279
2638	Bacteroidetes	Bacteroidia	Bacteroidales	Bacteroidaceae	Bacteroides	NA	DRvsLRLW	T2	-0.278	0.00704	0.028
4046	Tenericutes	Mollicutes	Anaeroplasmatales	Anaeroplasmataceae	Anaeroplasma	NA	DRvsLRLW	T1	-0.276	0.00789	0.0283
1381	Firmicutes	Bacilli	Lactobacillales	Lactobacillaceae	Lactobacillus	Lactobacillus_reuteri	LRvsLW	T3	0.591	0.0015	0.0286
3667	Firmicutes	Clostridia	Clostridiales	Clostridiaceae	Clostridium	NA	DRvsLRLW	T3	-0.472	0.00576	0.0289
438	Firmicutes	Clostridia	Clostridiales	Unclassified_clostridiales	Flavonifractor	Flavonifractor_plautii	DRvsLRLW	T2	-0.282	0.00732	0.0291
4003	Bacteroidetes	Bacteroidia	Bacteroidales	Prevotellaceae	Prevotella	NA	DRvsLRLW	T2	0.255	0.00731	0.0291
3170	Proteobacteria	Epsilonproteobacteria	Campylobacterales	Helicobacteraceae	Helicobacter	NA	LRvsLW	T1	-0.417	0.00332	0.0293
909	Bacteroidetes	Bacteroidia	Bacteroidales	Porphyromonadaceae	Porphyromonas	NA	DRvsLRLW	T2	0.344	0.0074	0.0293
3403	Bacteroidetes	Bacteroidia	Bacteroidales	Prevotellaceae	Prevotella	NA	LRvsLW	T3	0.541	0.00156	0.0294
1820	Proteobacteria	Epsilonproteobacteria	Campylobacterales	Helicobacteraceae	Helicobacter	Helicobacter_canadensis	LRvsLW	T2	0.465	0.00221	0.0297
1200	Firmicutes	Clostridia	Clostridiales	Ruminococcaceae	Ruminococcus	NA	LRvsLW	T2	0.565	0.00221	0.0297
118	Firmicutes	Clostridia	Clostridiales	Lachnospiraceae	Blautia	Blautia_producta	DRvsLRLW	T1	-0.422	0.00839	0.0299
572	Bacteroidetes	Bacteroidia	Bacteroidales	Porphyromonadaceae	Parabacteroides	NA	LRvsLW	T2	0.434	0.00224	0.0299
1336	Firmicutes	Clostridia	Clostridiales	Lachnospiraceae	Dorea	Dorea_longicatena	LRvsLW	T3	-0.535	0.00162	0.0304
4191	Firmicutes	Clostridia	Clostridiales	Oscillospiraceae	Oscillibacter	NA	DRvsLRLW	T2	0.352	0.0077	0.0305
4238	Firmicutes	Negativicutes	Selenomonadales	Veillonellaceae	Selenomonas	Selenomonas_ruminantium	LRvsLW	T3	-0.609	0.00163	0.0305
1582	Firmicutes	Bacilli	Lactobacillales	Lactobacillaceae	Lactobacillus	NA	DRvsLRLW	T2	0.321	0.00782	0.0308
2553	Proteobacteria	Epsilonproteobacteria	Campylobacterales	Campylobacteraceae	Campylobacter	Campylobacter_ureolyticus	LRvsLW	T1	-0.38	0.00353	0.031
2678	Actinobacteria	Actinobacteria_1760	Actinomycetales	Corynebacteriaceae	Corynebacterium	NA	DRvsLRLW	T2	0.307	0.00787	0.031
2412	Firmicutes	Clostridia	Clostridiales	Clostridiaceae	Clostridium	NA	LRvsLW	T1	-0.515	0.00358	0.0313
2543	Bacteroidetes	Bacteroidia	Bacteroidales	Rikenellaceae	Alistipes	NA	LRvsLW	T2	0.393	0.00238	0.0315
400	Firmicutes	Clostridia	Clostridiales	Lachnospiraceae	Dorea	Dorea_longicatena	LRvsLW	T2	-0.44	0.00238	0.0315
4417	Bacteroidetes	Bacteroidia	Bacteroidales	Prevotellaceae	Prevotella	NA	DRvsLRLW	T1	-0.327	0.00889	0.0315
1228	Firmicutes	Clostridia	Clostridiales	Clostridiaceae	Clostridium	NA	LRvsLW	T2	-0.493	0.00245	0.0322
1113	Firmicutes	Clostridia	Clostridiales	Clostridiaceae	Peptoniphilus	Peptoniphilus_sp_oral_taxon_375	DRvsLRLW	T2	0.303	0.00822	0.0322
181	Firmicutes	Clostridia	Clostridiales	Ruminococcaceae	Ruminococcus	NA	DRvsLRLW	T2	-0.295	0.00821	0.0322
4445	Firmicutes	Clostridia	Clostridiales	Clostridiaceae	Clostridium	Clostridium_lactatifermentans	LRvsLW	T1	-0.361	0.00382	0.0331
866	Firmicutes	Bacilli	Lactobacillales	Lactobacillaceae	Lactobacillus	Lactobacillus_reuteri	LRvsLW	T2	-0.318	0.00255	0.0331
1084	Bacteroidetes	Bacteroidia	Bacteroidales	Prevotellaceae	Prevotella	NA	DRvsLRLW	T3	-0.527	0.00666	0.0332
2435	Bacteroidetes	Bacteroidia	Bacteroidales	Prevotellaceae	Alloprevotella	Alloprevotella_rava	LRvsLW	T1	0.429	0.00386	0.0334
4043	Firmicutes	Clostridia	Clostridiales	Clostridiaceae	Clostridium	NA	LRvsLW	T3	-0.559	0.00184	0.0334
4142	Spirochaetes	Spirochaetia	Spirochaetales	Spirochaetaceae	Treponema	NA	LRvsLW	T1	0.32	0.00392	0.0338
4014	Firmicutes	Clostridia	Clostridiales	Clostridiaceae	Clostridium	NA	DRvsLRLW	T1	0.291	0.00976	0.0344
1851	Bacteroidetes	Bacteroidia	Bacteroidales	Prevotellaceae	Prevotella	NA	LRvsLW	T2	0.316	0.00267	0.0344
4035	Firmicutes	Clostridia	Clostridiales	Ruminococcaceae	Ruminococcus	Ruminococcus_bromii	DRvsLRLW	T3	-0.469	0.00692	0.0344
307	Proteobacteria	Deltaproteobacteria	Desulfovibrionales	Desulfovibrionaceae	Desulfovibrio	NA	LRvsLW	T2	-0.397	0.00268	0.0345
3913	Firmicutes	Bacilli	Lactobacillales	Lactobacillaceae	Lactobacillus	NA	DRvsLRLW	T1	-0.27	0.00988	0.0348
3519	Firmicutes	Clostridia	Clostridiales	Clostridiaceae	Anaerococcus	NA	DRvsLRLW	T3	-0.521	0.00702	0.0349
4495	Proteobacteria	Gammaproteobacteria	Pseudomonadales	Moraxellaceae	Acinetobacter	NA	DRvsLRLW	T3	0.476	0.0071	0.0351
4506	Firmicutes	Clostridia	Clostridiales	Lachnospiraceae	Coprococcus	Coprococcus_eutactus	DRvsLRLW	T2	-0.378	0.00905	0.0352
4336	Firmicutes	Bacilli	Bacillales	Planococcaceae	Kurthia	Kurthia_gibsonii	LRvsLW	T1	0.396	0.00418	0.0356
3652	Firmicutes	Clostridia	Clostridiales	Clostridiaceae	Clostridium	NA	LRvsLW	T1	0.355	0.00421	0.0357
308	Actinobacteria	Actinobacteria_1760	Coriobacteriales	Coriobacteriaceae	Olsenella	Olsenella_umbonata	DRvsLRLW	T2	0.313	0.00921	0.0357
804	Firmicutes	Clostridia	Clostridiales	Oscillospiraceae	Oscillibacter	Oscillibacter_valericigenes	DRvsLRLW	T3	-0.418	0.00726	0.0359
2551	Bacteroidetes	Bacteroidia	Bacteroidales	Prevotellaceae	Prevotella	Prevotella_sp_djf_b116	DRvsLRLW	T1	-0.33	0.0102	0.0359
3380	Bacteroidetes	Bacteroidia	Bacteroidales	Prevotellaceae	Prevotella	NA	DRvsLRLW	T2	-0.398	0.00936	0.0362
2845	Bacteroidetes	Bacteroidia	Bacteroidales	Prevotellaceae	Prevotella	NA	LRvsLW	T1	-0.495	0.0043	0.0363
2785	Bacteroidetes	Bacteroidia	Bacteroidales	Bacteroidaceae	Bacteroides	Bacteroides_plebeius	LRvsLW	T3	0.658	0.00207	0.0364
4534	Firmicutes	Clostridia	Clostridiales	Lachnospiraceae	Dorea	Dorea_longicatena	LRvsLW	T3	-0.458	0.00207	0.0364
4507	Firmicutes	Bacilli	Bacillales	Staphylococcaceae	Nosocomiicoccus	Nosocomiicoccus_ampullae	LRvsLW	T3	0.637	0.00205	0.0364
909	Bacteroidetes	Bacteroidia	Bacteroidales	Porphyromonadaceae	Porphyromonas	NA	LRvsLW	T3	0.639	0.00206	0.0364
709	Firmicutes	Clostridia	Clostridiales	Ruminococcaceae	Ruminococcus	NA	DRvsLRLW	T3	-0.412	0.00737	0.0364
3468	Firmicutes	Clostridia	Clostridiales	Oscillospiraceae	Oscillibacter	Oscillibacter_valericigenes	LRvsLW	T2	0.424	0.00291	0.0367
3853	Firmicutes	Clostridia	Clostridiales	Clostridiaceae	Clostridium	Clostridium_clostridioforme	LRvsLW	T1	-0.382	0.00441	0.037
4297	Firmicutes	Clostridia	Clostridiales	Eubacteriaceae	Eubacterium	Eubacterium_coprostanoligenes	LRvsLW	T2	0.406	0.00296	0.037
1672	Bacteroidetes	Bacteroidia	Bacteroidales	Prevotellaceae	Prevotella	NA	DRvsLRLW	T1	-0.301	0.0106	0.037
1767	Bacteroidetes	Bacteroidia	Bacteroidales	Prevotellaceae	Prevotella	NA	DRvsLRLW	T1	-0.276	0.0106	0.0371
200	Firmicutes	Clostridia	Clostridiales	Ruminococcaceae	Ruminococcus	NA	DRvsLRLW	T3	0.532	0.00756	0.0372
3508	Firmicutes	Clostridia	Clostridiales	Lachnospiraceae	Lachnospira	Lachnospira_pectinoschiza	LRvsLW	T1	0.482	0.00447	0.0374
2074	Firmicutes	Clostridia	Clostridiales	Clostridiaceae	Finegoldia	Finegoldia_magna	DRvsLRLW	T3	0.508	0.00774	0.038
3694	Firmicutes	Clostridia	Clostridiales	Clostridiaceae	Clostridium	NA	LRvsLW	T3	0.594	0.00218	0.0381
2614	Actinobacteria	Actinobacteria_1760	Actinomycetales	Corynebacteriaceae	Corynebacterium	NA	DRvsLRLW	T3	0.463	0.00781	0.0383
3056	Firmicutes	Clostridia	Clostridiales	Clostridiaceae	Clostridium	NA	DRvsLRLW	T3	-0.443	0.00788	0.0385
2919	Firmicutes	Bacilli	Lactobacillales	Lactobacillaceae	Lactobacillus	Lactobacillus_delbrueckii	DRvsLRLW	T1	0.291	0.011	0.0385
1292	Firmicutes	Clostridia	Clostridiales	Clostridiaceae	Clostridium	NA	DRvsLRLW	T3	-0.474	0.0079	0.0386
4436	Firmicutes	Clostridia	Clostridiales	Ruminococcaceae	Ruminococcus	Ruminococcus_sp_zs215	LRvsLW	T1	0.351	0.00465	0.0387
3556	Firmicutes	Clostridia	Clostridiales	Ruminococcaceae	Ruminococcus	NA	LRvsLW	T2	0.424	0.00315	0.0389
1295	Bacteroidetes	Bacteroidia	Bacteroidales	Prevotellaceae	Prevotella	NA	DRvsLRLW	T2	-0.275	0.0102	0.0392
4390	Bacteroidetes	Bacteroidia	Bacteroidales	Prevotellaceae	Prevotella	NA	DRvsLRLW	T1	-0.343	0.0112	0.0392
2358	Firmicutes	Clostridia	Clostridiales	Clostridiaceae	Clostridium	NA	DRvsLRLW	T3	-0.378	0.00809	0.0393
3806	Proteobacteria	Gammaproteobacteria	Enterobacteriales	Enterobacteriaceae	Escherichia	NA	DRvsLRLW	T1	-0.316	0.0113	0.0393
2978	Bacteroidetes	Bacteroidia	Bacteroidales	Prevotellaceae	Prevotella	Prevotella_sp_djf_ls16	DRvsLRLW	T1	0.258	0.0113	0.0393
2342	Firmicutes	Clostridia	Clostridiales	Clostridiaceae	Clostridium	Clostridium_hylemonae	DRvsLRLW	T1	-0.274	0.0115	0.0398
459	Bacteroidetes	Bacteroidia	Bacteroidales	Porphyromonadaceae	Porphyromonas	Porphyromonas_somerae	DRvsLRLW	T3	0.448	0.00821	0.0398
264	Proteobacteria	Gammaproteobacteria	Pasteurellales	Pasteurellaceae	Aggregatibacter	Aggregatibacter_aphrophilus	DRvsLRLW	T1	0.243	0.0115	0.0399
4272	Firmicutes	Clostridia	Clostridiales	Ruminococcaceae	Ruminococcus	Ruminococcus_sp_zs215	DRvsLRLW	T3	-0.452	0.00832	0.0402
795	Bacteroidetes	Bacteroidia	Bacteroidales	Bacteroidaceae	Bacteroides	Bacteroides_fragilis	LRvsLW	T2	0.55	0.0033	0.0404
3794	Firmicutes	Erysipelotrichia	Erysipelotrichales	Erysipelotrichaceae	Unclassified_erysipelotrichaceae	NA	LRvsLW	T1	-0.433	0.00488	0.0404
3702	Chlamydiae	Chlamydiia	Chlamydiales	Chlamydiaceae	Chlamydia	Chlamydia_suis	LRvsLW	T2	0.357	0.00335	0.0409
1402	Bacteroidetes	Bacteroidia	Bacteroidales	Bacteroidaceae	Bacteroides	NA	LRvsLW	T2	-0.356	0.00337	0.0411
4035	Firmicutes	Clostridia	Clostridiales	Ruminococcaceae	Ruminococcus	Ruminococcus_bromii	LRvsLW	T3	0.562	0.00241	0.0411
4142	Spirochaetes	Spirochaetia	Spirochaetales	Spirochaetaceae	Treponema	NA	LRvsLW	T3	-0.391	0.00243	0.0411
3209	Bacteroidetes	Bacteroidia	Bacteroidales	Prevotellaceae	Prevotella	Prevotella_sp_djf_b116	DRvsLRLW	T2	0.333	0.0108	0.0413
2826	Firmicutes	Bacilli	Lactobacillales	Lactobacillaceae	Lactobacillus	NA	DRvsLRLW	T2	0.269	0.0108	0.0415
2492	Firmicutes	Negativicutes	Selenomonadales	Veillonellaceae	Anaerovibrio	Anaerovibrio_lipolyticus	DRvsLRLW	T2	0.276	0.0108	0.0416
1833	Firmicutes	Clostridia	Clostridiales	Lachnospiraceae	Coprococcus	Coprococcus_comes	DRvsLRLW	T3	0.441	0.00867	0.0418
2718	Firmicutes	Clostridia	Clostridiales	Clostridiaceae	Clostridium	NA	DRvsLRLW	T1	-0.241	0.0122	0.0423
1513	Firmicutes	Bacilli	Lactobacillales	Lactobacillaceae	Lactobacillus	NA	LRvsLW	T1	-0.396	0.00514	0.0425
4273	Proteobacteria	Epsilonproteobacteria	Campylobacterales	Campylobacteraceae	Campylobacter	Campylobacter_hominis	DRvsLRLW	T3	0.587	0.0089	0.0427
2403	Firmicutes	Clostridia	Clostridiales	Clostridiaceae	Peptoniphilus	NA	DRvsLRLW	T2	0.311	0.0112	0.0427
1234	Bacteroidetes	Bacteroidia	Bacteroidales	Porphyromonadaceae	Porphyromonas	Porphyromonas_uenonis	DRvsLRLW	T3	0.644	0.00888	0.0427
2891	Firmicutes	Clostridia	Clostridiales	Ruminococcaceae	Ruminococcus	NA	DRvsLRLW	T3	0.436	0.00895	0.0429
2358	Firmicutes	Clostridia	Clostridiales	Clostridiaceae	Clostridium	NA	DRvsLRLW	T2	-0.263	0.0113	0.0431
3909	Bacteroidetes	Bacteroidia	Bacteroidales	Prevotellaceae	Prevotella	Prevotella_copri	LRvsLW	T2	0.486	0.00357	0.0433
2173	Firmicutes	Clostridia	Clostridiales	Clostridiaceae	Clostridium	NA	DRvsLRLW	T2	-0.26	0.0114	0.0434
2649	Firmicutes	Clostridia	Clostridiales	Ruminococcaceae	Ruminococcus	NA	LRvsLW	T1	0.391	0.00528	0.0434
2855	Firmicutes	Negativicutes	Selenomonadales	Veillonellaceae	Dialister	NA	DRvsLRLW	T2	0.305	0.0115	0.0436
308	Actinobacteria	Actinobacteria_1760	Coriobacteriales	Coriobacteriaceae	Olsenella	Olsenella_umbonata	LRvsLW	T1	-0.386	0.00543	0.0444
4219	Fusobacteria	Fusobacteriia	Fusobacteriales	Fusobacteriaceae	Fusobacterium	Fusobacterium_necrophorum	LRvsLW	T1	-0.365	0.00548	0.0447
3880	Bacteroidetes	Bacteroidia	Bacteroidales	Porphyromonadaceae	Parabacteroides	Parabacteroides_merdae	DRvsLRLW	T3	0.427	0.00936	0.0447
2435	Bacteroidetes	Bacteroidia	Bacteroidales	Prevotellaceae	Alloprevotella	Alloprevotella_rava	DRvsLRLW	T2	0.273	0.0119	0.0451
3939	Bacteroidetes	Bacteroidia	Bacteroidales	Porphyromonadaceae	Porphyromonas	Porphyromonas_somerae	LRvsLW	T1	-0.34	0.00558	0.0452
4185	Bacteroidetes	Bacteroidia	Bacteroidales	Prevotellaceae	Prevotella	NA	LRvsLW	T1	0.359	0.00558	0.0452
1945	Firmicutes	Clostridia	Clostridiales	Eubacteriaceae	Eubacterium	Eubacterium_desmolans	DRvsLRLW	T1	0.257	0.0131	0.0453
1113	Firmicutes	Clostridia	Clostridiales	Clostridiaceae	Peptoniphilus	Peptoniphilus_sp_oral_taxon_375	LRvsLW	T3	0.577	0.00273	0.0455
58	Firmicutes	Clostridia	Clostridiales	Clostridiaceae	Clostridium	NA	DRvsLRLW	T1	-0.257	0.0133	0.0458
1753	Spirochaetes	Spirochaetia	Spirochaetales	Spirochaetaceae	Treponema	Treponema_berlinense	LRvsLW	T1	0.335	0.00574	0.0462
889	Actinobacteria	Actinobacteria_1760	Coriobacteriales	Coriobacteriaceae	Slackia	Slackia_isoflavoniconvertens	DRvsLRLW	T3	0.368	0.00979	0.0466
1515	Firmicutes	Clostridia	Clostridiales	Clostridiaceae	Clostridium	Clostridium_viride	DRvsLRLW	T1	-0.296	0.0136	0.0468
4539	Bacteroidetes	Bacteroidia	Bacteroidales	Bacteroidaceae	Bacteroides	NA	LRvsLW	T1	0.351	0.00584	0.0469
4037	Bacteroidetes	Bacteroidia	Bacteroidales	Prevotellaceae	Prevotella	NA	LRvsLW	T1	0.511	0.00585	0.0469
2702	Firmicutes	Clostridia	Clostridiales	Ruminococcaceae	Ruminococcus	Ruminococcus_bromii	DRvsLRLW	T2	0.254	0.0124	0.047
2384	Firmicutes	Clostridia	Clostridiales	Eubacteriaceae	Eubacterium	Eubacterium_hallii	DRvsLRLW	T1	0.289	0.0139	0.0478
4226	Firmicutes	Bacilli	Lactobacillales	Aerococcaceae	Aerococcus	NA	DRvsLRLW	T2	0.39	0.0128	0.0483
4043	Firmicutes	Clostridia	Clostridiales	Clostridiaceae	Clostridium	NA	DRvsLRLW	T1	-0.255	0.0141	0.0483
44	Firmicutes	Clostridia	Clostridiales	Clostridiaceae	Clostridium	NA	DRvsLRLW	T2	-0.389	0.0128	0.0485
3748	Firmicutes	Clostridia	Clostridiales	Lachnospiraceae	Dorea	Dorea_longicatena	DRvsLRLW	T1	0.241	0.0143	0.0488
3400	Firmicutes	Negativicutes	Selenomonadales	Acidaminococcaceae	Phascolarctobacterium	Phascolarctobacterium_succinatutens	LRvsLW	T1	0.496	0.00621	0.0492
3692	Bacteroidetes	Bacteroidia	Bacteroidales	Prevotellaceae	Prevotella	NA	DRvsLRLW	T3	0.421	0.0104	0.0492
4168	Proteobacteria	Gammaproteobacteria	Pseudomonadales	Moraxellaceae	Acinetobacter	NA	DRvsLRLW	T3	0.438	0.0105	0.0494
4187	Firmicutes	Clostridia	Clostridiales	Clostridiaceae	Clostridium	NA	DRvsLRLW	T1	-0.293	0.0145	0.0494
2220	Bacteroidetes	Bacteroidia	Bacteroidales	Prevotellaceae	Prevotella	NA	DRvsLRLW	T1	-0.305	0.0146	0.0499
