# Supplementary material for: Gut microbiome composition differences among breeds impact feed efficiency in swine
Source: Microbiome. 2020 Jul 22;8:110. doi: 10.1186/s40168-020-00888-9 (PMC7376719; doi:10.1186/s40168-020-00888-9)
Supplement: Supplementary file 6 — Additional file 5: Supplementary Table S2. Results of ASV effect on feed efficiency and fatness traits of three purebred lines across three time points of the growth trial. [file 40168_2020_888_MOESM5_ESM.xlsx]

## Sheet: s2
ASV_n	Phylum	Class	Order	Family	Genus	Species	Trait	Period	Estimate	SE	P-Value	FDR,5%
1165	Proteobacteria	Deltaproteobacteria	Desulfovibrionales	Desulfovibrionaceae	Desulfovibrio	NA	RF1	T3	-6.1	2.178	0	0
1165	Proteobacteria	Deltaproteobacteria	Desulfovibrionales	Desulfovibrionaceae	Desulfovibrio	NA	ADFI	T3	-6.217	2.277	0	0
1165	Proteobacteria	Deltaproteobacteria	Desulfovibrionales	Desulfovibrionaceae	Desulfovibrio	NA	FCR	T3	-0.008	0.003	0	0
3303	Firmicutes	Clostridia	Clostridiales	NA	NA	NA	RF1	T3	-5.538	1.383	0	0
3303	Firmicutes	Clostridia	Clostridiales	NA	NA	NA	FCR	T3	-0.007	0.002	0	0
3303	Firmicutes	Clostridia	Clostridiales	NA	NA	NA	ADFI	T3	-5.798	1.452	0	0
3501	NA	NA	NA	NA	NA	NA	FCR	T3	-0.009	0.002	0	0
1457	Firmicutes	Clostridia	Clostridiales	Clostridiaceae	Clostridium	NA	RF2	T2	-1.57	0.63	0.001	0.001
277	NA	NA	NA	NA	NA	NA	FCR	T3	-0.014	0.007	0	0.001
3501	NA	NA	NA	NA	NA	NA	RF2	T3	-7.203	1.509	0	0.002
2997	Firmicutes	Clostridia	Clostridiales	Ruminococcaceae	Ruminococcus	Ruminococcus_sp_zs215	RF2	T3	5.835	1.816	0.001	0.002
561	Firmicutes	Clostridia	Clostridiales	Ruminococcaceae	Ruminococcus	Ruminococcus_flavefaciens	RF1	T3	-1.727	1.258	0.001	0.003
561	Firmicutes	Clostridia	Clostridiales	Ruminococcaceae	Ruminococcus	Ruminococcus_flavefaciens	ADFI	T3	-2.242	1.301	0	0.003
1165	Proteobacteria	Deltaproteobacteria	Desulfovibrionales	Desulfovibrionaceae	Desulfovibrio	NA	RF2	T3	-5.993	2.152	0	0.004
3030	Firmicutes	Clostridia	Clostridiales	Eubacteriaceae	Eubacterium	Eubacterium_hallii	FCR	T3	0.005	0.001	0	0.004
3876	Firmicutes	Clostridia	Clostridiales	NA	NA	NA	RF2	T3	3.633	0.903	0	0.004
4032	Firmicutes	Clostridia	Clostridiales	NA	NA	NA	FCR	T3	-0.014	0.004	0	0.004
4356	Bacteroidetes	Bacteroidia	Bacteroidales	Bacteroidaceae	Bacteroides	NA	FCR	T3	-0.012	0.004	0	0.005
2556	Firmicutes	Clostridia	Clostridiales	Clostridiaceae	Clostridium	NA	FCR	T3	-0.014	0.006	0	0.005
708	Firmicutes	Clostridia	Clostridiales	Peptococcaceae	Peptococcus	Peptococcus_niger	Backfat	T2	0.02	0.004	0	0.005
561	Firmicutes	Clostridia	Clostridiales	Ruminococcaceae	Ruminococcus	Ruminococcus_flavefaciens	FCR	T3	-0.002	0.002	0	0.005
1650	Firmicutes	Clostridia	Clostridiales	NA	NA	NA	FCR	T3	0.001	0	0	0.006
4360	Bacteroidetes	Bacteroidia	Bacteroidales	Porphyromonadaceae	NA	NA	FCR	T3	-0.008	0.002	0	0.006
3876	Firmicutes	Clostridia	Clostridiales	NA	NA	NA	FCR	T3	0.005	0.001	0	0.007
3501	NA	NA	NA	NA	NA	NA	RF1	T3	-7.436	1.526	0	0.007
3501	NA	NA	NA	NA	NA	NA	ADFI	T3	-6.543	1.613	0	0.007
2874	Firmicutes	Clostridia	Clostridiales	NA	NA	NA	FCR	T3	0.01	0.003	0	0.008
2193	NA	NA	NA	NA	NA	NA	FCR	T3	-0.016	0.005	0	0.009
1886	Firmicutes	Clostridia	Clostridiales	Eubacteriaceae	Eubacterium	Eubacterium_hallii	FCR	T3	0.003	0.001	0	0.012
852	Firmicutes	Bacilli	Lactobacillales	Lactobacillaceae	Lactobacillus	Lactobacillus_reuteri	RF1	T1	0.037	0.031	0.004	0.013
852	Firmicutes	Bacilli	Lactobacillales	Lactobacillaceae	Lactobacillus	Lactobacillus_reuteri	ADFI	T1	0.092	0.033	0	0.013
4465	Firmicutes	Clostridia	Clostridiales	NA	NA	NA	FCR	T3	-0.003	0.001	0	0.013
2997	Firmicutes	Clostridia	Clostridiales	Ruminococcaceae	Ruminococcus	Ruminococcus_sp_zs215	FCR	T3	0.008	0.002	0	0.013
4562	Firmicutes	Clostridia	Clostridiales	NA	NA	NA	Loin depth	T2	0.091	0.047	0	0.015
4268	Firmicutes	NA	NA	NA	NA	NA	FCR	T3	-0.006	0.003	0	0.015
826	Firmicutes	Clostridia	Clostridiales	Ruminococcaceae	Ruminococcus	Ruminococcus_sp_djf_vr70k1	RF2	T2	4.582	1.505	0.001	0.017
673	Firmicutes	Clostridia	Clostridiales	Eubacteriaceae	Eubacterium	Eubacterium_rectale	RF2	T2	0.486	0.152	0	0.018
2995	Bacteroidetes	Bacteroidia	Bacteroidales	NA	NA	NA	Backfat	T3	-0.024	0.007	0	0.018
238	Firmicutes	Clostridia	Clostridiales	NA	NA	NA	Backfat	T3	-0.02	0.007	0	0.018
2555	Bacteroidetes	NA	NA	NA	NA	NA	Backfat	T3	-0.044	0.012	0	0.018
1642	Bacteroidetes	Bacteroidia	Bacteroidales	Porphyromonadaceae	NA	NA	Backfat	T3	-0.016	0.008	0	0.018
2085	Firmicutes	Clostridia	Clostridiales	Lachnospiraceae	NA	NA	FCR	T3	0.001	0	0	0.019
1397	Firmicutes	Clostridia	Clostridiales	NA	NA	NA	FCR	T3	0.012	0.004	0.001	0.024
2362	Firmicutes	Clostridia	Clostridiales	NA	NA	NA	FCR	T2	-0.003	0.001	0	0.024
3536	Firmicutes	Clostridia	Clostridiales	Ruminococcaceae	Ruminococcus	Ruminococcus_sp_ce2	RF2	T3	1.542	0.406	0.004	0.024
2816	Firmicutes	Clostridia	Clostridiales	NA	NA	NA	FCR	T2	-0.01	0.006	0	0.025
4356	Bacteroidetes	Bacteroidia	Bacteroidales	Bacteroidaceae	Bacteroides	NA	RF2	T3	-9.805	2.723	0	0.026
1457	Firmicutes	Clostridia	Clostridiales	Clostridiaceae	Clostridium	NA	RF2	T3	-2.734	0.928	0	0.026
4391	Firmicutes	Clostridia	Clostridiales	Lachnospiraceae	Dorea	Dorea_formicigenerans	RF2	T2	1.795	0.735	0.011	0.026
3466	Bacteroidetes	Bacteroidia	Bacteroidales	NA	NA	NA	RF2	T3	4.454	3.987	0.129	0.026
1650	Firmicutes	Clostridia	Clostridiales	NA	NA	NA	RF2	T3	1.089	0.231	0	0.026
1650	Firmicutes	Clostridia	Clostridiales	NA	NA	NA	RF2	T2	0.418	0.154	0	0.026
1757	Firmicutes	Clostridia	Clostridiales	NA	NA	NA	RF2	T3	2.024	0.684	0.001	0.026
2645	Firmicutes	Clostridia	Clostridiales	Ruminococcaceae	NA	NA	RF2	T2	0.358	0.147	0.008	0.026
1571	Firmicutes	Clostridia	Clostridiales	Ruminococcaceae	Ruminococcus	Ruminococcus_sp_djf_vr67	FCR	T3	0.006	0.002	0.001	0.026
291	Firmicutes	Clostridia	Clostridiales	Clostridiaceae	Clostridium	NA	RF2	T2	19.398	5.981	0.003	0.027
4433	Firmicutes	Clostridia	Clostridiales	Ruminococcaceae	Ruminococcus	Ruminococcus_sp_ce2	RF2	T2	0.674	0.359	0.01	0.027
3057	Firmicutes	Clostridia	Clostridiales	NA	NA	NA	RF2	T3	-6.58	2.796	0.006	0.028
4356	Bacteroidetes	Bacteroidia	Bacteroidales	Bacteroidaceae	Bacteroides	NA	ADFI	T3	-10.557	2.89	0	0.029
4356	Bacteroidetes	Bacteroidia	Bacteroidales	Bacteroidaceae	Bacteroides	NA	RF1	T3	-9.759	2.754	0	0.029
3030	Firmicutes	Clostridia	Clostridiales	Eubacteriaceae	Eubacterium	Eubacterium_hallii	ADFI	T3	4.283	1.014	0	0.029
3030	Firmicutes	Clostridia	Clostridiales	Eubacteriaceae	Eubacterium	Eubacterium_hallii	RF1	T3	3.823	0.966	0	0.029
37	Firmicutes	Clostridia	Clostridiales	NA	NA	NA	Loin depth	T2	0.029	0.012	0	0.03
918	Firmicutes	Clostridia	Clostridiales	NA	NA	NA	Loin depth	T2	-0.039	0.026	0	0.03
1757	Firmicutes	Clostridia	Clostridiales	NA	NA	NA	Loin depth	T2	0.015	0.005	0	0.03
3876	Firmicutes	Clostridia	Clostridiales	NA	NA	NA	Loin depth	T2	0.017	0.008	0	0.03
423	Firmicutes	NA	NA	NA	NA	NA	Loin depth	T2	-0.054	0.016	0	0.03
1457	Firmicutes	Clostridia	Clostridiales	Clostridiaceae	Clostridium	NA	FCR	T3	-0.004	0.001	0.001	0.031
1694	Firmicutes	Clostridia	Clostridiales	Ruminococcaceae	Faecalibacterium	Faecalibacterium_prausnitzii	RF2	T2	1.11	0.489	0.014	0.031
2801	Firmicutes	Negativicutes	Selenomonadales	Veillonellaceae	Mitsuokella	Mitsuokella_jalaludinii	FCR	T3	0.003	0.001	0.001	0.032
277	NA	NA	NA	NA	NA	NA	ADFI	T3	-7.401	5.568	0	0.032
277	NA	NA	NA	NA	NA	NA	RF1	T3	-11.69	5.257	0	0.032
2193	NA	NA	NA	NA	NA	NA	RF1	T3	-12.258	4.173	0	0.032
2193	NA	NA	NA	NA	NA	NA	ADFI	T3	-14.092	4.352	0	0.032
826	Firmicutes	Clostridia	Clostridiales	Ruminococcaceae	Ruminococcus	Ruminococcus_sp_djf_vr70k1	Loin depth	T2	0.041	0.022	0	0.032
866	Firmicutes	Bacilli	Lactobacillales	Lactobacillaceae	Lactobacillus	Lactobacillus_reuteri	RF1	T1	0.047	0.043	0.009	0.033
866	Firmicutes	Bacilli	Lactobacillales	Lactobacillaceae	Lactobacillus	Lactobacillus_reuteri	ADFI	T1	0.121	0.047	0	0.033
1757	Firmicutes	Clostridia	Clostridiales	NA	NA	NA	FCR	T3	0.003	0.001	0.001	0.033
2254	Bacteroidetes	NA	NA	NA	NA	NA	ADFI	T1	-1.269	1.63	0	0.033
2254	Bacteroidetes	NA	NA	NA	NA	NA	RF1	T1	-1.656	1.513	0.01	0.033
730	NA	NA	NA	NA	NA	NA	RF1	T1	-2.324	3.647	0.158	0.033
730	NA	NA	NA	NA	NA	NA	ADFI	T1	-1.874	3.928	0	0.033
708	Firmicutes	Clostridia	Clostridiales	Peptococcaceae	Peptococcus	Peptococcus_niger	ADG	T2	0	0	0	0.033
439	Firmicutes	Clostridia	Clostridiales	Clostridiaceae	Clostridium	NA	FCR	T3	0.009	0.003	0.001	0.034
3203	Firmicutes	Clostridia	Clostridiales	Clostridiaceae	Clostridium	NA	FCR	T3	0.009	0.003	0.002	0.034
4391	Firmicutes	Clostridia	Clostridiales	Lachnospiraceae	Dorea	Dorea_formicigenerans	FCR	T3	0.011	0.003	0.001	0.034
1987	Firmicutes	Clostridia	Clostridiales	NA	NA	NA	FCR	T3	-0.004	0.002	0.001	0.034
4449	Firmicutes	Clostridia	Clostridiales	NA	NA	NA	FCR	T3	0.012	0.004	0.001	0.034
1446	Bacteroidetes	NA	NA	NA	NA	NA	FCR	T3	-0.007	0.004	0.002	0.034
2844	Bacteroidetes	NA	NA	NA	NA	NA	FCR	T3	0.003	0.001	0.001	0.034
4103	Firmicutes	NA	NA	NA	NA	NA	FCR	T3	-0.002	0.001	0.002	0.034
1176	NA	NA	NA	NA	NA	NA	FCR	T3	-0.001	0.001	0.001	0.034
3625	Firmicutes	Clostridia	Clostridiales	Ruminococcaceae	NA	NA	FCR	T3	0.005	0.001	0.001	0.034
4037	Bacteroidetes	Bacteroidia	Bacteroidales	Prevotellaceae	Prevotella	NA	FCR	T3	-0.002	0.001	0.002	0.034
2722	Firmicutes	Clostridia	Clostridiales	Ruminococcaceae	Ruminococcus	NA	FCR	T3	0.006	0.002	0.001	0.034
4433	Firmicutes	Clostridia	Clostridiales	Ruminococcaceae	Ruminococcus	Ruminococcus_sp_ce2	FCR	T3	0.003	0.001	0.001	0.034
4209	Spirochaetes	Spirochaetia	Spirochaetales	Spirochaetaceae	Treponema	NA	FCR	T3	-0.013	0.005	0.001	0.034
2556	Firmicutes	Clostridia	Clostridiales	Clostridiaceae	Clostridium	NA	RF1	T3	-10.847	5.011	0	0.035
2556	Firmicutes	Clostridia	Clostridiales	Clostridiaceae	Clostridium	NA	ADFI	T3	-7.338	5.278	0	0.035
227	Firmicutes	Clostridia	Clostridiales	Eubacteriaceae	Eubacterium	Eubacterium_coprostanoligenes	FCR	T3	-0.001	0.001	0.002	0.035
450	Firmicutes	Clostridia	Clostridiales	NA	NA	NA	ADFI	T1	-3.26	3.152	0	0.035
450	Firmicutes	Clostridia	Clostridiales	NA	NA	NA	RF1	T1	-3.551	2.92	0.034	0.035
1397	Firmicutes	Clostridia	Clostridiales	NA	NA	NA	RF2	T3	8.829	3.181	0.001	0.035
2874	Firmicutes	Clostridia	Clostridiales	NA	NA	NA	RF1	T3	7.434	2.538	0	0.035
2874	Firmicutes	Clostridia	Clostridiales	NA	NA	NA	ADFI	T3	8.577	2.661	0.001	0.035
4425	Firmicutes	NA	NA	NA	NA	NA	FCR	T3	-0.005	0.003	0.002	0.035
4398	NA	NA	NA	NA	NA	NA	FCR	T3	-0.011	0.007	0.002	0.035
4398	NA	NA	NA	NA	NA	NA	ADFI	T3	-14.048	5.51	0.001	0.035
4398	NA	NA	NA	NA	NA	NA	RF1	T3	-9.193	5.279	0.002	0.035
4360	Bacteroidetes	Bacteroidia	Bacteroidales	Porphyromonadaceae	NA	NA	RF1	T3	-6.049	1.874	0	0.035
4360	Bacteroidetes	Bacteroidia	Bacteroidales	Porphyromonadaceae	NA	NA	ADFI	T3	-6.259	1.971	0	0.035
2608	Bacteroidetes	Bacteroidia	Bacteroidales	Prevotellaceae	Prevotella	NA	FCR	T3	0.025	0.009	0.002	0.035
2722	Firmicutes	Clostridia	Clostridiales	Ruminococcaceae	Ruminococcus	NA	RF2	T3	4.86	1.238	0.002	0.036
3652	Firmicutes	Clostridia	Clostridiales	Clostridiaceae	Clostridium	NA	Backfat	T3	-0.063	0.02	0	0.039
227	Firmicutes	Clostridia	Clostridiales	Eubacteriaceae	Eubacterium	Eubacterium_coprostanoligenes	FCR	T2	-0.001	0.001	0	0.039
1650	Firmicutes	Clostridia	Clostridiales	NA	NA	NA	FCR	T2	0.001	0	0	0.039
2880	Firmicutes	NA	NA	NA	NA	NA	FCR	T2	-0.002	0.002	0	0.039
3937	Firmicutes	Clostridia	Clostridiales	Clostridiaceae	Clostridium	Clostridium_sp_id11	FCR	T2	-0.003	0.002	0.001	0.041
1039	Firmicutes	Clostridia	Clostridiales	Clostridiaceae	Clostridium	NA	FCR	T2	-0.002	0.001	0	0.041
673	Firmicutes	Clostridia	Clostridiales	Eubacteriaceae	Eubacterium	Eubacterium_rectale	FCR	T2	0.001	0	0	0.041
3693	Firmicutes	Clostridia	Clostridiales	Eubacteriaceae	Eubacterium	NA	FCR	T2	-0.008	0.007	0.001	0.041
2215	Firmicutes	Clostridia	Clostridiales	NA	NA	NA	RF2	T2	-1.762	2.185	0.264	0.041
3653	NA	NA	NA	NA	NA	NA	FCR	T2	-0.021	0.009	0	0.041
3030	Firmicutes	Clostridia	Clostridiales	Eubacteriaceae	Eubacterium	Eubacterium_hallii	RF2	T3	3.9	0.955	0	0.042
1041	Bacteroidetes	Bacteroidia	Bacteroidales	Bacteroidaceae	Bacteroides	NA	FCR	T3	-0.003	0.001	0.002	0.043
1777	Firmicutes	Clostridia	Clostridiales	Ruminococcaceae	NA	NA	RF2	T2	7.303	3.92	0.062	0.043
4275	Firmicutes	Clostridia	Clostridiales	Clostridiales_family_xiii_incertae_sedis	Mogibacterium	Mogibacterium_neglectum	Loin depth	T2	-0.056	0.018	0	0.045
3511	Firmicutes	Clostridia	Clostridiales	NA	NA	NA	FCR	T3	-0.008	0.004	0.003	0.045
295	Firmicutes	NA	NA	NA	NA	NA	FCR	T3	-0.005	0.002	0.002	0.045
3536	Firmicutes	Clostridia	Clostridiales	Ruminococcaceae	Ruminococcus	Ruminococcus_sp_ce2	FCR	T3	0.002	0.001	0.003	0.045
2541	Firmicutes	Clostridia	Clostridiales	NA	NA	NA	FCR	T2	-0.01	0.005	0.001	0.046
230	Firmicutes	Bacilli	Lactobacillales	Lactobacillaceae	Lactobacillus	Lactobacillus_gasseri	ADFI	T1	0.008	0.01	0	0.047
230	Firmicutes	Bacilli	Lactobacillales	Lactobacillaceae	Lactobacillus	Lactobacillus_gasseri	RF1	T1	0.018	0.009	0.002	0.047
3621	Firmicutes	Clostridia	Clostridiales	NA	NA	NA	ADFI	T1	-0.525	0.676	0	0.047
3621	Firmicutes	Clostridia	Clostridiales	NA	NA	NA	RF1	T1	-0.263	0.626	0.057	0.047
375	Firmicutes	NA	NA	NA	NA	NA	ADFI	T1	-1.377	2.918	0	0.047
375	Firmicutes	NA	NA	NA	NA	NA	RF1	T1	-3.449	2.702	0.024	0.047
107	Firmicutes	Clostridia	Clostridiales	NA	NA	NA	FCR	T3	0.007	0.002	0.003	0.051
2978	Bacteroidetes	Bacteroidia	Bacteroidales	Prevotellaceae	Prevotella	Prevotella_sp_djf_ls16	FCR	T3	0.002	0.001	0.003	0.051
288	Bacteroidetes	Bacteroidia	Bacteroidales	Prevotellaceae	Prevotella	Prevotella_sp_rs2	FCR	T3	0.001	0.001	0.003	0.051
4465	Firmicutes	Clostridia	Clostridiales	NA	NA	NA	RF2	T2	-1.52	0.65	0	0.052
4113	Firmicutes	Clostridia	Clostridiales	NA	NA	NA	FCR	T3	-0.004	0.001	0.003	0.053
321	Firmicutes	Clostridia	Clostridiales	NA	NA	NA	Loin depth	T2	0.07	0.032	0.001	0.055
1457	Firmicutes	Clostridia	Clostridiales	Clostridiaceae	Clostridium	NA	Backfat	T3	-0.013	0.005	0	0.056
4275	Firmicutes	Clostridia	Clostridiales	Clostridiales_family_xiii_incertae_sedis	Mogibacterium	Mogibacterium_neglectum	Backfat	T3	-0.024	0.011	0.001	0.056
3340	Firmicutes	Clostridia	Clostridiales	NA	NA	NA	Backfat	T3	-0.072	0.022	0.001	0.056
3637	Firmicutes	Clostridia	Clostridiales	NA	NA	NA	Backfat	T3	0.028	0.013	0.001	0.056
1175	Bacteroidetes	Bacteroidia	Bacteroidales	Prevotellaceae	Prevotella	NA	ADFI	T1	0.155	0.42	0.001	0.056
1175	Bacteroidetes	Bacteroidia	Bacteroidales	Prevotellaceae	Prevotella	NA	RF1	T1	0.224	0.387	0.027	0.056
2049	Firmicutes	Clostridia	Clostridiales	Lachnospiraceae	Blautia	Ruminococcus_obeum	Loin depth	T2	0.186	0.082	0.001	0.057
3225	NA	NA	NA	NA	NA	NA	FCR	T3	0.003	0.003	0.004	0.057
3551	Firmicutes	Clostridia	Clostridiales	Ruminococcaceae	NA	NA	FCR	T3	0.005	0.001	0.004	0.057
3384	Bacteroidetes	Bacteroidia	Bacteroidales	Prevotellaceae	Prevotella	NA	RF2	T2	-0.059	0.541	0.073	0.058
2783	Firmicutes	Clostridia	Clostridiales	NA	NA	NA	FCR	T3	-0.004	0.002	0.004	0.059
826	Firmicutes	Clostridia	Clostridiales	Ruminococcaceae	Ruminococcus	Ruminococcus_sp_djf_vr70k1	FCR	T2	0.007	0.002	0.001	0.059
1457	Firmicutes	Clostridia	Clostridiales	Clostridiaceae	Clostridium	NA	FCR	T2	-0.002	0.001	0.001	0.06
1879	Firmicutes	Clostridia	Clostridiales	NA	NA	NA	FCR	T2	-0.008	0.003	0.001	0.06
2783	Firmicutes	Clostridia	Clostridiales	NA	NA	NA	FCR	T2	-0.003	0.002	0.001	0.06
4282	Firmicutes	Clostridia	Clostridiales	NA	NA	NA	FCR	T2	-0.001	0.003	0.001	0.06
4465	Firmicutes	Clostridia	Clostridiales	NA	NA	NA	FCR	T2	-0.002	0.001	0.001	0.06
1874	Bacteroidetes	Bacteroidia	Bacteroidales	Prevotellaceae	Prevotella	Prevotella_copri	FCR	T2	0.001	0	0.001	0.06
2803	Firmicutes	Clostridia	Clostridiales	Lachnospiraceae	Blautia	Ruminococcus_torques	Loin depth	T2	0.025	0.014	0.001	0.061
936	Firmicutes	Clostridia	Clostridiales	Clostridiaceae	Clostridium	Clostridium_sp_ss2_1	Loin depth	T2	0.031	0.026	0.001	0.061
2613	Firmicutes	Clostridia	Clostridiales	NA	NA	NA	FCR	T3	0.01	0.003	0.004	0.061
2840	NA	NA	NA	NA	NA	NA	FCR	T3	-0.007	0.003	0.004	0.061
4003	Bacteroidetes	Bacteroidia	Bacteroidales	Prevotellaceae	Prevotella	NA	FCR	T3	0.001	0	0.004	0.061
67	Firmicutes	Bacilli	Lactobacillales	Lactobacillaceae	Lactobacillus	Lactobacillus_mucosae	Loin depth	T2	0.104	0.031	0.001	0.062
2024	Firmicutes	Clostridia	Clostridiales	NA	NA	NA	RF2	T3	-7.582	2.309	0.005	0.062
2546	Firmicutes	Clostridia	Clostridiales	NA	NA	NA	FCR	T3	-0.003	0.001	0.004	0.062
1165	Proteobacteria	Deltaproteobacteria	Desulfovibrionales	Desulfovibrionaceae	Desulfovibrio	NA	Backfat	T3	-0.006	0.012	0.001	0.064
3030	Firmicutes	Clostridia	Clostridiales	Eubacteriaceae	Eubacterium	Eubacterium_hallii	Backfat	T3	0.012	0.005	0.001	0.064
3876	Firmicutes	Clostridia	Clostridiales	NA	NA	NA	Backfat	T3	0.012	0.005	0.001	0.064
4268	Firmicutes	NA	NA	NA	NA	NA	Backfat	T3	-0.019	0.011	0.001	0.064
3048	Bacteroidetes	Bacteroidia	Bacteroidales	Porphyromonadaceae	NA	NA	Backfat	T3	-0.008	0.004	0.001	0.064
4360	Bacteroidetes	Bacteroidia	Bacteroidales	Porphyromonadaceae	NA	NA	Backfat	T3	-0.028	0.01	0.001	0.064
2435	Bacteroidetes	Bacteroidia	Bacteroidales	Prevotellaceae	Alloprevotella	Alloprevotella_rava	FCR	T2	0.001	0	0.002	0.065
1155	Firmicutes	Clostridia	Clostridiales	Clostridiaceae	Clostridium	NA	FCR	T2	0	0	0.002	0.065
4414	Firmicutes	Clostridia	Clostridiales	NA	NA	NA	Loin depth	T2	-0.013	0.006	0.001	0.065
3081	Firmicutes	NA	NA	NA	NA	NA	Loin depth	T2	0.19	0.082	0.001	0.065
3551	Firmicutes	Clostridia	Clostridiales	Ruminococcaceae	NA	NA	RF2	T3	3.68	1.003	0.004	0.065
949	Firmicutes	Clostridia	Clostridiales	Peptostreptococcaceae	Unclassified_peptostreptococcaceae	Clostridium_glycolicum	FCR	T2	-0.001	0	0.002	0.065
3238	Firmicutes	Clostridia	Clostridiales	NA	NA	NA	FCR	T3	-0.014	0.007	0.005	0.066
3647	Firmicutes	Clostridia	Clostridiales	NA	NA	NA	FCR	T3	-0.003	0.002	0.005	0.066
295	Firmicutes	NA	NA	NA	NA	NA	RF1	T3	-4.158	1.599	0.002	0.066
295	Firmicutes	NA	NA	NA	NA	NA	ADFI	T3	-4.626	1.68	0.001	0.066
1480	Spirochaetes	Spirochaetia	Spirochaetales	Spirochaetaceae	Treponema	NA	FCR	T3	-0.004	0.002	0.005	0.066
4506	Firmicutes	Clostridia	Clostridiales	Lachnospiraceae	Coprococcus	Coprococcus_eutactus	RF2	T3	4.765	3.292	0.014	0.067
2664	Firmicutes	Clostridia	Clostridiales	NA	NA	NA	ADFI	T1	-0.306	3.838	0.001	0.067
2664	Firmicutes	Clostridia	Clostridiales	NA	NA	NA	RF1	T1	0.448	3.56	0.038	0.067
1840	Firmicutes	Clostridia	Clostridiales	Lachnospiraceae	Coprococcus	Coprococcus_catus	FCR	T2	0.001	0	0.002	0.068
1757	Firmicutes	Clostridia	Clostridiales	NA	NA	NA	Backfat	T3	0.01	0.004	0.001	0.068
3445	Firmicutes	Clostridia	Clostridiales	NA	NA	NA	FCR	T3	-0.001	0	0.005	0.068
1457	Firmicutes	Clostridia	Clostridiales	Clostridiaceae	Clostridium	NA	RF1	T3	-2.725	0.939	0.001	0.069
1457	Firmicutes	Clostridia	Clostridiales	Clostridiaceae	Clostridium	NA	ADFI	T3	-3.006	0.984	0.001	0.069
37	Firmicutes	Clostridia	Clostridiales	NA	NA	NA	Backfat	T3	0.019	0.006	0.001	0.069
3724	Firmicutes	Clostridia	Clostridiales	NA	NA	NA	FCR	T3	-0.001	0	0.005	0.069
4465	Firmicutes	Clostridia	Clostridiales	NA	NA	NA	RF1	T3	-2.263	0.806	0	0.069
4465	Firmicutes	Clostridia	Clostridiales	NA	NA	NA	ADFI	T3	-2.4	0.845	0.001	0.069
2844	Bacteroidetes	NA	NA	NA	NA	NA	RF1	T3	2.072	0.821	0.002	0.069
2844	Bacteroidetes	NA	NA	NA	NA	NA	ADFI	T3	2.26	0.859	0.001	0.069
3627	Firmicutes	Erysipelotrichia	Erysipelotrichales	Erysipelotrichaceae	Catenibacterium	Catenibacterium_mitsuokai	Loin depth	T2	0.134	0.056	0.002	0.07
3853	Firmicutes	Clostridia	Clostridiales	Clostridiaceae	Clostridium	Clostridium_clostridioforme	Loin depth	T2	0.019	0.016	0.002	0.07
834	Firmicutes	Clostridia	Clostridiales	Lachnospiraceae	Dorea	Dorea_longicatena	Loin depth	T2	0.012	0.007	0.002	0.07
219	Firmicutes	Clostridia	Clostridiales	Lachnospiraceae	NA	NA	Loin depth	T2	-0.011	0.021	0.002	0.07
664	Firmicutes	Clostridia	Clostridiales	NA	NA	NA	Loin depth	T2	0.014	0.011	0.002	0.07
1462	Firmicutes	Clostridia	Clostridiales	NA	NA	NA	Loin depth	T2	-0.011	0.026	0.002	0.07
4090	Firmicutes	Clostridia	Clostridiales	NA	NA	NA	Loin depth	T2	0.151	0.06	0.002	0.07
3506	Bacteroidetes	NA	NA	NA	NA	NA	Loin depth	T2	-0.085	0.035	0.002	0.07
1327	Bacteroidetes	Bacteroidia	Bacteroidales	Prevotellaceae	Prevotella	Prevotella_copri	Loin depth	T2	0.027	0.012	0.002	0.07
4433	Firmicutes	Clostridia	Clostridiales	Ruminococcaceae	Ruminococcus	Ruminococcus_sp_ce2	Loin depth	T2	0.011	0.005	0.002	0.07
4287	Spirochaetes	Spirochaetia	Spirochaetales	Spirochaetaceae	Treponema	NA	Loin depth	T2	-0.008	0.011	0.002	0.07
1456	Bacteroidetes	Bacteroidia	Bacteroidales	Prevotellaceae	Prevotella	Prevotella_sp_djf_b116	FCR	T2	0.005	0.002	0.002	0.072
1719	Firmicutes	Clostridia	Clostridiales	Lachnospiraceae	Roseburia	Roseburia_intestinalis	Loin depth	T2	-0.069	0.029	0.003	0.072
673	Firmicutes	Clostridia	Clostridiales	Eubacteriaceae	Eubacterium	Eubacterium_rectale	FCR	T3	0.002	0	0.006	0.073
37	Firmicutes	Clostridia	Clostridiales	NA	NA	NA	FCR	T3	0.004	0.001	0.006	0.073
321	Firmicutes	Clostridia	Clostridiales	NA	NA	NA	FCR	T3	0.016	0.004	0.006	0.073
2215	Firmicutes	Clostridia	Clostridiales	NA	NA	NA	FCR	T3	-0.006	0.005	0.006	0.073
4367	Firmicutes	Clostridia	Clostridiales	NA	NA	NA	FCR	T3	-0.019	0.006	0.006	0.073
191	Firmicutes	NA	NA	NA	NA	NA	FCR	T3	-0.007	0.003	0.006	0.073
3179	Firmicutes	NA	NA	NA	NA	NA	Loin depth	T2	0.096	0.038	0.003	0.073
846	Bacteroidetes	Bacteroidia	Bacteroidales	NA	NA	NA	FCR	T3	0.003	0.002	0.007	0.074
1264	Firmicutes	Clostridia	Clostridiales	NA	NA	NA	ADFI	T1	4.084	2.62	0.001	0.074
1264	Firmicutes	Clostridia	Clostridiales	NA	NA	NA	RF1	T1	0.704	2.451	0.409	0.074
1526	Firmicutes	Clostridia	Clostridiales	NA	NA	NA	FCR	T2	0.009	0.006	0.002	0.074
3216	Firmicutes	Clostridia	Clostridiales	NA	NA	NA	FCR	T3	-0.008	0.004	0.006	0.074
3510	Firmicutes	NA	NA	NA	NA	NA	FCR	T3	-0.01	0.004	0.006	0.074
1370	Bacteroidetes	Bacteroidia	Bacteroidales	Prevotellaceae	NA	NA	FCR	T3	-0.006	0.005	0.006	0.074
3436	Firmicutes	Clostridia	Clostridiales	Ruminococcaceae	Ruminococcus	NA	RF1	T1	0.139	0.35	0.02	0.074
3436	Firmicutes	Clostridia	Clostridiales	Ruminococcaceae	Ruminococcus	NA	ADFI	T1	0.088	0.375	0.001	0.074
118	Firmicutes	Clostridia	Clostridiales	Lachnospiraceae	Blautia	Blautia_producta	FCR	T3	0.005	0.002	0.007	0.075
3984	Firmicutes	Clostridia	Clostridiales	Eubacteriaceae	Eubacterium	Eubacterium_desmolans	RF2	T3	2.595	0.707	0.025	0.075
588	Firmicutes	Clostridia	Clostridiales	NA	NA	NA	FCR	T3	0.016	0.007	0.007	0.075
1397	Firmicutes	Clostridia	Clostridiales	NA	NA	NA	Loin depth	T2	0.05	0.029	0.003	0.075
2513	Firmicutes	Clostridia	Clostridiales	NA	NA	NA	Loin depth	T2	0.08	0.041	0.003	0.075
3507	Firmicutes	Clostridia	Clostridiales	NA	NA	NA	Loin depth	T2	-0.091	0.031	0.003	0.075
4032	Firmicutes	Clostridia	Clostridiales	NA	NA	NA	RF2	T3	-9.412	3.452	0	0.075
4449	Firmicutes	Clostridia	Clostridiales	NA	NA	NA	RF2	T3	9.139	2.788	0.003	0.075
446	Firmicutes	NA	NA	NA	NA	NA	FCR	T3	0.009	0.005	0.007	0.075
1263	Firmicutes	NA	NA	NA	NA	NA	RF2	T3	-2.276	4.207	0.105	0.075
2663	Firmicutes	Clostridia	Clostridiales	Clostridiaceae	Clostridium	NA	ADFI	T1	0.005	0.636	0.001	0.077
2663	Firmicutes	Clostridia	Clostridiales	Clostridiaceae	Clostridium	NA	RF1	T1	-0.785	0.589	0.045	0.077
1940	Firmicutes	Clostridia	Clostridiales	NA	NA	NA	FCR	T3	-0.007	0.003	0.007	0.077
1103	Firmicutes	Clostridia	Clostridiales	Oscillospiraceae	Oscillibacter	Oscillibacter_sp_g2	ADFI	T1	3.957	2.915	0.001	0.077
1103	Firmicutes	Clostridia	Clostridiales	Oscillospiraceae	Oscillibacter	Oscillibacter_sp_g2	RF1	T1	-1.495	2.705	0.352	0.077
4391	Firmicutes	Clostridia	Clostridiales	Lachnospiraceae	Dorea	Dorea_formicigenerans	RF2	T3	8.193	2.329	0.002	0.078
1553	Firmicutes	Clostridia	Clostridiales	NA	NA	NA	FCR	T3	-0.002	0.006	0.007	0.078
4091	Firmicutes	Clostridia	Clostridiales	NA	NA	NA	Backfat	T3	-0.024	0.016	0.002	0.078
4506	Firmicutes	Clostridia	Clostridiales	Lachnospiraceae	Coprococcus	Coprococcus_eutactus	FCR	T3	0.006	0.004	0.008	0.079
3057	Firmicutes	Clostridia	Clostridiales	NA	NA	NA	FCR	T3	-0.008	0.004	0.007	0.079
4166	Firmicutes	Negativicutes	Selenomonadales	Veillonellaceae	Anaerovibrio	Anaerovibrio_lipolyticus	Backfat	T3	-0.01	0.003	0.002	0.08
393	Firmicutes	Clostridia	Clostridiales	NA	NA	NA	FCR	T3	-0.001	0.001	0.008	0.08
4017	Firmicutes	Clostridia	Clostridiales	NA	NA	NA	FCR	T2	0.006	0.003	0.003	0.08
811	Bacteroidetes	Bacteroidia	Bacteroidales	Porphyromonadaceae	NA	NA	Backfat	T3	-0.018	0.011	0.002	0.08
1843	Bacteroidetes	Bacteroidia	Bacteroidales	Prevotellaceae	Prevotella	NA	Backfat	T3	-0.027	0.012	0.002	0.08
4078	Bacteroidetes	Bacteroidia	Bacteroidales	Prevotellaceae	Prevotella	NA	Backfat	T3	-0.01	0.008	0.002	0.08
1526	Firmicutes	Clostridia	Clostridiales	NA	NA	NA	Backfat	T3	-0.064	0.022	0.002	0.081
1650	Firmicutes	Clostridia	Clostridiales	NA	NA	NA	RF1	T3	1.083	0.234	0	0.082
1650	Firmicutes	Clostridia	Clostridiales	NA	NA	NA	ADFI	T3	1.118	0.245	0.002	0.082
1987	Firmicutes	Clostridia	Clostridiales	NA	NA	NA	ADFI	T3	-1.839	2.018	0.002	0.082
1987	Firmicutes	Clostridia	Clostridiales	NA	NA	NA	RF1	T3	-3.084	1.919	0	0.082
4032	Firmicutes	Clostridia	Clostridiales	NA	NA	NA	RF1	T3	-10.194	3.487	0	0.082
4032	Firmicutes	Clostridia	Clostridiales	NA	NA	NA	ADFI	T3	-5.454	3.685	0.002	0.082
191	Firmicutes	NA	NA	NA	NA	NA	FCR	T2	-0.005	0.003	0.003	0.082
4103	Firmicutes	NA	NA	NA	NA	NA	ADFI	T3	-1.499	0.456	0.002	0.082
4103	Firmicutes	NA	NA	NA	NA	NA	RF1	T3	-1.254	0.437	0.001	0.082
4268	Firmicutes	NA	NA	NA	NA	NA	RF1	T3	-4.256	1.987	0	0.082
4268	Firmicutes	NA	NA	NA	NA	NA	ADFI	T3	-3.755	2.09	0.002	0.082
3909	Bacteroidetes	Bacteroidia	Bacteroidales	Prevotellaceae	Prevotella	Prevotella_copri	Loin depth	T2	0.011	0.008	0.004	0.082
4217	Bacteroidetes	NA	NA	NA	NA	NA	Loin depth	T2	-0.102	0.054	0.004	0.083
2655	Firmicutes	Negativicutes	Selenomonadales	Acidaminococcaceae	Phascolarctobacterium	Phascolarctobacterium_succinatutens	Loin depth	T2	0.022	0.011	0.004	0.083
3597	Bacteroidetes	Bacteroidia	Bacteroidales	Prevotellaceae	Prevotella	NA	Backfat	T3	-0.027	0.014	0.002	0.083
3536	Firmicutes	Clostridia	Clostridiales	Ruminococcaceae	Ruminococcus	Ruminococcus_sp_ce2	Loin depth	T2	0.004	0.003	0.004	0.083
2024	Firmicutes	Clostridia	Clostridiales	NA	NA	NA	FCR	T3	-0.009	0.003	0.008	0.084
2613	Firmicutes	Clostridia	Clostridiales	NA	NA	NA	FCR	T2	0.005	0.003	0.003	0.085
4356	Bacteroidetes	Bacteroidia	Bacteroidales	Bacteroidaceae	Bacteroides	NA	Backfat	T3	-0.036	0.016	0.003	0.086
580	Firmicutes	Clostridia	Clostridiales	Eubacteriaceae	Eubacterium	Eubacterium_eligens	FCR	T3	0.016	0.006	0.009	0.086
1562	Firmicutes	Clostridia	Clostridiales	NA	NA	NA	Loin depth	T2	0.063	0.03	0.004	0.087
3303	Firmicutes	Clostridia	Clostridiales	NA	NA	NA	RF2	T3	-5.524	1.368	0	0.087
678	Firmicutes	NA	NA	NA	NA	NA	FCR	T3	-0.004	0.002	0.009	0.087
4425	Firmicutes	NA	NA	NA	NA	NA	RF2	T3	-3.839	2.47	0.002	0.087
4412	Firmicutes	Clostridia	Clostridiales	Ruminococcaceae	Faecalibacterium	Faecalibacterium_prausnitzii	RF2	T2	0.627	0.411	0.078	0.088
3179	Firmicutes	NA	NA	NA	NA	NA	FCR	T3	0.017	0.009	0.009	0.088
560	NA	NA	NA	NA	NA	NA	Loin depth	T2	0.074	0.032	0.005	0.089
37	Firmicutes	Clostridia	Clostridiales	NA	NA	NA	RF2	T3	3.217	1.137	0.011	0.091
2450	Bacteroidetes	NA	NA	NA	NA	NA	RF2	T3	-3.007	2.377	0.076	0.091
4433	Firmicutes	Clostridia	Clostridiales	Ruminococcaceae	Ruminococcus	Ruminococcus_sp_ce2	RF2	T3	2.54	0.633	0.002	0.091
3467	Bacteroidetes	Bacteroidia	Bacteroidales	Bacteroidaceae	Bacteroides	NA	FCR	T3	0	0.001	0.01	0.092
1840	Firmicutes	Clostridia	Clostridiales	Lachnospiraceae	Coprococcus	Coprococcus_catus	FCR	T3	0.001	0	0.01	0.092
3956	Bacteroidetes	Bacteroidia	Bacteroidales	NA	NA	NA	FCR	T3	-0.012	0.003	0.01	0.093
3647	Firmicutes	Clostridia	Clostridiales	NA	NA	NA	ADFI	T3	-2.674	1.931	0.003	0.094
3647	Firmicutes	Clostridia	Clostridiales	NA	NA	NA	RF1	T3	-2.452	1.843	0.003	0.094
1421	Firmicutes	Clostridia	Clostridiales	NA	NA	NA	ADFI	T1	-2.432	3.223	0.002	0.095
1421	Firmicutes	Clostridia	Clostridiales	NA	NA	NA	RF1	T1	0.006	2.977	0.084	0.095
2108	Firmicutes	Clostridia	Clostridiales	NA	NA	NA	ADFI	T1	-1.06	1.443	0.002	0.095
2108	Firmicutes	Clostridia	Clostridiales	NA	NA	NA	RF1	T1	-0.896	1.336	0.328	0.095
3094	Firmicutes	Clostridia	Clostridiales	NA	NA	NA	RF1	T1	-1.118	2.459	0.097	0.095
3094	Firmicutes	Clostridia	Clostridiales	NA	NA	NA	ADFI	T1	-0.118	2.661	0.002	0.095
4574	Firmicutes	Clostridia	Clostridiales	Clostridiaceae	Clostridium	NA	FCR	T3	-0.007	0.012	0.011	0.096
827	NA	NA	NA	NA	NA	NA	FCR	T3	-0.013	0.006	0.01	0.096
3118	Spirochaetes	Spirochaetia	Spirochaetales	Spirochaetaceae	Treponema	NA	FCR	T3	-0.006	0.003	0.011	0.096
2729	Firmicutes	Clostridia	Clostridiales	Clostridiaceae	Clostridium	Clostridium_disporicum	Loin depth	T1	0.001	0.008	0	0.098
227	Firmicutes	Clostridia	Clostridiales	Eubacteriaceae	Eubacterium	Eubacterium_coprostanoligenes	ADFI	T1	0.065	0.14	0.003	0.098
227	Firmicutes	Clostridia	Clostridiales	Eubacteriaceae	Eubacterium	Eubacterium_coprostanoligenes	RF1	T1	-0.054	0.129	0.026	0.098
1126	Firmicutes	Bacilli	Lactobacillales	Lactobacillaceae	Lactobacillus	NA	Loin depth	T1	-0.011	0.008	0.001	0.098
362	Firmicutes	Clostridia	Clostridiales	NA	NA	NA	ADFI	T1	-0.842	1.351	0.003	0.098
362	Firmicutes	Clostridia	Clostridiales	NA	NA	NA	RF1	T1	-1.27	1.25	0.025	0.098
1410	Firmicutes	Clostridia	Clostridiales	NA	NA	NA	RF1	T1	0.294	1.592	0.406	0.098
1410	Firmicutes	Clostridia	Clostridiales	NA	NA	NA	ADFI	T1	-1.98	1.721	0.003	0.098
1522	Firmicutes	Clostridia	Clostridiales	NA	NA	NA	Loin depth	T1	-0.019	0.014	0.001	0.098
1758	Firmicutes	Clostridia	Clostridiales	NA	NA	NA	ADFI	T1	-0.99	1.847	0.003	0.098
1758	Firmicutes	Clostridia	Clostridiales	NA	NA	NA	RF1	T1	2.85	1.712	0.88	0.098
4160	Firmicutes	Clostridia	Clostridiales	NA	NA	NA	ADFI	T1	-1.78	2.495	0.003	0.098
4160	Firmicutes	Clostridia	Clostridiales	NA	NA	NA	RF1	T1	-0.595	2.308	0.131	0.098
2825	Bacteroidetes	NA	NA	NA	NA	NA	Loin depth	T1	-0.021	0.028	0	0.098
239	Firmicutes	NA	NA	NA	NA	NA	ADFI	T1	0.943	0.934	0.003	0.098
239	Firmicutes	NA	NA	NA	NA	NA	RF1	T1	-0.308	0.87	0.043	0.098
3210	Firmicutes	NA	NA	NA	NA	NA	RF1	T1	0.159	3.654	0.063	0.098
3210	Firmicutes	NA	NA	NA	NA	NA	ADFI	T1	-4.968	3.95	0.003	0.098
4103	Firmicutes	NA	NA	NA	NA	NA	Loin depth	T1	0.004	0.004	0.001	0.098
896	NA	NA	NA	NA	NA	NA	ADFI	T1	0.88	2.745	0.003	0.098
896	NA	NA	NA	NA	NA	NA	RF1	T1	0.456	2.555	0.153	0.098
2840	NA	NA	NA	NA	NA	NA	Loin depth	T1	-0.009	0.013	0.001	0.098
1387	Bacteroidetes	Bacteroidia	Bacteroidales	Porphyromonadaceae	NA	NA	Loin depth	T1	0	0.001	0.001	0.098
4360	Bacteroidetes	Bacteroidia	Bacteroidales	Porphyromonadaceae	NA	NA	Loin depth	T1	-0.02	0.013	0.001	0.098
1103	Firmicutes	Clostridia	Clostridiales	Oscillospiraceae	Oscillibacter	Oscillibacter_sp_g2	Loin depth	T1	0.067	0.051	0.001	0.098
59	Bacteroidetes	Bacteroidia	Bacteroidales	Prevotellaceae	Prevotella	NA	Loin depth	T1	0.01	0.032	0.001	0.098
371	Firmicutes	Negativicutes	Selenomonadales	Veillonellaceae	Selenomonas	Selenomonas_sp_ycb08	ADFI	T1	-2.171	1.614	0.002	0.098
371	Firmicutes	Negativicutes	Selenomonadales	Veillonellaceae	Selenomonas	Selenomonas_sp_ycb08	RF1	T1	-2.859	1.487	0.055	0.098
3230	Firmicutes	Clostridia	Clostridiales	Clostridiales_family_xi_incertae_sedis	Anaerococcus	NA	FCR	T3	-0.002	0.001	0.011	0.099
3795	Proteobacteria	Gammaproteobacteria	Enterobacteriales	Enterobacteriaceae	Escherichia	Escherichia_coli	FCR	T3	-0.001	0	0.011	0.099
3691	Firmicutes	Clostridia	Clostridiales	NA	NA	NA	FCR	T2	-0.001	0.001	0.004	0.099
1376	Bacteroidetes	Bacteroidia	Bacteroidales	Prevotellaceae	Prevotella	NA	FCR	T3	-0.002	0.001	0.011	0.099
2845	Bacteroidetes	Bacteroidia	Bacteroidales	Prevotellaceae	Prevotella	NA	FCR	T2	0.005	0.002	0.004	0.099
1156	Firmicutes	Bacilli	Lactobacillales	Aerococcaceae	Aerococcus	Aerococcus_viridans	FCR	T3	0	0.002	0.012	0.1
3846	Firmicutes	Clostridia	Clostridiales	Lachnospiraceae	Blautia	NA	Loin depth	T2	0.041	0.028	0.005	0.1
3693	Firmicutes	Clostridia	Clostridiales	Eubacteriaceae	Eubacterium	NA	FCR	T3	-0.02	0.008	0.012	0.1
477	Actinobacteria_201174	Actinobacteria_1760	Actinomycetales	Actinomycetaceae	NA	NA	FCR	T3	-0.001	0.001	0.012	0.1
3550	Firmicutes	Clostridia	Clostridiales	NA	NA	NA	FCR	T3	-0.001	0	0.012	0.1
4067	Firmicutes	Clostridia	NA	NA	NA	NA	ADFI	T1	-0.14	1.13	0.004	0.1
4067	Firmicutes	Clostridia	NA	NA	NA	NA	RF1	T1	-0.882	1.045	0.006	0.1
3111	Firmicutes	Clostridia	Clostridiales	Eubacteriaceae	Eubacterium	Eubacterium_desmolans	Loin depth	T2	-0.005	0.004	0.005	0.102
176	Firmicutes	Clostridia	Clostridiales	NA	NA	NA	FCR	T3	0.004	0.001	0.012	0.102
1397	Firmicutes	Clostridia	Clostridiales	NA	NA	NA	ADFI	T3	10.439	3.371	0.003	0.102
1397	Firmicutes	Clostridia	Clostridiales	NA	NA	NA	RF1	T3	8.539	3.219	0.001	0.102
2798	Firmicutes	Clostridia	Clostridiales	NA	NA	NA	Loin depth	T2	0.129	0.044	0.006	0.102
3160	Bacteroidetes	Bacteroidia	Bacteroidales	NA	NA	NA	RF2	T2	-0.989	2.847	0.043	0.103
811	Bacteroidetes	Bacteroidia	Bacteroidales	Porphyromonadaceae	NA	NA	FCR	T3	-0.003	0.003	0.013	0.103
3494	Firmicutes	Clostridia	Clostridiales	Ruminococcaceae	NA	NA	FCR	T3	0.022	0.006	0.013	0.103
513	Firmicutes	Clostridia	Clostridiales	Clostridiaceae	Clostridium	NA	Loin depth	T2	-0.008	0.036	0.006	0.104
3512	Firmicutes	Clostridia	Clostridiales	Clostridiaceae	Clostridium	NA	FCR	T3	-0.009	0.003	0.013	0.104
4412	Firmicutes	Clostridia	Clostridiales	Ruminococcaceae	Faecalibacterium	Faecalibacterium_prausnitzii	Loin depth	T2	0.01	0.006	0.006	0.104
2225	Firmicutes	Clostridia	Clostridiales	NA	NA	NA	FCR	T3	0.023	0.006	0.013	0.104
2703	Firmicutes	Clostridia	Clostridiales	NA	NA	NA	Loin depth	T2	-0.016	0.021	0.006	0.104
4017	Firmicutes	Clostridia	Clostridiales	NA	NA	NA	Loin depth	T2	0.042	0.024	0.006	0.104
2391	Firmicutes	Clostridia	Clostridiales	NA	NA	NA	FCR	T3	-0.003	0.001	0.013	0.105
3378	Firmicutes	Clostridia	Clostridiales	NA	NA	NA	FCR	T3	-0.004	0.002	0.013	0.105
3853	Firmicutes	Clostridia	Clostridiales	Clostridiaceae	Clostridium	Clostridium_clostridioforme	FCR	T3	0.01	0.003	0.014	0.106
4339	Firmicutes	Clostridia	Clostridiales	Clostridiaceae	Clostridium	NA	FCR	T3	-0.008	0.004	0.014	0.106
3030	Firmicutes	Clostridia	Clostridiales	Eubacteriaceae	Eubacterium	Eubacterium_hallii	Loin depth	T2	0.008	0.007	0.007	0.106
1606	Firmicutes	Clostridia	Clostridiales	Ruminococcaceae	Faecalibacterium	Faecalibacterium_prausnitzii	FCR	T3	0.002	0.001	0.014	0.106
340	Firmicutes	Clostridia	Clostridiales	NA	NA	NA	FCR	T3	-0.006	0.002	0.014	0.106
2613	Firmicutes	Clostridia	Clostridiales	NA	NA	NA	Loin depth	T2	0.049	0.026	0.007	0.106
4067	Firmicutes	Clostridia	NA	NA	NA	NA	FCR	T3	-0.004	0.002	0.014	0.106
3172	Firmicutes	Clostridia	Clostridiales	Clostridiales_family_xi_incertae_sedis	Peptoniphilus	NA	FCR	T3	-0.001	0.001	0.014	0.106
2715	Firmicutes	Clostridia	Clostridiales	Ruminococcaceae	Ruminococcus	NA	FCR	T3	-0.01	0.003	0.014	0.106
4123	Firmicutes	Clostridia	Clostridiales	Ruminococcaceae	Ruminococcus	NA	FCR	T3	-0.008	0.004	0.014	0.106
1792	Firmicutes	Clostridia	Clostridiales	Eubacteriaceae	Eubacterium	Eubacterium_desmolans	Loin depth	T2	0.003	0.002	0.007	0.107
237	Firmicutes	Clostridia	Clostridiales	NA	NA	NA	FCR	T3	0.012	0.003	0.015	0.107
4067	Firmicutes	Clostridia	NA	NA	NA	NA	FCR	T2	-0.003	0.003	0.004	0.107
3092	Firmicutes	NA	NA	NA	NA	NA	FCR	T3	-0.014	0.007	0.015	0.107
2663	Firmicutes	Clostridia	Clostridiales	Clostridiaceae	Clostridium	NA	RF2	T3	-4.897	3.19	0.037	0.108
2453	Bacteroidetes	Bacteroidia	Bacteroidales	NA	NA	NA	RF2	T3	0.389	0.569	0.037	0.108
107	Firmicutes	Clostridia	Clostridiales	NA	NA	NA	RF2	T3	5.371	1.434	0.009	0.108
3499	Firmicutes	NA	NA	NA	NA	NA	RF1	T1	0.357	1.139	0.042	0.108
3499	Firmicutes	NA	NA	NA	NA	NA	ADFI	T1	-0.076	1.241	0.004	0.108
4268	Firmicutes	NA	NA	NA	NA	NA	RF2	T3	-4.163	1.965	0	0.108
277	NA	NA	NA	NA	NA	NA	RF2	T3	-11.017	5.209	0	0.108
2840	NA	NA	NA	NA	NA	NA	RF2	T3	-5.494	2.1	0.007	0.108
3436	Firmicutes	Clostridia	Clostridiales	Ruminococcaceae	Ruminococcus	NA	RF2	T3	-1.263	0.627	0.057	0.108
3853	Firmicutes	Clostridia	Clostridiales	Clostridiaceae	Clostridium	Clostridium_clostridioforme	RF2	T2	2.376	1.089	0.012	0.109
2653	Firmicutes	Clostridia	Clostridiales	Eubacteriaceae	Eubacterium	Eubacterium_coprostanoligenes	RF2	T2	0.18	0.632	0.091	0.109
3409	Firmicutes	Clostridia	Clostridiales	Eubacteriaceae	Eubacterium	Eubacterium_coprostanoligenes	RF2	T2	-0.051	1.424	0.12	0.109
3984	Firmicutes	Clostridia	Clostridiales	Eubacteriaceae	Eubacterium	Eubacterium_desmolans	RF2	T2	0.722	0.339	0.01	0.109
1238	Firmicutes	Clostridia	Clostridiales	Eubacteriaceae	Eubacterium	NA	RF2	T2	-0.913	1.467	0.169	0.109
4408	Bacteroidetes	Bacteroidia	Bacteroidales	NA	NA	NA	RF2	T2	-0.207	0.35	0.266	0.109
988	Firmicutes	Clostridia	Clostridiales	NA	NA	NA	FCR	T2	0.002	0.004	0.005	0.109
1115	Firmicutes	Clostridia	Clostridiales	NA	NA	NA	RF2	T2	7.025	2.664	0.012	0.109
1562	Firmicutes	Clostridia	Clostridiales	NA	NA	NA	RF2	T2	2.21	2.1	0.143	0.109
1752	Firmicutes	Clostridia	Clostridiales	NA	NA	NA	RF2	T2	5.842	5.047	0.136	0.109
2201	Firmicutes	Clostridia	Clostridiales	NA	NA	NA	RF2	T2	-4.037	4.371	0.142	0.109
2709	Firmicutes	Clostridia	Clostridiales	NA	NA	NA	FCR	T3	-0.002	0.003	0.015	0.109
4067	Firmicutes	Clostridia	NA	NA	NA	NA	RF2	T2	-2.656	1.834	0.002	0.109
2559	Bacteroidetes	NA	NA	NA	NA	NA	RF2	T2	-1.313	1.141	0.145	0.109
3506	Bacteroidetes	NA	NA	NA	NA	NA	RF2	T2	-0.408	2.475	0.256	0.109
3210	Firmicutes	NA	NA	NA	NA	NA	RF2	T2	-8.093	5.879	0.28	0.109
2592	NA	NA	NA	NA	NA	NA	RF2	T2	-0.199	1.704	0.082	0.109
1104	Bacteroidetes	Bacteroidia	Bacteroidales	Porphyromonadaceae	NA	NA	FCR	T3	-0.001	0.001	0.016	0.109
2618	Firmicutes	Negativicutes	Selenomonadales	Veillonellaceae	NA	NA	FCR	T3	0.018	0.006	0.015	0.109
200	Firmicutes	Clostridia	Clostridiales	Ruminococcaceae	Ruminococcus	NA	RF2	T2	4.485	2.451	0.113	0.109
2722	Firmicutes	Clostridia	Clostridiales	Ruminococcaceae	Ruminococcus	NA	RF2	T2	0.614	0.943	0.062	0.109
3536	Firmicutes	Clostridia	Clostridiales	Ruminococcaceae	Ruminococcus	Ruminococcus_sp_ce2	RF2	T2	0.237	0.19	0.144	0.109
2997	Firmicutes	Clostridia	Clostridiales	Ruminococcaceae	Ruminococcus	Ruminococcus_sp_zs215	RF2	T2	3.111	1.183	0.023	0.109
580	Firmicutes	Clostridia	Clostridiales	Eubacteriaceae	Eubacterium	Eubacterium_eligens	FCR	T2	0.012	0.004	0.005	0.11
325	Firmicutes	Clostridia	Clostridiales	Eubacteriaceae	Eubacterium	NA	Loin depth	T2	-0.038	0.025	0.007	0.11
1694	Firmicutes	Clostridia	Clostridiales	Ruminococcaceae	Faecalibacterium	Faecalibacterium_prausnitzii	Loin depth	T2	0.013	0.007	0.007	0.11
866	Firmicutes	Bacilli	Lactobacillales	Lactobacillaceae	Lactobacillus	Lactobacillus_reuteri	FCR	T3	0	0	0.016	0.11
1984	Firmicutes	Clostridia	Clostridiales	NA	NA	NA	FCR	T3	-0.013	0.005	0.016	0.11
2783	Firmicutes	Clostridia	Clostridiales	NA	NA	NA	RF1	T3	-2.731	1.292	0.002	0.11
2783	Firmicutes	Clostridia	Clostridiales	NA	NA	NA	ADFI	T3	-3.416	1.354	0.003	0.11
1642	Bacteroidetes	Bacteroidia	Bacteroidales	Porphyromonadaceae	NA	NA	FCR	T3	-0.004	0.002	0.016	0.11
3380	Bacteroidetes	Bacteroidia	Bacteroidales	Prevotellaceae	Prevotella	NA	FCR	T3	0.005	0.002	0.016	0.11
1430	Firmicutes	Clostridia	Clostridiales	NA	NA	NA	FCR	T3	0.002	0.001	0.017	0.111
811	Bacteroidetes	Bacteroidia	Bacteroidales	Porphyromonadaceae	NA	NA	RF2	T2	-2.876	2.101	0.214	0.111
2803	Firmicutes	Clostridia	Clostridiales	Lachnospiraceae	Blautia	Ruminococcus_torques	RF2	T2	1.449	0.985	0.052	0.112
431	Firmicutes	Clostridia	Clostridiales	NA	NA	NA	Loin depth	T2	-0.053	0.018	0.008	0.112
588	Firmicutes	Clostridia	Clostridiales	NA	NA	NA	Loin depth	T2	0.141	0.047	0.008	0.112
2148	Firmicutes	Clostridia	Clostridiales	NA	NA	NA	RF2	T3	-9.271	3.59	0.035	0.112
2613	Firmicutes	Clostridia	Clostridiales	NA	NA	NA	RF2	T2	3.896	1.843	0.002	0.112
4113	Firmicutes	Clostridia	Clostridiales	NA	NA	NA	Loin depth	T2	0.02	0.014	0.008	0.112
1571	Firmicutes	Clostridia	Clostridiales	Ruminococcaceae	Ruminococcus	Ruminococcus_sp_djf_vr67	RF2	T3	4.469	1.669	0.003	0.112
1156	Firmicutes	Bacilli	Lactobacillales	Aerococcaceae	Aerococcus	Aerococcus_viridans	RF1	T3	-0.084	1.605	0.007	0.113
1156	Firmicutes	Bacilli	Lactobacillales	Aerococcaceae	Aerococcus	Aerococcus_viridans	ADFI	T3	1.105	1.688	0.004	0.113
678	Firmicutes	NA	NA	NA	NA	NA	RF1	T3	-3.104	1.438	0.006	0.113
678	Firmicutes	NA	NA	NA	NA	NA	ADFI	T3	-4.113	1.5	0.003	0.113
4391	Firmicutes	Clostridia	Clostridiales	Lachnospiraceae	Dorea	Dorea_formicigenerans	Loin depth	T2	0.004	0.01	0.008	0.114
176	Firmicutes	Clostridia	Clostridiales	NA	NA	NA	RF2	T3	2.992	0.988	0.018	0.114
2158	Firmicutes	Clostridia	Clostridiales	NA	NA	NA	Loin depth	T2	-0.005	0.017	0.008	0.114
4017	Firmicutes	Clostridia	Clostridiales	NA	NA	NA	RF2	T2	3.702	1.654	0.002	0.114
3225	NA	NA	NA	NA	NA	NA	RF2	T3	2.54	2.281	0.003	0.114
2608	Bacteroidetes	Bacteroidia	Bacteroidales	Prevotellaceae	Prevotella	NA	RF2	T3	19.078	7.291	0.002	0.114
3031	Firmicutes	Clostridia	Clostridiales	Clostridiaceae	Clostridium	NA	RF2	T3	-0.441	0.375	0.065	0.115
4412	Firmicutes	Clostridia	Clostridiales	Ruminococcaceae	Faecalibacterium	Faecalibacterium_prausnitzii	RF2	T3	3.141	0.807	0.029	0.115
2618	Firmicutes	Negativicutes	Selenomonadales	Veillonellaceae	NA	NA	RF2	T3	12.043	4.723	0.035	0.115
2520	Bacteroidetes	Bacteroidia	Bacteroidales	Prevotellaceae	Prevotella	NA	RF2	T3	-4.757	8.415	0.086	0.115
4037	Bacteroidetes	Bacteroidia	Bacteroidales	Prevotellaceae	Prevotella	NA	RF2	T3	-1.47	1.147	0.001	0.115
561	Firmicutes	Clostridia	Clostridiales	Ruminococcaceae	Ruminococcus	Ruminococcus_flavefaciens	RF2	T3	-1.9	1.24	0	0.115
1457	Firmicutes	Clostridia	Clostridiales	Clostridiaceae	Clostridium	NA	Backfat	T2	-0.017	0.005	0	0.116
1886	Firmicutes	Clostridia	Clostridiales	Eubacteriaceae	Eubacterium	Eubacterium_hallii	RF2	T2	0.755	0.42	0.037	0.116
3909	Bacteroidetes	Bacteroidia	Bacteroidales	Prevotellaceae	Prevotella	Prevotella_copri	FCR	T3	0.003	0.001	0.017	0.116
3723	Firmicutes	Clostridia	Clostridiales	Lachnospiraceae	Coprococcus	Coprococcus_catus	RF2	T2	12.427	8.955	0.046	0.117
2121	Bacteroidetes	Bacteroidia	Bacteroidales	NA	NA	NA	RF2	T2	-0.741	0.564	0.033	0.117
46	Firmicutes	Clostridia	Clostridiales	NA	NA	NA	FCR	T3	-0.003	0.001	0.018	0.117
2797	Bacteroidetes	NA	NA	NA	NA	NA	RF2	T2	-0.983	0.83	0.2	0.117
322	NA	NA	NA	NA	NA	NA	RF2	T2	-2.05	6.874	0.042	0.117
4368	Firmicutes	Clostridia	Clostridiales	Ruminococcaceae	NA	NA	FCR	T3	-0.005	0.003	0.018	0.117
1494	Firmicutes	Clostridia	Clostridiales	Clostridiaceae	Clostridium	NA	Loin depth	T2	0.085	0.045	0.009	0.118
2362	Firmicutes	Clostridia	Clostridiales	NA	NA	NA	FCR	T3	-0.002	0.001	0.018	0.119
2254	Bacteroidetes	NA	NA	NA	NA	NA	Loin depth	T1	-0.023	0.028	0.002	0.119
4569	Proteobacteria	Betaproteobacteria	Burkholderiales	Oxalobacteraceae	NA	NA	FCR	T3	-0.016	0.008	0.018	0.119
3030	Firmicutes	Clostridia	Clostridiales	Eubacteriaceae	Eubacterium	Eubacterium_hallii	Backfat	T2	0.009	0.004	0.001	0.12
1606	Firmicutes	Clostridia	Clostridiales	Ruminococcaceae	Faecalibacterium	Faecalibacterium_prausnitzii	RF2	T2	0.454	0.244	0.014	0.12
664	Firmicutes	Clostridia	Clostridiales	NA	NA	NA	RF2	T2	0.492	0.811	0.099	0.12
1650	Firmicutes	Clostridia	Clostridiales	NA	NA	NA	Backfat	T2	0.003	0.001	0.001	0.12
1866	Firmicutes	Clostridia	Clostridiales	NA	NA	NA	RF2	T2	-1.225	6.248	0.307	0.12
1984	Firmicutes	Clostridia	Clostridiales	NA	NA	NA	RF2	T2	-4.29	2.984	0.071	0.12
4082	Bacteroidetes	NA	NA	NA	NA	NA	RF2	T2	-4.835	3.422	0.122	0.12
804	Firmicutes	Clostridia	Clostridiales	Oscillospiraceae	Oscillibacter	Oscillibacter_valericigenes	RF2	T2	-1.65	2.258	0.034	0.12
826	Firmicutes	Clostridia	Clostridiales	Ruminococcaceae	Ruminococcus	Ruminococcus_sp_djf_vr70k1	Backfat	T2	0.029	0.012	0.001	0.12
2431	Spirochaetes	Spirochaetia	Spirochaetales	Spirochaetaceae	Treponema	Treponema_brennaborense	Backfat	T2	-0.02	0.018	0.001	0.12
2435	Bacteroidetes	Bacteroidia	Bacteroidales	Prevotellaceae	Alloprevotella	Alloprevotella_rava	FCR	T3	0.001	0	0.019	0.121
2304	Firmicutes	Clostridia	Clostridiales	Clostridiaceae	Clostridium	Clostridium_butyricum	FCR	T3	-0.001	0.001	0.019	0.121
2708	Firmicutes	Clostridia	Clostridiales	NA	NA	NA	RF2	T2	-4.291	3.08	0.088	0.121
3550	Firmicutes	Clostridia	Clostridiales	NA	NA	NA	RF2	T3	-0.557	0.247	0.011	0.121
4215	Firmicutes	Clostridia	Clostridiales	NA	NA	NA	RF2	T3	0.822	3.779	0.746	0.121
2485	Firmicutes	Clostridia	Clostridiales	Peptostreptococcaceae	Unclassified_peptostreptococcaceae	Clostridium_glycolicum	FCR	T2	0	0	0.005	0.121
227	Firmicutes	Clostridia	Clostridiales	Eubacteriaceae	Eubacterium	Eubacterium_coprostanoligenes	RF1	T3	-0.731	0.452	0.001	0.122
227	Firmicutes	Clostridia	Clostridiales	Eubacteriaceae	Eubacterium	Eubacterium_coprostanoligenes	ADFI	T3	-0.489	0.475	0.004	0.122
3984	Firmicutes	Clostridia	Clostridiales	Eubacteriaceae	Eubacterium	Eubacterium_desmolans	Loin depth	T2	0.006	0.005	0.009	0.122
1553	Firmicutes	Clostridia	Clostridiales	NA	NA	NA	RF1	T3	-1.893	4.895	0.012	0.122
1553	Firmicutes	Clostridia	Clostridiales	NA	NA	NA	ADFI	T3	-0.969	5.116	0.004	0.122
1642	Bacteroidetes	Bacteroidia	Bacteroidales	Porphyromonadaceae	NA	NA	ADFI	T3	-3.448	1.459	0.004	0.122
1642	Bacteroidetes	Bacteroidia	Bacteroidales	Porphyromonadaceae	NA	NA	RF1	T3	-3.202	1.394	0.013	0.122
2613	Firmicutes	Clostridia	Clostridiales	NA	NA	NA	Backfat	T2	0.039	0.014	0.001	0.124
2592	NA	NA	NA	NA	NA	NA	Backfat	T2	0.024	0.013	0.001	0.124
3216	Firmicutes	Clostridia	Clostridiales	NA	NA	NA	ADFI	T1	-0.533	1.559	0.005	0.125
3216	Firmicutes	Clostridia	Clostridiales	NA	NA	NA	RF1	T1	-1.772	1.431	0.041	0.125
2193	NA	NA	NA	NA	NA	NA	RF2	T3	-12.643	4.122	0	0.125
4209	Spirochaetes	Spirochaetia	Spirochaetales	Spirochaetaceae	Treponema	NA	ADFI	T3	-9.999	3.857	0.005	0.125
4209	Spirochaetes	Spirochaetia	Spirochaetales	Spirochaetaceae	Treponema	NA	RF1	T3	-9.813	3.694	0.002	0.125
15	Firmicutes	Clostridia	Clostridiales	Lachnospiraceae	Blautia	Ruminococcus_obeum	Loin depth	T2	0.014	0.014	0.01	0.126
3203	Firmicutes	Clostridia	Clostridiales	Clostridiaceae	Clostridium	NA	RF2	T3	6.548	2.004	0.005	0.126
325	Firmicutes	Clostridia	Clostridiales	Eubacteriaceae	Eubacterium	NA	FCR	T3	-0.004	0.003	0.021	0.126
852	Firmicutes	Bacilli	Lactobacillales	Lactobacillaceae	Lactobacillus	Lactobacillus_reuteri	FCR	T3	0	0	0.02	0.126
1727	Firmicutes	Clostridia	Clostridiales	NA	NA	NA	FCR	T3	-0.005	0.004	0.021	0.126
2068	Firmicutes	Clostridia	Clostridiales	NA	NA	NA	FCR	T3	0.009	0.003	0.021	0.126
4465	Firmicutes	Clostridia	Clostridiales	NA	NA	NA	RF2	T3	-2.316	0.797	0	0.126
344	Firmicutes	NA	NA	NA	NA	NA	FCR	T3	0.001	0.002	0.02	0.126
2587	Bacteroidetes	Bacteroidia	Bacteroidales	Porphyromonadaceae	Porphyromonas	NA	FCR	T3	0	0	0.021	0.126
59	Bacteroidetes	Bacteroidia	Bacteroidales	Prevotellaceae	Prevotella	NA	FCR	T3	-0.016	0.006	0.021	0.126
4369	Bacteroidetes	Bacteroidia	Bacteroidales	Prevotellaceae	Prevotella	NA	Loin depth	T2	0.001	0.002	0.01	0.126
1757	Firmicutes	Clostridia	Clostridiales	NA	NA	NA	RF2	T2	0.593	0.367	0.138	0.127
1829	Firmicutes	Clostridia	Clostridiales	NA	NA	NA	Loin depth	T2	-0.014	0.012	0.011	0.127
1987	Firmicutes	Clostridia	Clostridiales	NA	NA	NA	Loin depth	T2	-0.083	0.027	0.01	0.127
2876	Firmicutes	Clostridia	Clostridiales	NA	NA	NA	FCR	T3	-0.002	0.004	0.021	0.127
3304	Firmicutes	Clostridia	Clostridiales	NA	NA	NA	Loin depth	T2	0.008	0.01	0.011	0.127
2645	Firmicutes	Clostridia	Clostridiales	Ruminococcaceae	NA	NA	Loin depth	T2	0.004	0.002	0.01	0.127
1365	Firmicutes	Clostridia	Clostridiales	Oscillospiraceae	Oscillibacter	NA	Loin depth	T2	-0.002	0.017	0.011	0.127
3853	Firmicutes	Clostridia	Clostridiales	Clostridiaceae	Clostridium	Clostridium_clostridioforme	RF2	T3	8.02	2.455	0.013	0.128
1238	Firmicutes	Clostridia	Clostridiales	Eubacteriaceae	Eubacterium	NA	Backfat	T3	-0.018	0.012	0.004	0.128
393	Firmicutes	Clostridia	Clostridiales	NA	NA	NA	RF1	T3	-0.839	0.462	0.01	0.128
393	Firmicutes	Clostridia	Clostridiales	NA	NA	NA	ADFI	T3	-1.028	0.482	0.005	0.128
1154	Firmicutes	Clostridia	Clostridiales	NA	NA	NA	FCR	T2	0.004	0.003	0.006	0.128
3238	Firmicutes	Clostridia	Clostridiales	NA	NA	NA	ADFI	T3	-13.97	5.435	0.005	0.128
3238	Firmicutes	Clostridia	Clostridiales	NA	NA	NA	RF1	T3	-12.908	5.185	0.002	0.128
3764	Firmicutes	NA	NA	NA	NA	NA	RF2	T3	7.445	5.911	0.284	0.128
4569	Proteobacteria	Betaproteobacteria	Burkholderiales	Oxalobacteraceae	NA	NA	ADFI	T3	-17.668	6.214	0.005	0.128
4569	Proteobacteria	Betaproteobacteria	Burkholderiales	Oxalobacteraceae	NA	NA	RF1	T3	-11.418	5.949	0.009	0.128
1370	Bacteroidetes	Bacteroidia	Bacteroidales	Prevotellaceae	NA	NA	RF1	T3	-4.517	4.148	0.001	0.128
1370	Bacteroidetes	Bacteroidia	Bacteroidales	Prevotellaceae	NA	NA	ADFI	T3	-7.061	4.364	0.005	0.128
4158	Bacteroidetes	Bacteroidia	Bacteroidales	Prevotellaceae	Prevotella	NA	Backfat	T3	-0.04	0.015	0.004	0.128
1607	Firmicutes	Clostridia	Clostridiales	NA	NA	NA	IMF	T1	-0.001	0.004	0	0.129
2123	NA	NA	NA	NA	NA	NA	IMF	T1	0.009	0.004	0	0.129
1104	Bacteroidetes	Bacteroidia	Bacteroidales	Porphyromonadaceae	NA	NA	RF2	T3	-1.004	0.504	0.018	0.129
3876	Firmicutes	Clostridia	Clostridiales	NA	NA	NA	FCR	T2	0.002	0.001	0.006	0.13
4072	Firmicutes	Clostridia	Clostridiales	NA	NA	NA	FCR	T2	0	0	0.006	0.13
639	Bacteroidetes	NA	NA	NA	NA	NA	FCR	T3	-0.004	0.003	0.022	0.13
2189	Firmicutes	Clostridia	Clostridiales	Clostridiaceae	Clostridium	NA	FCR	T3	0.019	0.011	0.023	0.131
836	Firmicutes	Clostridia	Clostridiales	Lachnospiraceae	NA	NA	Loin depth	T2	-0.002	0.014	0.012	0.131
2043	NA	NA	NA	NA	NA	NA	FCR	T3	-0.014	0.01	0.022	0.131
76	Firmicutes	Clostridia	Clostridiales	Clostridiales_family_xi_incertae_sedis	Peptoniphilus	NA	FCR	T3	-0.005	0.004	0.023	0.131
3984	Firmicutes	Clostridia	Clostridiales	Eubacteriaceae	Eubacterium	Eubacterium_desmolans	FCR	T3	0.003	0.001	0.023	0.132
450	Firmicutes	Clostridia	Clostridiales	NA	NA	NA	RF2	T3	-12.908	8.986	0.046	0.132
3635	NA	NA	NA	NA	NA	NA	FCR	T3	0.009	0.003	0.023	0.132
1456	Bacteroidetes	Bacteroidia	Bacteroidales	Prevotellaceae	Prevotella	Prevotella_sp_djf_b116	FCR	T3	0.004	0.002	0.023	0.132
3827	Firmicutes	Clostridia	Clostridiales	Clostridiaceae	Clostridium	NA	RF2	T3	-2.77	2.283	0.137	0.133
1329	Actinobacteria_201174	Actinobacteria_1760	Coriobacteriales	Coriobacteriaceae	NA	NA	FCR	T3	-0.01	0.005	0.024	0.133
846	Bacteroidetes	Bacteroidia	Bacteroidales	NA	NA	NA	RF2	T3	2.304	1.383	0.005	0.133
3250	Bacteroidetes	Bacteroidia	Bacteroidales	NA	NA	NA	Loin depth	T2	-0.032	0.015	0.012	0.133
1773	Firmicutes	Clostridia	Clostridiales	NA	NA	NA	Loin depth	T2	-0.035	0.059	0.012	0.133
2752	Firmicutes	Clostridia	Clostridiales	NA	NA	NA	FCR	T3	0.008	0.003	0.024	0.133
3572	Firmicutes	Clostridia	Clostridiales	NA	NA	NA	Loin depth	T2	-0.003	0.011	0.012	0.133
3795	Proteobacteria	Gammaproteobacteria	Enterobacteriales	Enterobacteriaceae	Escherichia	Escherichia_coli	ADFI	T3	-0.761	0.284	0.006	0.134
3795	Proteobacteria	Gammaproteobacteria	Enterobacteriales	Enterobacteriaceae	Escherichia	Escherichia_coli	RF1	T3	-0.61	0.273	0.02	0.134
1352	Firmicutes	Clostridia	Clostridiales	Eubacteriaceae	Eubacterium	NA	FCR	T3	0.034	0.012	0.025	0.134
2148	Firmicutes	Clostridia	Clostridiales	NA	NA	NA	FCR	T3	-0.012	0.005	0.025	0.134
2315	Firmicutes	Clostridia	Clostridiales	NA	NA	NA	FCR	T3	0	0	0.025	0.134
376	Firmicutes	NA	NA	NA	NA	NA	FCR	T3	-0.006	0.003	0.024	0.134
2449	Firmicutes	NA	NA	NA	NA	NA	FCR	T3	-0.007	0.004	0.025	0.134
3510	Firmicutes	NA	NA	NA	NA	NA	RF1	T3	-7.771	3.19	0.014	0.134
3510	Firmicutes	NA	NA	NA	NA	NA	ADFI	T3	-9.409	3.345	0.006	0.134
4565	Firmicutes	NA	NA	NA	NA	NA	FCR	T3	-0.014	0.005	0.025	0.134
1689	Bacteroidetes	Bacteroidia	Bacteroidales	Prevotellaceae	Prevotella	NA	FCR	T3	0.006	0.003	0.024	0.134
288	Bacteroidetes	Bacteroidia	Bacteroidales	Prevotellaceae	Prevotella	Prevotella_sp_rs2	RF1	T3	0.932	0.486	0.003	0.134
288	Bacteroidetes	Bacteroidia	Bacteroidales	Prevotellaceae	Prevotella	Prevotella_sp_rs2	ADFI	T3	1.022	0.508	0.006	0.134
3057	Firmicutes	Clostridia	Clostridiales	NA	NA	NA	RF2	T2	-1.832	1.417	0.764	0.135
3637	Firmicutes	Clostridia	Clostridiales	NA	NA	NA	FCR	T3	0.012	0.003	0.025	0.135
3436	Firmicutes	Clostridia	Clostridiales	Ruminococcaceae	Ruminococcus	NA	FCR	T3	-0.002	0.001	0.026	0.136
588	Firmicutes	Clostridia	Clostridiales	NA	NA	NA	RF2	T3	12.645	5.171	0.005	0.138
811	Bacteroidetes	Bacteroidia	Bacteroidales	Porphyromonadaceae	NA	NA	RF2	T3	-1.734	1.977	0.022	0.138
4339	Firmicutes	Clostridia	Clostridiales	Clostridiaceae	Clostridium	NA	RF2	T3	-6.482	3.09	0.013	0.139
1397	Firmicutes	Clostridia	Clostridiales	NA	NA	NA	Backfat	T3	0.039	0.018	0.005	0.14
1977	Firmicutes	Clostridia	Clostridiales	NA	NA	NA	RF2	T3	4.772	2.038	0.07	0.14
2649	Firmicutes	Clostridia	Clostridiales	Ruminococcaceae	Ruminococcus	NA	Backfat	T3	-0.075	0.038	0.005	0.14
980	Actinobacteria_201174	Actinobacteria_1760	Coriobacteriales	Coriobacteriaceae	Collinsella	Collinsella_aerofaciens	Loin depth	T2	0.129	0.07	0.014	0.141
23	Bacteroidetes	Bacteroidia	Bacteroidales	NA	NA	NA	FCR	T3	0.012	0.006	0.027	0.141
1801	Firmicutes	Clostridia	Clostridiales	NA	NA	NA	Loin depth	T2	-0.013	0.007	0.014	0.141
1501	Firmicutes	Clostridia	Clostridiales	Ruminococcaceae	NA	NA	Loin depth	T2	-0.105	0.045	0.014	0.141
3625	Firmicutes	Clostridia	Clostridiales	Ruminococcaceae	NA	NA	Loin depth	T2	0.012	0.015	0.014	0.141
708	Firmicutes	Clostridia	Clostridiales	Peptococcaceae	Peptococcus	Peptococcus_niger	RF1	T2	0.91	0.53	0.144	0.141
708	Firmicutes	Clostridia	Clostridiales	Peptococcaceae	Peptococcus	Peptococcus_niger	ADFI	T2	2.203	0.573	0	0.141
4040	Bacteroidetes	Bacteroidia	Bacteroidales	Prevotellaceae	Prevotella	Prevotella_copri	Loin depth	T2	0.007	0.01	0.014	0.141
2497	Firmicutes	Erysipelotrichia	Erysipelotrichales	Erysipelotrichaceae	Unclassified_erysipelotrichaceae	Eubacterium_biforme	Loin depth	T2	0.023	0.023	0.014	0.141
1626	Firmicutes	Clostridia	Clostridiales	Eubacteriaceae	Eubacterium	Eubacterium_coprostanoligenes	ADG	T1	0.001	0	0	0.143
1514	Firmicutes	Clostridia	Clostridiales	Ruminococcaceae	Subdoligranulum	Subdoligranulum_variabile	RF2	T2	0.716	1.317	0.277	0.143
771	Firmicutes	Clostridia	Clostridiales	NA	NA	NA	Loin depth	T1	0.019	0.014	0.002	0.144
4217	Bacteroidetes	NA	NA	NA	NA	NA	FCR	T3	-0.013	0.005	0.028	0.144
1918	Bacteroidetes	Bacteroidia	Bacteroidales	Prevotellaceae	NA	NA	FCR	T3	-0.021	0.008	0.027	0.144
291	Firmicutes	Clostridia	Clostridiales	Clostridiaceae	Clostridium	NA	FCR	T2	0.03	0.01	0.009	0.145
3984	Firmicutes	Clostridia	Clostridiales	Eubacteriaceae	Eubacterium	Eubacterium_desmolans	FCR	T2	0.001	0.001	0.008	0.145
1886	Firmicutes	Clostridia	Clostridiales	Eubacteriaceae	Eubacterium	Eubacterium_hallii	ADFI	T3	2.623	0.954	0.007	0.145
1886	Firmicutes	Clostridia	Clostridiales	Eubacteriaceae	Eubacterium	Eubacterium_hallii	RF1	T3	2.413	0.912	0.001	0.145
3842	Firmicutes	Clostridia	Clostridiales	Eubacteriaceae	Eubacterium	Eubacterium_rectale	FCR	T2	0.001	0.001	0.008	0.145
563	Firmicutes	Clostridia	Clostridiales	NA	NA	NA	FCR	T2	-0.002	0.001	0.009	0.145
1742	Firmicutes	Clostridia	Clostridiales	NA	NA	NA	FCR	T2	-0.007	0.006	0.008	0.145
4032	Firmicutes	Clostridia	Clostridiales	NA	NA	NA	FCR	T2	-0.004	0.004	0.008	0.145
322	NA	NA	NA	NA	NA	NA	FCR	T2	-0.007	0.011	0.009	0.145
671	Firmicutes	Clostridia	Clostridiales	Oscillospiraceae	Oscillibacter	NA	FCR	T2	-0.006	0.004	0.009	0.145
4037	Bacteroidetes	Bacteroidia	Bacteroidales	Prevotellaceae	Prevotella	NA	RF1	T3	-1.548	1.159	0.001	0.145
4037	Bacteroidetes	Bacteroidia	Bacteroidales	Prevotellaceae	Prevotella	NA	ADFI	T3	-1.489	1.219	0.007	0.145
1938	Firmicutes	Clostridia	Clostridiales	Ruminococcaceae	Ruminococcus	Ruminococcus_flavefaciens	FCR	T2	0	0.001	0.009	0.145
1476	Firmicutes	Clostridia	Clostridiales	Peptostreptococcaceae	Unclassified_peptostreptococcaceae	NA	FCR	T2	-0.001	0.001	0.009	0.145
3210	Firmicutes	NA	NA	NA	NA	NA	Loin depth	T1	-0.018	0.068	0.002	0.146
1694	Firmicutes	Clostridia	Clostridiales	Ruminococcaceae	Faecalibacterium	Faecalibacterium_prausnitzii	Loin depth	T1	0.007	0.004	0.003	0.147
1176	NA	NA	NA	NA	NA	NA	RF1	T3	-0.605	1.065	0.002	0.147
1176	NA	NA	NA	NA	NA	NA	ADFI	T3	-0.834	1.118	0.007	0.147
1669	Firmicutes	Clostridia	Clostridiales	Oscillospiraceae	Oscillibacter	Oscillibacter_sp_g2	Loin depth	T1	-0.066	0.032	0.003	0.147
918	Firmicutes	Clostridia	Clostridiales	NA	NA	NA	Loin depth	T1	-0.011	0.012	0.003	0.148
4105	Bacteroidetes	NA	NA	NA	NA	NA	Loin depth	T1	0.002	0.027	0.003	0.148
239	Firmicutes	NA	NA	NA	NA	NA	Loin depth	T1	-0.004	0.016	0.003	0.148
647	Bacteroidetes	Bacteroidia	Bacteroidales	Prevotellaceae	NA	NA	RF1	T1	-0.064	0.457	0.052	0.148
647	Bacteroidetes	Bacteroidia	Bacteroidales	Prevotellaceae	NA	NA	ADFI	T1	-0.62	0.496	0.006	0.148
3468	Firmicutes	Clostridia	Clostridiales	Oscillospiraceae	Oscillibacter	Oscillibacter_valericigenes	ADFI	T1	-3.228	1.922	0.006	0.148
3468	Firmicutes	Clostridia	Clostridiales	Oscillospiraceae	Oscillibacter	Oscillibacter_valericigenes	RF1	T1	-2.685	1.765	0.009	0.148
2608	Bacteroidetes	Bacteroidia	Bacteroidales	Prevotellaceae	Prevotella	NA	RF1	T3	19.689	7.375	0.002	0.148
2608	Bacteroidetes	Bacteroidia	Bacteroidales	Prevotellaceae	Prevotella	NA	ADFI	T3	19.287	7.731	0.007	0.148
580	Firmicutes	Clostridia	Clostridiales	Eubacteriaceae	Eubacterium	Eubacterium_eligens	RF2	T3	12.282	4.728	0.02	0.149
2805	Firmicutes	Clostridia	Clostridiales	NA	NA	NA	FCR	T3	0.001	0.001	0.029	0.149
1843	Bacteroidetes	Bacteroidia	Bacteroidales	Prevotellaceae	Prevotella	NA	FCR	T3	-0.005	0.003	0.029	0.149
4390	Bacteroidetes	Bacteroidia	Bacteroidales	Prevotellaceae	Prevotella	NA	Backfat	T2	0.03	0.014	0.002	0.149
1757	Firmicutes	Clostridia	Clostridiales	NA	NA	NA	RF1	T3	1.941	0.693	0.002	0.15
1757	Firmicutes	Clostridia	Clostridiales	NA	NA	NA	ADFI	T3	2.599	0.72	0.008	0.15
3118	Spirochaetes	Spirochaetia	Spirochaetales	Spirochaetaceae	Treponema	NA	RF1	T3	-4.422	2.167	0.002	0.15
3118	Spirochaetes	Spirochaetia	Spirochaetales	Spirochaetaceae	Treponema	NA	ADFI	T3	-4.775	2.265	0.008	0.15
3853	Firmicutes	Clostridia	Clostridiales	Clostridiaceae	Clostridium	Clostridium_clostridioforme	FCR	T2	0.004	0.002	0.011	0.152
3170	Proteobacteria	Epsilonproteobacteria	Campylobacterales	Helicobacteraceae	Helicobacter	NA	FCR	T3	-0.005	0.002	0.03	0.152
2868	Bacteroidetes	Bacteroidia	Bacteroidales	NA	NA	NA	Backfat	T3	-0.021	0.013	0.006	0.152
1275	Firmicutes	Clostridia	Clostridiales	NA	NA	NA	Loin depth	T1	0.066	0.04	0.004	0.152
1987	Firmicutes	Clostridia	Clostridiales	NA	NA	NA	FCR	T2	0.001	0.003	0.01	0.152
2876	Firmicutes	Clostridia	Clostridiales	NA	NA	NA	FCR	T2	0.002	0.004	0.011	0.152
3340	Firmicutes	Clostridia	Clostridiales	NA	NA	NA	FCR	T3	-0.006	0.005	0.03	0.152
3724	Firmicutes	Clostridia	Clostridiales	NA	NA	NA	FCR	T2	-0.001	0.001	0.011	0.152
2603	NA	NA	NA	NA	NA	NA	FCR	T2	0.002	0.005	0.011	0.152
1175	Bacteroidetes	Bacteroidia	Bacteroidales	Prevotellaceae	Prevotella	NA	FCR	T3	-0.002	0.001	0.03	0.152
4433	Firmicutes	Clostridia	Clostridiales	Ruminococcaceae	Ruminococcus	Ruminococcus_sp_ce2	FCR	T2	0.001	0.001	0.011	0.152
3203	Firmicutes	Clostridia	Clostridiales	Clostridiaceae	Clostridium	NA	Loin depth	T2	0.004	0.021	0.016	0.153
3691	Firmicutes	Clostridia	Clostridiales	NA	NA	NA	Loin depth	T2	0.002	0.007	0.016	0.153
2556	Firmicutes	Clostridia	Clostridiales	Clostridiaceae	Clostridium	NA	RF2	T3	-10.259	4.962	0	0.155
3434	Firmicutes	Clostridia	Clostridiales	Clostridiaceae	Clostridium	NA	RF2	T3	2.324	4.38	0.185	0.155
1606	Firmicutes	Clostridia	Clostridiales	Ruminococcaceae	Faecalibacterium	Faecalibacterium_prausnitzii	RF2	T3	1.63	0.398	0.017	0.155
3956	Bacteroidetes	Bacteroidia	Bacteroidales	NA	NA	NA	RF2	T3	-9.156	2.687	0.012	0.155
1588	Firmicutes	Clostridia	Clostridiales	NA	NA	NA	FCR	T3	0.006	0.003	0.031	0.155
2613	Firmicutes	Clostridia	Clostridiales	NA	NA	NA	RF2	T3	7.842	2.171	0.009	0.155
3474	Firmicutes	Clostridia	Clostridiales	NA	NA	NA	RF2	T3	-3.356	2.835	0.057	0.155
813	Bacteroidetes	NA	NA	NA	NA	NA	RF2	T3	-2.782	1.526	0.02	0.155
295	Firmicutes	NA	NA	NA	NA	NA	RF2	T3	-4.158	1.582	0.002	0.155
678	Firmicutes	NA	NA	NA	NA	NA	RF2	T3	-3.27	1.42	0.006	0.155
3081	Firmicutes	NA	NA	NA	NA	NA	RF2	T3	14.206	8.17	0.908	0.155
322	NA	NA	NA	NA	NA	NA	RF2	T3	-7.637	6.727	0.477	0.155
560	NA	NA	NA	NA	NA	NA	RF2	T3	9.26	2.991	0.084	0.155
3266	NA	NA	NA	NA	NA	NA	RF2	T3	16.296	9.362	0.315	0.155
4118	NA	NA	NA	NA	NA	NA	Loin depth	T2	-0.022	0.045	0.016	0.155
1642	Bacteroidetes	Bacteroidia	Bacteroidales	Porphyromonadaceae	NA	NA	RF2	T3	-3.135	1.378	0.01	0.155
671	Firmicutes	Clostridia	Clostridiales	Oscillospiraceae	Oscillibacter	NA	FCR	T3	-0.004	0.005	0.031	0.155
2975	Bacteroidetes	Bacteroidia	Bacteroidales	Prevotellaceae	Prevotella	Prevotella_copri	RF2	T3	5.04	2.925	0.481	0.155
3909	Bacteroidetes	Bacteroidia	Bacteroidales	Prevotellaceae	Prevotella	Prevotella_copri	RF2	T3	1.983	0.739	0.018	0.155
288	Bacteroidetes	Bacteroidia	Bacteroidales	Prevotellaceae	Prevotella	Prevotella_sp_rs2	RF2	T3	0.916	0.48	0.003	0.155
2497	Firmicutes	Erysipelotrichia	Erysipelotrichales	Erysipelotrichaceae	Unclassified_erysipelotrichaceae	Eubacterium_biforme	RF2	T3	4.963	3.313	0.343	0.155
4412	Firmicutes	Clostridia	Clostridiales	Ruminococcaceae	Faecalibacterium	Faecalibacterium_prausnitzii	FCR	T3	0.004	0.001	0.032	0.156
4113	Firmicutes	Clostridia	Clostridiales	NA	NA	NA	RF2	T3	-3.038	1.118	0.003	0.156
2663	Firmicutes	Clostridia	Clostridiales	Clostridiaceae	Clostridium	NA	FCR	T3	-0.007	0.004	0.032	0.157
4391	Firmicutes	Clostridia	Clostridiales	Lachnospiraceae	Dorea	Dorea_formicigenerans	FCR	T2	0.003	0.001	0.012	0.157
80	Bacteroidetes	Bacteroidia	Bacteroidales	NA	NA	NA	FCR	T2	0.001	0.001	0.012	0.157
1728	Firmicutes	Clostridia	Clostridiales	NA	NA	NA	Loin depth	T2	-0.007	0.021	0.017	0.157
2541	Firmicutes	Clostridia	Clostridiales	NA	NA	NA	Loin depth	T2	0.037	0.046	0.017	0.157
2895	Firmicutes	Clostridia	Clostridiales	NA	NA	NA	FCR	T3	0.014	0.008	0.032	0.157
3490	Firmicutes	Clostridia	Clostridiales	NA	NA	NA	FCR	T2	0.008	0.006	0.012	0.157
214	Bacteroidetes	NA	NA	NA	NA	NA	FCR	T2	-0.003	0.002	0.012	0.157
1176	NA	NA	NA	NA	NA	NA	FCR	T2	-0.004	0.002	0.012	0.157
4360	Bacteroidetes	Bacteroidia	Bacteroidales	Porphyromonadaceae	NA	NA	RF2	T3	-5.96	1.854	0	0.157
1376	Bacteroidetes	Bacteroidia	Bacteroidales	Prevotellaceae	Prevotella	NA	RF2	T3	-1.854	0.777	0.012	0.157
683	Firmicutes	Erysipelotrichia	Erysipelotrichales	Erysipelotrichaceae	Turicibacter	Turicibacter_sanguinis	Loin depth	T1	0.002	0.007	0.004	0.157
3445	Firmicutes	Clostridia	Clostridiales	NA	NA	NA	ADFI	T3	-0.588	0.281	0.008	0.158
3445	Firmicutes	Clostridia	Clostridiales	NA	NA	NA	RF1	T3	-0.509	0.267	0.002	0.158
2124	Bacteroidetes	NA	NA	NA	NA	NA	FCR	T3	0.005	0.005	0.033	0.158
118	Firmicutes	Clostridia	Clostridiales	Lachnospiraceae	Blautia	Blautia_producta	RF2	T3	3.375	1.606	0.022	0.159
897	Firmicutes	Clostridia	Clostridiales	Clostridiaceae	Clostridium	Clostridium_sp_nml_04a032	Loin depth	T1	-0.035	0.023	0.005	0.159
2663	Firmicutes	Clostridia	Clostridiales	Clostridiaceae	Clostridium	NA	Loin depth	T1	-0.009	0.011	0.005	0.159
61	Firmicutes	NA	NA	NA	NA	NA	Loin depth	T1	-0.018	0.01	0.004	0.159
446	Firmicutes	NA	NA	NA	NA	NA	RF2	T3	6.449	3.935	0.013	0.159
4118	NA	NA	NA	NA	NA	NA	Loin depth	T1	-0.046	0.045	0.005	0.159
3625	Firmicutes	Clostridia	Clostridiales	Ruminococcaceae	NA	NA	RF2	T3	3.867	1.159	0.001	0.159
4368	Firmicutes	Clostridia	Clostridiales	Ruminococcaceae	NA	NA	Loin depth	T1	-0.001	0.009	0.005	0.159
1727	Firmicutes	Clostridia	Clostridiales	NA	NA	NA	RF2	T2	-1.223	1.529	0.191	0.16
2928	Firmicutes	Clostridia	Clostridiales	NA	NA	NA	Loin depth	T2	0.047	0.045	0.017	0.16
3724	Firmicutes	Clostridia	Clostridiales	NA	NA	NA	RF2	T2	-0.971	0.411	0.009	0.16
813	Bacteroidetes	NA	NA	NA	NA	NA	FCR	T3	-0.004	0.002	0.033	0.16
2840	NA	NA	NA	NA	NA	NA	FCR	T2	-0.004	0.002	0.013	0.16
2645	Firmicutes	Clostridia	Clostridiales	Ruminococcaceae	NA	NA	FCR	T2	0.001	0	0.013	0.16
3400	Firmicutes	Negativicutes	Selenomonadales	Acidaminococcaceae	Phascolarctobacterium	Phascolarctobacterium_succinatutens	Backfat	T3	-0.021	0.007	0.006	0.161
4488	Actinobacteria_201174	Actinobacteria_1760	Actinomycetales	Actinomycetaceae	Actinomyces	NA	FCR	T3	0	0.001	0.034	0.162
1655	Firmicutes	Clostridia	Clostridiales	Clostridiales_family_xiii_incertae_sedis	Mogibacterium	Mogibacterium_neglectum	FCR	T3	0.004	0.002	0.034	0.162
3215	Bacteroidetes	Bacteroidia	Bacteroidales	NA	NA	NA	Backfat	T3	-0.031	0.038	0.008	0.162
1996	Firmicutes	Clostridia	Clostridiales	NA	NA	NA	Backfat	T3	-0.095	0.032	0.007	0.162
2147	Firmicutes	Clostridia	Clostridiales	NA	NA	NA	Backfat	T3	-0.049	0.018	0.007	0.162
2709	Firmicutes	Clostridia	Clostridiales	NA	NA	NA	Backfat	T3	-0.027	0.011	0.007	0.162
4017	Firmicutes	Clostridia	Clostridiales	NA	NA	NA	Backfat	T3	0.043	0.017	0.008	0.162
4118	NA	NA	NA	NA	NA	NA	Backfat	T3	-0.061	0.026	0.007	0.162
4111	Firmicutes	Clostridia	Clostridiales	Clostridiales_family_xi_incertae_sedis	Peptoniphilus	NA	FCR	T3	-0.007	0.004	0.034	0.162
385	Bacteroidetes	Bacteroidia	Bacteroidales	Prevotellaceae	Prevotella	NA	Backfat	T3	-0.026	0.014	0.007	0.162
1175	Bacteroidetes	Bacteroidia	Bacteroidales	Prevotellaceae	Prevotella	NA	Backfat	T3	-0.003	0.003	0.008	0.162
2520	Bacteroidetes	Bacteroidia	Bacteroidales	Prevotellaceae	Prevotella	NA	Backfat	T3	-0.079	0.048	0.008	0.162
3384	Bacteroidetes	Bacteroidia	Bacteroidales	Prevotellaceae	Prevotella	NA	Backfat	T3	-0.008	0.003	0.008	0.162
4362	Bacteroidetes	Bacteroidia	Bacteroidales	Prevotellaceae	Prevotella	NA	Backfat	T3	-0.009	0.008	0.008	0.162
1041	Bacteroidetes	Bacteroidia	Bacteroidales	Bacteroidaceae	Bacteroides	NA	RF2	T3	-2.137	0.858	0.001	0.163
109	Firmicutes	Clostridia	Clostridiales	NA	NA	NA	Loin depth	T1	0.151	0.062	0.006	0.163
2664	Firmicutes	Clostridia	Clostridiales	NA	NA	NA	Loin depth	T1	0.01	0.066	0.006	0.163
2422	Bacteroidetes	Bacteroidia	Bacteroidales	Prevotellaceae	NA	NA	Loin depth	T1	-0.022	0.014	0.006	0.163
4287	Spirochaetes	Spirochaetia	Spirochaetales	Spirochaetaceae	Treponema	NA	FCR	T3	-0.002	0.001	0.035	0.163
2546	Firmicutes	Clostridia	Clostridiales	NA	NA	NA	ADFI	T3	-2.598	1.042	0.009	0.164
2546	Firmicutes	Clostridia	Clostridiales	NA	NA	NA	RF1	T3	-2.332	0.994	0.002	0.164
2664	Firmicutes	Clostridia	Clostridiales	NA	NA	NA	FCR	T3	-0.007	0.004	0.035	0.164
2866	Spirochaetes	Spirochaetia	Spirochaetales	Spirochaetaceae	Treponema	NA	Loin depth	T2	-0.03	0.024	0.018	0.164
3394	Firmicutes	Clostridia	Clostridiales	NA	NA	NA	FCR	T3	-0.01	0.004	0.036	0.167
2645	Firmicutes	Clostridia	Clostridiales	Ruminococcaceae	NA	NA	FCR	T3	0.002	0	0.036	0.167
3230	Firmicutes	Clostridia	Clostridiales	Clostridiales_family_xi_incertae_sedis	Anaerococcus	NA	ADFI	T3	-1.53	0.593	0.009	0.168
3230	Firmicutes	Clostridia	Clostridiales	Clostridiales_family_xi_incertae_sedis	Anaerococcus	NA	RF1	T3	-1.339	0.566	0.015	0.168
1041	Bacteroidetes	Bacteroidia	Bacteroidales	Bacteroidaceae	Bacteroides	NA	ADFI	T3	-2.064	0.916	0.012	0.168
1041	Bacteroidetes	Bacteroidia	Bacteroidales	Bacteroidaceae	Bacteroides	NA	RF1	T3	-2.173	0.867	0.001	0.168
4574	Firmicutes	Clostridia	Clostridiales	Clostridiaceae	Clostridium	NA	RF1	T3	-4.031	9.694	0.011	0.168
4574	Firmicutes	Clostridia	Clostridiales	Clostridiaceae	Clostridium	NA	ADFI	T3	-6.364	10.181	0.011	0.168
1840	Firmicutes	Clostridia	Clostridiales	Lachnospiraceae	Coprococcus	Coprococcus_catus	RF1	T3	0.587	0.297	0.01	0.168
1840	Firmicutes	Clostridia	Clostridiales	Lachnospiraceae	Coprococcus	Coprococcus_catus	ADFI	T3	0.652	0.309	0.01	0.168
2085	Firmicutes	Clostridia	Clostridiales	Lachnospiraceae	NA	NA	RF1	T3	0.847	0.25	0.001	0.168
2085	Firmicutes	Clostridia	Clostridiales	Lachnospiraceae	NA	NA	ADFI	T3	0.91	0.262	0.011	0.168
846	Bacteroidetes	Bacteroidia	Bacteroidales	NA	NA	NA	RF1	T3	2.314	1.399	0.006	0.168
846	Bacteroidetes	Bacteroidia	Bacteroidales	NA	NA	NA	ADFI	T3	2.361	1.47	0.012	0.168
698	Firmicutes	Clostridia	Clostridiales	NA	NA	NA	FCR	T3	-0.008	0.012	0.036	0.168
2024	Firmicutes	Clostridia	Clostridiales	NA	NA	NA	ADFI	T3	-7.437	2.441	0.011	0.168
2024	Firmicutes	Clostridia	Clostridiales	NA	NA	NA	RF1	T3	-7.57	2.338	0.006	0.168
2215	Firmicutes	Clostridia	Clostridiales	NA	NA	NA	RF1	T3	-5.191	3.801	0.003	0.168
2215	Firmicutes	Clostridia	Clostridiales	NA	NA	NA	ADFI	T3	-5.493	3.987	0.012	0.168
4067	Firmicutes	Clostridia	NA	NA	NA	NA	ADFI	T3	-3.126	1.882	0.01	0.168
4067	Firmicutes	Clostridia	NA	NA	NA	NA	RF1	T3	-2.987	1.805	0.016	0.168
2715	Firmicutes	Clostridia	Clostridiales	Ruminococcaceae	Ruminococcus	NA	RF1	T3	-7.555	2.648	0.01	0.168
2715	Firmicutes	Clostridia	Clostridiales	Ruminococcaceae	Ruminococcus	NA	ADFI	T3	-7.69	2.755	0.01	0.168
2069	Firmicutes	Bacilli	Lactobacillales	Streptococcaceae	Streptococcus	Streptococcus_gallolyticus	RF1	T3	0.027	0.023	0.261	0.168
2069	Firmicutes	Bacilli	Lactobacillales	Streptococcaceae	Streptococcus	Streptococcus_gallolyticus	ADFI	T3	0.055	0.024	0.011	0.168
4287	Spirochaetes	Spirochaetia	Spirochaetales	Spirochaetaceae	Treponema	NA	RF1	T3	-1.495	1	0.014	0.168
4287	Spirochaetes	Spirochaetia	Spirochaetales	Spirochaetaceae	Treponema	NA	ADFI	T3	-1.799	1.047	0.01	0.168
2770	Firmicutes	Clostridia	Clostridiales	NA	NA	NA	Backfat	T3	-0.052	0.025	0.009	0.169
2783	Firmicutes	Clostridia	Clostridiales	NA	NA	NA	Backfat	T3	-0.015	0.008	0.009	0.169
3039	Firmicutes	NA	NA	NA	NA	NA	FCR	T3	-0.009	0.003	0.037	0.169
3170	Proteobacteria	Epsilonproteobacteria	Campylobacterales	Helicobacteraceae	Helicobacter	NA	ADFI	T3	-4.21	1.878	0.013	0.17
3170	Proteobacteria	Epsilonproteobacteria	Campylobacterales	Helicobacteraceae	Helicobacter	NA	RF1	T3	-3.904	1.799	0.051	0.17
67	Firmicutes	Bacilli	Lactobacillales	Lactobacillaceae	Lactobacillus	Lactobacillus_mucosae	FCR	T3	0.009	0.004	0.038	0.17
390	Bacteroidetes	Bacteroidia	Bacteroidales	NA	NA	NA	FCR	T3	0.005	0.003	0.038	0.17
2315	Firmicutes	Clostridia	Clostridiales	NA	NA	NA	RF1	T3	-0.14	0.094	0.024	0.17
2315	Firmicutes	Clostridia	Clostridiales	NA	NA	NA	ADFI	T3	-0.203	0.098	0.013	0.17
3511	Firmicutes	Clostridia	Clostridiales	NA	NA	NA	ADFI	T3	-4.678	3.006	0.013	0.17
3511	Firmicutes	Clostridia	Clostridiales	NA	NA	NA	RF1	T3	-5.956	2.86	0.004	0.17
3876	Firmicutes	Clostridia	Clostridiales	NA	NA	NA	ADFI	T3	3.749	0.957	0.012	0.17
3876	Firmicutes	Clostridia	Clostridiales	NA	NA	NA	RF1	T3	3.615	0.914	0	0.17
1542	Firmicutes	NA	NA	NA	NA	NA	FCR	T3	-0.017	0.008	0.037	0.17
647	Bacteroidetes	Bacteroidia	Bacteroidales	Prevotellaceae	NA	NA	RF2	T3	0.794	0.893	0.089	0.17
3625	Firmicutes	Clostridia	Clostridiales	Ruminococcaceae	NA	NA	ADFI	T3	3.964	1.227	0.013	0.17
3625	Firmicutes	Clostridia	Clostridiales	Ruminococcaceae	NA	NA	RF1	T3	3.777	1.174	0.002	0.17
1468	Bacteroidetes	Bacteroidia	Bacteroidales	Prevotellaceae	Prevotella	NA	FCR	T3	-0.008	0.005	0.038	0.17
2722	Firmicutes	Clostridia	Clostridiales	Ruminococcaceae	Ruminococcus	NA	ADFI	T3	4.659	1.319	0.013	0.17
2722	Firmicutes	Clostridia	Clostridiales	Ruminococcaceae	Ruminococcus	NA	RF1	T3	4.912	1.251	0.002	0.17
4123	Firmicutes	Clostridia	Clostridiales	Ruminococcaceae	Ruminococcus	NA	ADFI	T3	-7.858	3.19	0.013	0.17
4123	Firmicutes	Clostridia	Clostridiales	Ruminococcaceae	Ruminococcus	NA	RF1	T3	-6.479	3.043	0.01	0.17
3508	Firmicutes	Clostridia	Clostridiales	Lachnospiraceae	Lachnospira	Lachnospira_pectinoschiza	FCR	T3	0.001	0.001	0.039	0.171
3215	Bacteroidetes	Bacteroidia	Bacteroidales	NA	NA	NA	FCR	T3	-0.002	0.009	0.039	0.171
450	Firmicutes	Clostridia	Clostridiales	NA	NA	NA	FCR	T3	-0.019	0.012	0.039	0.171
2974	Firmicutes	Clostridia	Clostridiales	NA	NA	NA	Loin depth	T2	-0.036	0.061	0.02	0.171
225	Bacteroidetes	NA	NA	NA	NA	NA	FCR	T3	-0.01	0.003	0.039	0.171
875	NA	NA	NA	NA	NA	NA	FCR	T3	0	0.01	0.038	0.171
3541	NA	NA	NA	NA	NA	NA	FCR	T3	-0.004	0.002	0.039	0.171
2692	Firmicutes	Clostridia	Clostridiales	Unclassified_clostridiales	NA	NA	Loin depth	T2	0.01	0.061	0.019	0.171
2975	Bacteroidetes	Bacteroidia	Bacteroidales	Prevotellaceae	Prevotella	Prevotella_copri	Loin depth	T2	0.031	0.026	0.019	0.171
1277	Firmicutes	Clostridia	Clostridiales	Lachnospiraceae	Coprococcus	Coprococcus_eutactus	RF1	T1	4.529	4.012	0.107	0.172
1277	Firmicutes	Clostridia	Clostridiales	Lachnospiraceae	Coprococcus	Coprococcus_eutactus	ADFI	T1	8.409	4.345	0.008	0.172
1606	Firmicutes	Clostridia	Clostridiales	Ruminococcaceae	Faecalibacterium	Faecalibacterium_prausnitzii	RF1	T1	0.234	0.1	0.059	0.172
1606	Firmicutes	Clostridia	Clostridiales	Ruminococcaceae	Faecalibacterium	Faecalibacterium_prausnitzii	ADFI	T1	0.294	0.109	0.008	0.172
297	Firmicutes	Clostridia	Clostridiales	NA	NA	NA	FCR	T3	0.002	0.001	0.04	0.172
738	Firmicutes	Clostridia	Clostridiales	NA	NA	NA	ADFI	T1	-1.045	0.879	0.008	0.172
738	Firmicutes	Clostridia	Clostridiales	NA	NA	NA	RF1	T1	0.502	0.809	0.753	0.172
2168	Firmicutes	Clostridia	Clostridiales	NA	NA	NA	ADFI	T1	8.616	3.8	0.007	0.172
2168	Firmicutes	Clostridia	Clostridiales	NA	NA	NA	RF1	T1	7.605	3.477	0.001	0.172
3474	Firmicutes	Clostridia	Clostridiales	NA	NA	NA	FCR	T3	-0.004	0.004	0.04	0.172
214	Bacteroidetes	NA	NA	NA	NA	NA	FCR	T3	-0.003	0.001	0.04	0.172
3653	NA	NA	NA	NA	NA	NA	FCR	T3	-0.012	0.008	0.041	0.172
962	Firmicutes	Clostridia	Clostridiales	Eubacteriaceae	Eubacterium	Eubacterium_coprostanoligenes	Loin depth	T2	0.033	0.02	0.02	0.173
3171	Firmicutes	Clostridia	Clostridiales	NA	NA	NA	FCR	T3	0.005	0.003	0.041	0.173
4428	Firmicutes	Clostridia	Clostridiales	NA	NA	NA	FCR	T3	0.009	0.005	0.041	0.173
1647	NA	NA	NA	NA	NA	NA	FCR	T3	-0.007	0.007	0.041	0.173
1430	Firmicutes	Clostridia	Clostridiales	NA	NA	NA	RF2	T3	1.599	0.464	0.039	0.174
3057	Firmicutes	Clostridia	Clostridiales	NA	NA	NA	RF1	T3	-6.237	2.83	0.007	0.174
3057	Firmicutes	Clostridia	Clostridiales	NA	NA	NA	ADFI	T3	-7.736	2.961	0.014	0.174
4569	Proteobacteria	Betaproteobacteria	Burkholderiales	Oxalobacteraceae	NA	NA	Backfat	T3	-0.049	0.033	0.01	0.174
2978	Bacteroidetes	Bacteroidia	Bacteroidales	Prevotellaceae	Prevotella	Prevotella_sp_djf_ls16	RF2	T3	1.447	0.671	0.002	0.174
2801	Firmicutes	Negativicutes	Selenomonadales	Veillonellaceae	Mitsuokella	Mitsuokella_jalaludinii	RF2	T3	2.375	0.994	0.003	0.175
4581	Bacteroidetes	Bacteroidia	Bacteroidales	Prevotellaceae	NA	NA	Loin depth	T2	-0.007	0.029	0.021	0.176
1953	Bacteroidetes	Bacteroidia	Bacteroidales	Prevotellaceae	Prevotella	NA	RF2	T3	19.667	10.552	0.306	0.177
3937	Firmicutes	Clostridia	Clostridiales	Clostridiaceae	Clostridium	Clostridium_sp_id11	ADFI	T2	-1.465	1.181	0.001	0.179
3937	Firmicutes	Clostridia	Clostridiales	Clostridiaceae	Clostridium	Clostridium_sp_id11	RF1	T2	-1.897	1.084	0.001	0.179
439	Firmicutes	Clostridia	Clostridiales	Clostridiaceae	Clostridium	NA	FCR	T2	0.005	0.003	0.015	0.179
1039	Firmicutes	Clostridia	Clostridiales	Clostridiaceae	Clostridium	NA	RF1	T2	-1.278	0.568	0	0.179
1039	Firmicutes	Clostridia	Clostridiales	Clostridiaceae	Clostridium	NA	ADFI	T2	-1.085	0.618	0.002	0.179
3203	Firmicutes	Clostridia	Clostridiales	Clostridiaceae	Clostridium	NA	ADFI	T3	6.683	2.127	0.015	0.179
3203	Firmicutes	Clostridia	Clostridiales	Clostridiaceae	Clostridium	NA	RF1	T3	6.506	2.028	0.005	0.179
1756	Firmicutes	Clostridia	Clostridiales	Eubacteriaceae	Eubacterium	Eubacterium_desmolans	FCR	T3	0.005	0.002	0.043	0.179
673	Firmicutes	Clostridia	Clostridiales	Eubacteriaceae	Eubacterium	Eubacterium_rectale	ADFI	T2	0.477	0.171	0.001	0.179
673	Firmicutes	Clostridia	Clostridiales	Eubacteriaceae	Eubacterium	Eubacterium_rectale	RF1	T2	0.48	0.155	0	0.179
2085	Firmicutes	Clostridia	Clostridiales	Lachnospiraceae	NA	NA	ADFI	T2	0.469	0.196	0.002	0.179
2085	Firmicutes	Clostridia	Clostridiales	Lachnospiraceae	NA	NA	RF1	T2	0.345	0.18	0.013	0.179
3183	Bacteroidetes	Bacteroidia	Bacteroidales	NA	NA	NA	ADFI	T3	-5.247	4.393	0.014	0.179
3183	Bacteroidetes	Bacteroidia	Bacteroidales	NA	NA	NA	RF1	T3	-1.931	4.199	0.074	0.179
1650	Firmicutes	Clostridia	Clostridiales	NA	NA	NA	ADFI	T2	0.346	0.173	0.001	0.179
1650	Firmicutes	Clostridia	Clostridiales	NA	NA	NA	RF1	T2	0.438	0.157	0	0.179
3411	Firmicutes	Clostridia	Clostridiales	NA	NA	NA	FCR	T2	0	0	0.015	0.179
4465	Firmicutes	Clostridia	Clostridiales	NA	NA	NA	RF1	T2	-1.571	0.665	0.001	0.179
4465	Firmicutes	Clostridia	Clostridiales	NA	NA	NA	ADFI	T2	-1.234	0.733	0.001	0.179
3653	NA	NA	NA	NA	NA	NA	RF1	T2	-14.022	5.655	0	0.179
3653	NA	NA	NA	NA	NA	NA	ADFI	T2	-12.195	6.201	0.002	0.179
2978	Bacteroidetes	Bacteroidia	Bacteroidales	Prevotellaceae	Prevotella	Prevotella_sp_djf_ls16	ADFI	T3	1.381	0.712	0.015	0.179
2978	Bacteroidetes	Bacteroidia	Bacteroidales	Prevotellaceae	Prevotella	Prevotella_sp_djf_ls16	RF1	T3	1.537	0.678	0.002	0.179
1286	Firmicutes	Clostridia	Clostridiales	Clostridiales_family_xi_incertae_sedis	Anaerococcus	Anaerococcus_tetradius	FCR	T3	-0.003	0.001	0.043	0.18
1913	Firmicutes	Clostridia	Clostridiales	Eubacteriaceae	Eubacterium	NA	RF2	T2	-4.576	2.061	0.051	0.18
171	Firmicutes	Erysipelotrichia	Erysipelotrichales	Erysipelotrichaceae	NA	NA	RF2	T2	-5.23	7.415	0.083	0.18
810	Firmicutes	Clostridia	Clostridiales	NA	NA	NA	RF2	T3	-0.797	3.464	0.241	0.18
810	Firmicutes	Clostridia	Clostridiales	NA	NA	NA	FCR	T2	-0.004	0.003	0.015	0.18
2840	NA	NA	NA	NA	NA	NA	RF2	T2	-2.708	1.499	0.021	0.18
1082	Firmicutes	Clostridia	Clostridiales	Oscillospiraceae	Oscillibacter	NA	FCR	T2	-0.001	0.005	0.016	0.18
2433	Firmicutes	Clostridia	Clostridiales	Clostridiaceae	Clostridium	NA	FCR	T3	-0.001	0.001	0.044	0.181
4293	Firmicutes	Clostridia	Clostridiales	NA	NA	NA	ADFI	T1	-2.141	2.744	0.009	0.181
4293	Firmicutes	Clostridia	Clostridiales	NA	NA	NA	RF1	T1	-4.471	2.533	0.025	0.181
2090	NA	NA	NA	NA	NA	NA	RF2	T2	-13.061	7.208	0.037	0.181
3703	NA	NA	NA	NA	NA	NA	RF2	T2	-2.887	1.997	0.088	0.181
3512	Firmicutes	Clostridia	Clostridiales	Clostridiaceae	Clostridium	NA	RF2	T3	-7.437	2.399	0.017	0.182
1026	Firmicutes	Clostridia	Clostridiales	Eubacteriaceae	Eubacterium	Eubacterium_coprostanoligenes	Backfat	T3	-0.032	0.017	0.01	0.182
176	Firmicutes	Clostridia	Clostridiales	NA	NA	NA	Backfat	T3	0.008	0.006	0.011	0.182
1742	Firmicutes	Clostridia	Clostridiales	NA	NA	NA	RF2	T3	-3.164	5.689	0.232	0.182
1940	Firmicutes	Clostridia	Clostridiales	NA	NA	NA	RF2	T3	-5.587	2.648	0.009	0.182
3458	Firmicutes	Clostridia	Clostridiales	NA	NA	NA	RF2	T3	-2.855	0.809	0.035	0.182
170	Bacteroidetes	NA	NA	NA	NA	NA	Backfat	T3	0.004	0.013	0.011	0.182
2253	NA	NA	NA	NA	NA	NA	FCR	T3	-0.023	0.011	0.044	0.182
288	Bacteroidetes	Bacteroidia	Bacteroidales	Prevotellaceae	Prevotella	Prevotella_sp_rs2	Backfat	T3	0.007	0.003	0.01	0.182
2974	Firmicutes	Clostridia	Clostridiales	NA	NA	NA	FCR	T3	-0.01	0.006	0.045	0.184
3685	Firmicutes	Clostridia	Clostridiales	NA	NA	NA	RF2	T3	0.662	3.878	0.725	0.184
678	Firmicutes	NA	NA	NA	NA	NA	RF1	T1	-0.224	0.596	0.088	0.184
678	Firmicutes	NA	NA	NA	NA	NA	ADFI	T1	-0.277	0.645	0.009	0.184
671	Firmicutes	Clostridia	Clostridiales	Oscillospiraceae	Oscillibacter	NA	ADFI	T1	-2.448	1.807	0.009	0.184
671	Firmicutes	Clostridia	Clostridiales	Oscillospiraceae	Oscillibacter	NA	RF1	T1	-2.246	1.666	0.059	0.184
539	Firmicutes	Clostridia	Clostridiales	Clostridiales_family_xi_incertae_sedis	Anaerococcus	NA	FCR	T3	-0.001	0.001	0.046	0.185
3295	Firmicutes	Clostridia	Clostridiales	Lachnospiraceae	Blautia	NA	Loin depth	T2	-0.067	0.066	0.022	0.185
1808	Firmicutes	Clostridia	Clostridiales	Clostridiaceae	Clostridium	NA	RF2	T2	-5.553	3.135	0.021	0.185
1792	Firmicutes	Clostridia	Clostridiales	Eubacteriaceae	Eubacterium	Eubacterium_desmolans	RF2	T2	0.275	0.123	0.032	0.185
3693	Firmicutes	Clostridia	Clostridiales	Eubacteriaceae	Eubacterium	NA	RF2	T2	-4.756	4.33	0.001	0.185
230	Firmicutes	Bacilli	Lactobacillales	Lactobacillaceae	Lactobacillus	Lactobacillus_gasseri	FCR	T2	0	0	0.017	0.185
2906	Actinobacteria_201174	Actinobacteria_1760	Actinomycetales	Actinomycetaceae	Mobiluncus	NA	FCR	T3	0	0	0.046	0.185
2995	Bacteroidetes	Bacteroidia	Bacteroidales	NA	NA	NA	RF2	T2	-1.581	1.301	0.053	0.185
40	Firmicutes	Clostridia	Clostridiales	NA	NA	NA	FCR	T3	-0.008	0.005	0.046	0.185
918	Firmicutes	Clostridia	Clostridiales	NA	NA	NA	RF2	T2	-4.124	1.853	0.029	0.185
2362	Firmicutes	Clostridia	Clostridiales	NA	NA	NA	RF2	T2	-1.483	0.82	0	0.185
2597	Firmicutes	Clostridia	Clostridiales	NA	NA	NA	FCR	T2	-0.003	0.003	0.017	0.185
3358	Firmicutes	Clostridia	Clostridiales	NA	NA	NA	RF2	T2	7.912	4.599	0.103	0.185
3458	Firmicutes	Clostridia	Clostridiales	NA	NA	NA	FCR	T3	-0.004	0.001	0.046	0.185
3605	Firmicutes	Clostridia	Clostridiales	NA	NA	NA	Loin depth	T2	0.016	0.019	0.022	0.185
4562	Firmicutes	Clostridia	Clostridiales	NA	NA	NA	RF2	T2	7.187	3.326	0.062	0.185
2555	Bacteroidetes	NA	NA	NA	NA	NA	FCR	T3	-0.005	0.003	0.046	0.185
1851	Bacteroidetes	Bacteroidia	Bacteroidales	Prevotellaceae	Prevotella	NA	RF2	T2	-0.096	0.828	0.071	0.185
1851	Bacteroidetes	Bacteroidia	Bacteroidales	Prevotellaceae	Prevotella	NA	FCR	T2	-0.001	0.001	0.017	0.185
2845	Bacteroidetes	Bacteroidia	Bacteroidales	Prevotellaceae	Prevotella	NA	RF2	T2	2.756	1.301	0.003	0.185
1571	Firmicutes	Clostridia	Clostridiales	Ruminococcaceae	Ruminococcus	Ruminococcus_sp_djf_vr67	RF2	T2	0.77	0.883	0.558	0.185
949	Firmicutes	Clostridia	Clostridiales	Peptostreptococcaceae	Unclassified_peptostreptococcaceae	Clostridium_glycolicum	RF2	T2	-0.42	0.17	0.002	0.185
3059	Firmicutes	Clostridia	Clostridiales	NA	NA	NA	RF2	T3	0.849	5.46	0.259	0.186
238	Firmicutes	Clostridia	Clostridiales	NA	NA	NA	Loin depth	T2	-0.038	0.018	0.023	0.187
915	Firmicutes	Clostridia	Clostridiales	NA	NA	NA	RF2	T2	-1.2	0.791	0.026	0.187
2024	Firmicutes	Clostridia	Clostridiales	NA	NA	NA	Loin depth	T2	-0.052	0.03	0.023	0.187
2546	Firmicutes	Clostridia	Clostridiales	NA	NA	NA	RF2	T2	-2.561	1.153	0.013	0.187
3609	Firmicutes	Clostridia	Clostridiales	NA	NA	NA	RF2	T2	-10.427	4.68	0.03	0.187
4535	Firmicutes	Clostridia	Clostridiales	NA	NA	NA	RF2	T2	0.568	4.095	0.653	0.187
2840	NA	NA	NA	NA	NA	NA	Loin depth	T2	-0.032	0.021	0.023	0.187
3494	Firmicutes	Clostridia	Clostridiales	Ruminococcaceae	NA	NA	Loin depth	T2	0.042	0.03	0.023	0.187
3066	Firmicutes	Clostridia	Clostridiales	Clostridiaceae	Clostridium	NA	Loin depth	T2	-0.062	0.038	0.024	0.188
2854	Firmicutes	Clostridia	Clostridiales	NA	NA	NA	FCR	T3	0.012	0.006	0.047	0.188
2433	Firmicutes	Clostridia	Clostridiales	Clostridiaceae	Clostridium	NA	FCR	T2	-0.001	0	0.018	0.189
588	Firmicutes	Clostridia	Clostridiales	NA	NA	NA	RF1	T3	12.504	5.23	0.004	0.189
588	Firmicutes	Clostridia	Clostridiales	NA	NA	NA	ADFI	T3	13.466	5.482	0.016	0.189
2391	Firmicutes	Clostridia	Clostridiales	NA	NA	NA	FCR	T2	-0.003	0.002	0.018	0.189
827	NA	NA	NA	NA	NA	NA	RF1	T3	-10.24	4.681	0.005	0.189
827	NA	NA	NA	NA	NA	NA	ADFI	T3	-11.808	4.92	0.017	0.189
3653	NA	NA	NA	NA	NA	NA	ADFI	T3	-11.603	6.665	0.016	0.189
3653	NA	NA	NA	NA	NA	NA	RF1	T3	-10.876	6.368	0.029	0.189
1234	Bacteroidetes	Bacteroidia	Bacteroidales	Porphyromonadaceae	Porphyromonas	Porphyromonas_uenonis	RF1	T3	-0.374	0.669	0.08	0.189
1234	Bacteroidetes	Bacteroidia	Bacteroidales	Porphyromonadaceae	Porphyromonas	Porphyromonas_uenonis	ADFI	T3	-1.304	0.702	0.017	0.189
1514	Firmicutes	Clostridia	Clostridiales	Ruminococcaceae	Subdoligranulum	Subdoligranulum_variabile	Loin depth	T2	0.039	0.019	0.024	0.189
1480	Spirochaetes	Spirochaetia	Spirochaetales	Spirochaetaceae	Treponema	NA	ADFI	T3	-3.032	1.657	0.017	0.189
1480	Spirochaetes	Spirochaetia	Spirochaetales	Spirochaetaceae	Treponema	NA	RF1	T3	-3.152	1.585	0.005	0.189
2844	Bacteroidetes	NA	NA	NA	NA	NA	RF2	T3	2.079	0.811	0.001	0.19
918	Firmicutes	Clostridia	Clostridiales	NA	NA	NA	FCR	T2	-0.007	0.003	0.018	0.191
1886	Firmicutes	Clostridia	Clostridiales	Eubacteriaceae	Eubacterium	Eubacterium_hallii	RF2	T3	2.45	0.901	0.001	0.192
2695	Firmicutes	Clostridia	Clostridiales	Lachnospiraceae	Dorea	Dorea_longicatena	ADFI	T1	0.208	0.323	0.01	0.193
2695	Firmicutes	Clostridia	Clostridiales	Lachnospiraceae	Dorea	Dorea_longicatena	RF1	T1	0.259	0.296	0.299	0.193
3936	Firmicutes	Clostridia	Clostridiales	NA	NA	NA	FCR	T2	0.001	0.004	0.019	0.193
4082	Bacteroidetes	NA	NA	NA	NA	NA	RF1	T1	0.83	1.889	0.902	0.193
4082	Bacteroidetes	NA	NA	NA	NA	NA	ADFI	T1	3.368	2.041	0.01	0.193
831	Firmicutes	NA	NA	NA	NA	NA	ADFI	T1	-1.218	2.522	0.01	0.193
831	Firmicutes	NA	NA	NA	NA	NA	RF1	T1	0.224	2.343	0.053	0.193
340	Firmicutes	Clostridia	Clostridiales	NA	NA	NA	FCR	T2	-0.004	0.002	0.019	0.194
3212	Firmicutes	Clostridia	Clostridiales	NA	NA	NA	RF2	T3	1.076	3.498	0.183	0.194
4155	Firmicutes	Clostridia	Clostridiales	NA	NA	NA	RF1	T3	-6.152	2.849	0.032	0.194
4155	Firmicutes	Clostridia	Clostridiales	NA	NA	NA	ADFI	T3	-6.837	2.992	0.018	0.194
936	Firmicutes	Clostridia	Clostridiales	Clostridiaceae	Clostridium	Clostridium_sp_ss2_1	RF2	T2	3.572	1.797	0.014	0.195
980	Actinobacteria_201174	Actinobacteria_1760	Coriobacteriales	Coriobacteriaceae	Collinsella	Collinsella_aerofaciens	RF2	T2	0.448	4.814	0.835	0.195
3030	Firmicutes	Clostridia	Clostridiales	Eubacteriaceae	Eubacterium	Eubacterium_hallii	RF2	T2	1.041	0.515	0.058	0.195
1897	Proteobacteria	Epsilonproteobacteria	Campylobacterales	Helicobacteraceae	Helicobacter	NA	RF1	T3	-15.182	5.641	0.083	0.195
1897	Proteobacteria	Epsilonproteobacteria	Campylobacterales	Helicobacteraceae	Helicobacter	NA	ADFI	T3	-18.519	5.889	0.018	0.195
2628	Firmicutes	Clostridia	Clostridiales	NA	NA	NA	FCR	T3	0.004	0.002	0.049	0.195
3057	Firmicutes	Clostridia	Clostridiales	NA	NA	NA	Loin depth	T1	-0.034	0.024	0.008	0.195
3767	Firmicutes	Clostridia	Clostridiales	NA	NA	NA	Loin depth	T1	-0.03	0.016	0.008	0.195
3876	Firmicutes	Clostridia	Clostridiales	NA	NA	NA	RF2	T2	1.178	0.559	0.005	0.195
2519	Bacteroidetes	NA	NA	NA	NA	NA	Loin depth	T1	0.012	0.022	0.008	0.195
4105	Bacteroidetes	NA	NA	NA	NA	NA	RF2	T2	-4.512	3.127	0.157	0.195
375	Firmicutes	NA	NA	NA	NA	NA	Loin depth	T1	-0.013	0.048	0.008	0.195
3653	NA	NA	NA	NA	NA	NA	RF2	T2	-13.454	5.539	0	0.195
4037	Bacteroidetes	Bacteroidia	Bacteroidales	Prevotellaceae	Prevotella	NA	Loin depth	T2	-0.019	0.014	0.026	0.195
1433	Bacteroidetes	Bacteroidia	Bacteroidales	Prevotellaceae	Prevotella	Prevotella_copri	Loin depth	T2	0.093	0.058	0.025	0.195
1874	Bacteroidetes	Bacteroidia	Bacteroidales	Prevotellaceae	Prevotella	Prevotella_copri	Loin depth	T2	0.002	0.002	0.026	0.195
3846	Firmicutes	Clostridia	Clostridiales	Lachnospiraceae	Blautia	NA	RF2	T2	3.388	1.976	0.105	0.196
15	Firmicutes	Clostridia	Clostridiales	Lachnospiraceae	Blautia	Ruminococcus_obeum	RF2	T2	1.011	0.943	0.13	0.196
439	Firmicutes	Clostridia	Clostridiales	Clostridiaceae	Clostridium	NA	RF2	T2	3.518	1.988	0.013	0.196
1158	Firmicutes	Clostridia	Clostridiales	NA	NA	NA	RF2	T2	4.064	5.391	0.123	0.196
2531	Firmicutes	Clostridia	Clostridiales	NA	NA	NA	RF2	T2	3.284	1.523	0.035	0.196
214	Bacteroidetes	NA	NA	NA	NA	NA	RF2	T2	-2.192	1.218	0.005	0.196
3012	Firmicutes	NA	NA	NA	NA	NA	RF2	T2	-3.187	4.53	0.322	0.196
1376	Bacteroidetes	Bacteroidia	Bacteroidales	Prevotellaceae	Prevotella	NA	RF2	T2	-0.882	0.84	0.043	0.196
813	Bacteroidetes	NA	NA	NA	NA	NA	Backfat	T3	-0.019	0.009	0.012	0.197
2593	Bacteroidetes	NA	NA	NA	NA	NA	RF2	T3	-7.049	3.245	0.158	0.197
673	Firmicutes	Clostridia	Clostridiales	Eubacteriaceae	Eubacterium	Eubacterium_rectale	RF2	T3	1.836	0.364	0.013	0.198
2448	Firmicutes	Clostridia	Clostridiales	Clostridiaceae	NA	NA	Backfat	T3	-0.026	0.026	0.013	0.198
2822	Firmicutes	Clostridia	Clostridiales	NA	NA	NA	RF2	T3	3.032	1.642	0.642	0.198
3012	Firmicutes	NA	NA	NA	NA	NA	Backfat	T3	-0.043	0.022	0.013	0.198
2058	Bacteroidetes	Bacteroidia	Bacteroidales	Prevotellaceae	Prevotella	NA	Backfat	T3	-0.006	0.005	0.013	0.198
2729	Firmicutes	Clostridia	Clostridiales	Clostridiaceae	Clostridium	Clostridium_disporicum	FCR	T2	0	0	0.02	0.199
3410	Firmicutes	Clostridia	Clostridiales	Lachnospiraceae	Coprococcus	Coprococcus_eutactus	Loin depth	T2	0.106	0.049	0.027	0.199
2085	Firmicutes	Clostridia	Clostridiales	Lachnospiraceae	NA	NA	FCR	T2	0	0	0.02	0.199
2825	Bacteroidetes	NA	NA	NA	NA	NA	RF2	T2	-3.751	4.282	0.094	0.199
1026	Firmicutes	Clostridia	Clostridiales	Eubacteriaceae	Eubacterium	Eubacterium_coprostanoligenes	RF2	T2	1.956	1.646	0.448	0.2
107	Firmicutes	Clostridia	Clostridiales	NA	NA	NA	RF2	T2	0.935	0.784	0.031	0.2
1173	Firmicutes	Clostridia	Clostridiales	NA	NA	NA	FCR	T3	0.01	0.006	0.051	0.201
3467	Bacteroidetes	Bacteroidia	Bacteroidales	Bacteroidaceae	Bacteroides	NA	RF2	T3	0.059	0.593	0.009	0.202
4030	Firmicutes	Bacilli	Lactobacillales	Lactobacillaceae	Lactobacillus	Lactobacillus_amylovorus	FCR	T2	0	0	0.021	0.202
219	Firmicutes	Clostridia	Clostridiales	Lachnospiraceae	NA	NA	Loin depth	T1	0.032	0.037	0.009	0.202
2995	Bacteroidetes	Bacteroidia	Bacteroidales	NA	NA	NA	IMF	T2	-0.005	0.003	0	0.202
1446	Bacteroidetes	NA	NA	NA	NA	NA	ADFI	T3	-5.98	2.88	0.019	0.202
1446	Bacteroidetes	NA	NA	NA	NA	NA	RF1	T3	-5.705	2.741	0.001	0.202
2697	NA	NA	NA	NA	NA	NA	RF2	T3	-1.558	1.817	0.081	0.202
1642	Bacteroidetes	Bacteroidia	Bacteroidales	Porphyromonadaceae	NA	NA	IMF	T2	-0.001	0.003	0.001	0.202
2963	Firmicutes	Bacilli	Lactobacillales	Streptococcaceae	Streptococcus	Streptococcus_hyointestinalis	IMF	T2	0.003	0.001	0.001	0.202
1371	Bacteroidetes	Bacteroidia	Bacteroidales	NA	NA	NA	Loin depth	T2	-0.07	0.04	0.027	0.203
1701	Firmicutes	Clostridia	Clostridiales	NA	NA	NA	FCR	T3	0.012	0.005	0.052	0.203
1874	Bacteroidetes	Bacteroidia	Bacteroidales	Prevotellaceae	Prevotella	Prevotella_copri	RF2	T2	0.321	0.167	0.001	0.203
1457	Firmicutes	Clostridia	Clostridiales	Clostridiaceae	Clostridium	NA	Loin depth	T1	-0.005	0.006	0.01	0.205
834	Firmicutes	Clostridia	Clostridiales	Lachnospiraceae	Dorea	Dorea_longicatena	FCR	T3	0.003	0.001	0.053	0.205
3174	Firmicutes	Clostridia	Clostridiales	NA	NA	NA	Loin depth	T1	0.002	0.002	0.01	0.205
831	Firmicutes	NA	NA	NA	NA	NA	Loin depth	T1	0.006	0.044	0.01	0.205
2603	NA	NA	NA	NA	NA	NA	FCR	T3	0.007	0.004	0.053	0.205
3468	Firmicutes	Clostridia	Clostridiales	Oscillospiraceae	Oscillibacter	Oscillibacter_valericigenes	Loin depth	T1	-0.015	0.033	0.009	0.205
1266	Firmicutes	Clostridia	Clostridiales	Ruminococcaceae	Ruminococcus	Ruminococcus_callidus	FCR	T2	0.013	0.005	0.021	0.205
4433	Firmicutes	Clostridia	Clostridiales	Ruminococcaceae	Ruminococcus	Ruminococcus_sp_ce2	ADFI	T3	2.824	0.672	0.019	0.206
4433	Firmicutes	Clostridia	Clostridiales	Ruminococcaceae	Ruminococcus	Ruminococcus_sp_ce2	RF1	T3	2.492	0.641	0.001	0.206
1866	Firmicutes	Clostridia	Clostridiales	NA	NA	NA	Loin depth	T2	-0.099	0.089	0.028	0.207
3381	Firmicutes	Clostridia	Clostridiales	Clostridiaceae	Clostridium	NA	FCR	T3	0.018	0.007	0.055	0.208
673	Firmicutes	Clostridia	Clostridiales	Eubacteriaceae	Eubacterium	Eubacterium_rectale	Loin depth	T2	0.005	0.002	0.029	0.208
436	Firmicutes	Clostridia	Clostridiales	Eubacteriaceae	Eubacterium	NA	FCR	T3	0.003	0.002	0.055	0.208
1445	Firmicutes	Clostridia	Clostridiales	NA	NA	NA	FCR	T3	-0.006	0.005	0.054	0.208
2562	Firmicutes	Clostridia	Clostridiales	NA	NA	NA	FCR	T3	0.002	0.002	0.054	0.208
2613	Firmicutes	Clostridia	Clostridiales	NA	NA	NA	Backfat	T3	0.013	0.012	0.014	0.208
834	Firmicutes	Clostridia	Clostridiales	Lachnospiraceae	Dorea	Dorea_longicatena	RF2	T3	2.182	1.115	0.052	0.209
3039	Firmicutes	NA	NA	NA	NA	NA	FCR	T2	-0.004	0.003	0.022	0.209
4360	Bacteroidetes	Bacteroidia	Bacteroidales	Porphyromonadaceae	NA	NA	ADFI	T1	-0.413	0.741	0.011	0.209
4360	Bacteroidetes	Bacteroidia	Bacteroidales	Porphyromonadaceae	NA	NA	RF1	T1	0.008	0.675	0.032	0.209
450	Firmicutes	Clostridia	Clostridiales	NA	NA	NA	Loin depth	T1	-0.029	0.054	0.01	0.21
191	Firmicutes	NA	NA	NA	NA	NA	Loin depth	T2	0.019	0.029	0.029	0.212
175	Firmicutes	Clostridia	Clostridiales	NA	NA	NA	Loin depth	T1	0	0.012	0.011	0.213
2176	Firmicutes	Clostridia	Clostridiales	NA	NA	NA	Loin depth	T2	-0.001	0.027	0.03	0.213
2102	Firmicutes	Clostridia	Clostridiales	NA	NA	NA	Loin depth	T1	-0.003	0.015	0.011	0.215
2770	Firmicutes	Clostridia	Clostridiales	NA	NA	NA	FCR	T3	-0.004	0.006	0.057	0.215
827	NA	NA	NA	NA	NA	NA	RF2	T2	-9.988	3.656	0.07	0.215
671	Firmicutes	Clostridia	Clostridiales	Oscillospiraceae	Oscillibacter	NA	Loin depth	T1	0.041	0.031	0.011	0.215
2803	Firmicutes	Clostridia	Clostridiales	Lachnospiraceae	Blautia	Ruminococcus_torques	RF2	T3	5.597	2.101	0.129	0.216
1840	Firmicutes	Clostridia	Clostridiales	Lachnospiraceae	Coprococcus	Coprococcus_catus	RF2	T3	0.591	0.293	0.01	0.216
227	Firmicutes	Clostridia	Clostridiales	Eubacteriaceae	Eubacterium	Eubacterium_coprostanoligenes	RF2	T3	-0.665	0.447	0.002	0.216
3504	Bacteroidetes	Bacteroidia	Bacteroidales	NA	NA	NA	FCR	T2	-0.001	0.005	0.023	0.216
4282	Firmicutes	Clostridia	Clostridiales	NA	NA	NA	ADFI	T2	-0.136	2.159	0.003	0.216
4282	Firmicutes	Clostridia	Clostridiales	NA	NA	NA	RF1	T2	-1.309	1.976	0.001	0.216
3179	Firmicutes	NA	NA	NA	NA	NA	RF2	T3	13.329	6.717	0.015	0.216
3494	Firmicutes	Clostridia	Clostridiales	Ruminococcaceae	NA	NA	RF2	T3	16.49	4.343	0.013	0.216
4123	Firmicutes	Clostridia	Clostridiales	Ruminococcaceae	Ruminococcus	NA	RF2	T3	-7.142	3.008	0.008	0.216
866	Firmicutes	Bacilli	Lactobacillales	Lactobacillaceae	Lactobacillus	Lactobacillus_reuteri	FCR	T2	0	0	0.024	0.218
2121	Bacteroidetes	Bacteroidia	Bacteroidales	NA	NA	NA	FCR	T2	-0.002	0.001	0.024	0.218
2453	Bacteroidetes	Bacteroidia	Bacteroidales	NA	NA	NA	FCR	T3	0	0.001	0.058	0.218
915	Firmicutes	Clostridia	Clostridiales	NA	NA	NA	FCR	T2	-0.002	0.001	0.023	0.218
1115	Firmicutes	Clostridia	Clostridiales	NA	NA	NA	FCR	T2	0.011	0.004	0.024	0.218
1445	Firmicutes	Clostridia	Clostridiales	NA	NA	NA	FCR	T2	-0.003	0.004	0.025	0.219
2258	Firmicutes	Clostridia	Clostridiales	NA	NA	NA	FCR	T2	-0.006	0.005	0.025	0.219
4425	Firmicutes	NA	NA	NA	NA	NA	RF1	T3	-4.089	2.497	0.001	0.219
4425	Firmicutes	NA	NA	NA	NA	NA	ADFI	T3	-2.623	2.629	0.022	0.219
560	NA	NA	NA	NA	NA	NA	FCR	T3	0.012	0.004	0.059	0.219
2840	NA	NA	NA	NA	NA	NA	ADFI	T3	-6.066	2.229	0.021	0.219
2840	NA	NA	NA	NA	NA	NA	RF1	T3	-5.501	2.125	0.008	0.219
3172	Firmicutes	Clostridia	Clostridiales	Clostridiales_family_xi_incertae_sedis	Peptoniphilus	NA	RF1	T3	-1.197	0.554	0.014	0.219
3172	Firmicutes	Clostridia	Clostridiales	Clostridiales_family_xi_incertae_sedis	Peptoniphilus	NA	ADFI	T3	-1.32	0.583	0.021	0.219
1376	Bacteroidetes	Bacteroidia	Bacteroidales	Prevotellaceae	Prevotella	NA	ADFI	T3	-1.875	0.821	0.021	0.219
1376	Bacteroidetes	Bacteroidia	Bacteroidales	Prevotellaceae	Prevotella	NA	RF1	T3	-1.844	0.787	0.021	0.219
2102	Firmicutes	Clostridia	Clostridiales	NA	NA	NA	Backfat	T3	0.023	0.017	0.015	0.22
1041	Bacteroidetes	Bacteroidia	Bacteroidales	Bacteroidaceae	Bacteroides	NA	Backfat	T3	-0.007	0.005	0.015	0.222
3590	Firmicutes	Clostridia	Clostridiales	Clostridiaceae	Clostridium	NA	FCR	T2	-0.002	0.001	0.026	0.222
1792	Firmicutes	Clostridia	Clostridiales	Eubacteriaceae	Eubacterium	Eubacterium_desmolans	FCR	T2	0	0	0.026	0.222
1082	Firmicutes	Clostridia	Clostridiales	Oscillospiraceae	Oscillibacter	NA	Backfat	T3	-0.07	0.027	0.015	0.222
1658	Firmicutes	Clostridia	Clostridiales	NA	NA	NA	Loin depth	T2	-0.063	0.058	0.032	0.223
2555	Bacteroidetes	NA	NA	NA	NA	NA	Loin depth	T1	-0.008	0.008	0.012	0.223
3250	Bacteroidetes	Bacteroidia	Bacteroidales	NA	NA	NA	FCR	T3	-0.004	0.002	0.061	0.225
337	Firmicutes	Clostridia	Clostridiales	Clostridiales_family_xi_incertae_sedis	Peptoniphilus	NA	FCR	T3	-0.007	0.004	0.06	0.225
2304	Firmicutes	Clostridia	Clostridiales	Clostridiaceae	Clostridium	Clostridium_butyricum	FCR	T2	-0.001	0	0.029	0.226
1808	Firmicutes	Clostridia	Clostridiales	Clostridiaceae	Clostridium	NA	FCR	T2	-0.009	0.005	0.03	0.226
2995	Bacteroidetes	Bacteroidia	Bacteroidales	NA	NA	NA	FCR	T2	-0.002	0.002	0.029	0.226
3160	Bacteroidetes	Bacteroidia	Bacteroidales	NA	NA	NA	FCR	T2	-0.002	0.005	0.03	0.226
107	Firmicutes	Clostridia	Clostridiales	NA	NA	NA	FCR	T2	0.001	0.001	0.03	0.226
914	Firmicutes	Clostridia	Clostridiales	NA	NA	NA	FCR	T2	0.002	0.002	0.028	0.226
2546	Firmicutes	Clostridia	Clostridiales	NA	NA	NA	FCR	T2	-0.004	0.002	0.027	0.226
2765	Firmicutes	Clostridia	Clostridiales	NA	NA	NA	FCR	T3	-0.016	0.008	0.062	0.226
2771	Firmicutes	Clostridia	Clostridiales	NA	NA	NA	RF2	T2	7.67	6.666	0.015	0.226
3340	Firmicutes	Clostridia	Clostridiales	NA	NA	NA	ADFI	T3	-5.592	4.154	0.023	0.226
3340	Firmicutes	Clostridia	Clostridiales	NA	NA	NA	RF1	T3	-4.769	3.959	0.02	0.226
3370	Firmicutes	Clostridia	Clostridiales	NA	NA	NA	FCR	T2	0.013	0.006	0.028	0.226
3946	Firmicutes	Clostridia	Clostridiales	NA	NA	NA	FCR	T2	0.007	0.004	0.027	0.226
831	Firmicutes	NA	NA	NA	NA	NA	FCR	T2	-0.004	0.004	0.028	0.226
3012	Firmicutes	NA	NA	NA	NA	NA	FCR	T3	-0.009	0.005	0.063	0.226
4302	Firmicutes	NA	NA	NA	NA	NA	FCR	T3	0	0.001	0.062	0.226
3967	NA	NA	NA	NA	NA	NA	FCR	T3	-0.001	0.001	0.061	0.226
1387	Bacteroidetes	Bacteroidia	Bacteroidales	Porphyromonadaceae	NA	NA	FCR	T2	0	0	0.029	0.226
76	Firmicutes	Clostridia	Clostridiales	Clostridiales_family_xi_incertae_sedis	Peptoniphilus	NA	RF1	T3	-4.361	2.84	0.023	0.226
76	Firmicutes	Clostridia	Clostridiales	Clostridiales_family_xi_incertae_sedis	Peptoniphilus	NA	ADFI	T3	-4.911	2.986	0.023	0.226
337	Firmicutes	Clostridia	Clostridiales	Clostridiales_family_xi_incertae_sedis	Peptoniphilus	NA	RF1	T3	-5.567	3.146	0.07	0.226
337	Firmicutes	Clostridia	Clostridiales	Clostridiales_family_xi_incertae_sedis	Peptoniphilus	NA	ADFI	T3	-6.948	3.293	0.023	0.226
4331	Bacteroidetes	Bacteroidia	Bacteroidales	Prevotellaceae	Prevotella	NA	FCR	T3	0.002	0.001	0.062	0.226
2963	Firmicutes	Bacilli	Lactobacillales	Streptococcaceae	Streptococcus	Streptococcus_hyointestinalis	FCR	T3	0.001	0.001	0.062	0.226
924	Firmicutes	Clostridia	Clostridiales	NA	NA	NA	ADFI	T1	0.048	0.217	0.013	0.227
924	Firmicutes	Clostridia	Clostridiales	NA	NA	NA	RF1	T1	-0.093	0.197	0.016	0.227
2292	Bacteroidetes	NA	NA	NA	NA	NA	ADFI	T3	27.869	9.321	0.024	0.227
2292	Bacteroidetes	NA	NA	NA	NA	NA	RF1	T3	18.538	8.928	0.252	0.227
3853	Firmicutes	Clostridia	Clostridiales	Clostridiaceae	Clostridium	Clostridium_clostridioforme	Backfat	T2	0.012	0.008	0.005	0.228
3937	Firmicutes	Clostridia	Clostridiales	Clostridiaceae	Clostridium	Clostridium_sp_id11	Backfat	T2	-0.008	0.008	0.004	0.228
4385	Actinobacteria_201174	Actinobacteria_1760	Actinomycetales	Corynebacteriaceae	Corynebacterium	Corynebacterium_pilosum	Backfat	T2	-0.086	0.05	0.006	0.228
1886	Firmicutes	Clostridia	Clostridiales	Eubacteriaceae	Eubacterium	Eubacterium_hallii	Backfat	T2	0.006	0.003	0.005	0.228
673	Firmicutes	Clostridia	Clostridiales	Eubacteriaceae	Eubacterium	Eubacterium_rectale	Backfat	T2	0.002	0.001	0.005	0.228
2225	Firmicutes	Clostridia	Clostridiales	NA	NA	NA	RF1	T3	16.457	5.083	0.039	0.228
2225	Firmicutes	Clostridia	Clostridiales	NA	NA	NA	ADFI	T3	19.187	5.319	0.024	0.228
2504	Firmicutes	Clostridia	Clostridiales	NA	NA	NA	Backfat	T2	-0.028	0.01	0.004	0.228
3507	Firmicutes	Clostridia	Clostridiales	NA	NA	NA	Backfat	T2	-0.049	0.016	0.004	0.228
560	NA	NA	NA	NA	NA	NA	Backfat	T2	0.052	0.017	0.005	0.228
4433	Firmicutes	Clostridia	Clostridiales	Ruminococcaceae	Ruminococcus	Ruminococcus_sp_ce2	Backfat	T2	0.007	0.003	0.006	0.228
3183	Bacteroidetes	Bacteroidia	Bacteroidales	NA	NA	NA	RF2	T2	-3.857	3.332	0.069	0.229
1275	Firmicutes	Clostridia	Clostridiales	NA	NA	NA	Loin depth	T2	0.018	0.041	0.033	0.229
1446	Bacteroidetes	NA	NA	NA	NA	NA	Backfat	T3	0.002	0.015	0.016	0.229
3436	Firmicutes	Clostridia	Clostridiales	Ruminococcaceae	Ruminococcus	NA	RF2	T2	-0.771	0.506	0.043	0.229
2315	Firmicutes	Clostridia	Clostridiales	NA	NA	NA	RF2	T3	-0.15	0.092	0.022	0.23
4155	Firmicutes	Clostridia	Clostridiales	NA	NA	NA	FCR	T3	-0.008	0.004	0.064	0.23
4339	Firmicutes	Clostridia	Clostridiales	Clostridiaceae	Clostridium	NA	RF1	T3	-6.422	3.128	0.021	0.232
4339	Firmicutes	Clostridia	Clostridiales	Clostridiaceae	Clostridium	NA	ADFI	T3	-6.528	3.28	0.025	0.232
1694	Firmicutes	Clostridia	Clostridiales	Ruminococcaceae	Faecalibacterium	Faecalibacterium_prausnitzii	FCR	T2	0.002	0.001	0.031	0.232
2771	Firmicutes	Clostridia	Clostridiales	NA	NA	NA	FCR	T2	0.009	0.011	0.031	0.232
3637	Firmicutes	Clostridia	Clostridiales	NA	NA	NA	FCR	T2	0.003	0.002	0.031	0.232
936	Firmicutes	Clostridia	Clostridiales	Clostridiaceae	Clostridium	Clostridium_sp_ss2_1	FCR	T2	0.005	0.003	0.034	0.233
3203	Firmicutes	Clostridia	Clostridiales	Clostridiaceae	Clostridium	NA	FCR	T2	0.002	0.002	0.032	0.233
1606	Firmicutes	Clostridia	Clostridiales	Ruminococcaceae	Faecalibacterium	Faecalibacterium_prausnitzii	FCR	T2	0.001	0	0.033	0.233
1727	Firmicutes	Clostridia	Clostridiales	NA	NA	NA	RF1	T3	-4.594	3.168	0.017	0.233
1727	Firmicutes	Clostridia	Clostridiales	NA	NA	NA	ADFI	T3	-3.935	3.324	0.026	0.233
1940	Firmicutes	Clostridia	Clostridiales	NA	NA	NA	ADFI	T3	-6.182	2.812	0.027	0.233
1940	Firmicutes	Clostridia	Clostridiales	NA	NA	NA	RF1	T3	-5.571	2.677	0.006	0.233
2613	Firmicutes	Clostridia	Clostridiales	NA	NA	NA	RF1	T3	7.702	2.197	0.012	0.233
2613	Firmicutes	Clostridia	Clostridiales	NA	NA	NA	ADFI	T3	8.114	2.303	0.026	0.233
2628	Firmicutes	Clostridia	Clostridiales	NA	NA	NA	ADFI	T3	4.604	1.723	0.027	0.233
2628	Firmicutes	Clostridia	Clostridiales	NA	NA	NA	RF1	T3	3.023	1.657	0.045	0.233
2805	Firmicutes	Clostridia	Clostridiales	NA	NA	NA	RF1	T3	0.862	0.622	0.035	0.233
2805	Firmicutes	Clostridia	Clostridiales	NA	NA	NA	ADFI	T3	0.707	0.651	0.027	0.233
2876	Firmicutes	Clostridia	Clostridiales	NA	NA	NA	RF1	T3	-1.556	2.761	0.01	0.233
2876	Firmicutes	Clostridia	Clostridiales	NA	NA	NA	ADFI	T3	-1.616	2.901	0.027	0.233
3179	Firmicutes	NA	NA	NA	NA	NA	RF1	T3	12.917	6.8	0.016	0.233
3179	Firmicutes	NA	NA	NA	NA	NA	ADFI	T3	15.066	7.111	0.026	0.233
3501	NA	NA	NA	NA	NA	NA	FCR	T2	-0.003	0.002	0.034	0.233
4118	NA	NA	NA	NA	NA	NA	FCR	T2	-0.003	0.005	0.034	0.233
4368	Firmicutes	Clostridia	Clostridiales	Ruminococcaceae	NA	NA	FCR	T2	0	0.003	0.032	0.233
1843	Bacteroidetes	Bacteroidia	Bacteroidales	Prevotellaceae	Prevotella	NA	ADFI	T3	-4.511	2.312	0.027	0.233
1843	Bacteroidetes	Bacteroidia	Bacteroidales	Prevotellaceae	Prevotella	NA	RF1	T3	-3.795	2.202	0.025	0.233
3384	Bacteroidetes	Bacteroidia	Bacteroidales	Prevotellaceae	Prevotella	NA	FCR	T2	0	0.001	0.034	0.233
1571	Firmicutes	Clostridia	Clostridiales	Ruminococcaceae	Ruminococcus	Ruminococcus_sp_djf_vr67	ADFI	T3	4.087	1.775	0.027	0.233
1571	Firmicutes	Clostridia	Clostridiales	Ruminococcaceae	Ruminococcus	Ruminococcus_sp_djf_vr67	RF1	T3	4.517	1.688	0.002	0.233
3398	Actinobacteria_201174	Actinobacteria_1760	Coriobacteriales	Coriobacteriaceae	NA	NA	RF2	T2	-1.347	4.438	0.089	0.234
1511	Firmicutes	Clostridia	Clostridiales	NA	NA	NA	RF2	T2	-6.726	3.033	0.152	0.234
1801	Firmicutes	Clostridia	Clostridiales	NA	NA	NA	RF2	T2	-0.752	0.485	0.026	0.234
2024	Firmicutes	Clostridia	Clostridiales	NA	NA	NA	RF2	T2	-1.866	2.124	0.022	0.234
2914	Firmicutes	Clostridia	Clostridiales	NA	NA	NA	RF2	T2	2.411	3.161	0.422	0.234
3637	Firmicutes	Clostridia	Clostridiales	NA	NA	NA	RF2	T2	1.912	1.523	0.027	0.234
1446	Bacteroidetes	NA	NA	NA	NA	NA	RF2	T2	-9.312	5.088	0.029	0.234
2450	Bacteroidetes	NA	NA	NA	NA	NA	FCR	T3	-0.004	0.003	0.065	0.234
1642	Bacteroidetes	Bacteroidia	Bacteroidales	Porphyromonadaceae	NA	NA	RF2	T2	-2.356	1.402	0.086	0.234
3048	Bacteroidetes	Bacteroidia	Bacteroidales	Porphyromonadaceae	NA	NA	RF2	T2	-0.981	0.787	0.154	0.234
671	Firmicutes	Clostridia	Clostridiales	Oscillospiraceae	Oscillibacter	NA	RF2	T2	-4.126	2.394	0.016	0.234
3597	Bacteroidetes	Bacteroidia	Bacteroidales	Prevotellaceae	Prevotella	NA	RF2	T2	2.274	2.136	0.205	0.234
2497	Firmicutes	Erysipelotrichia	Erysipelotrichales	Erysipelotrichaceae	Unclassified_erysipelotrichaceae	Eubacterium_biforme	RF2	T2	2.239	1.594	0.45	0.234
1650	Firmicutes	Clostridia	Clostridiales	NA	NA	NA	Loin depth	T2	0.003	0.002	0.034	0.235
1984	Firmicutes	Clostridia	Clostridiales	NA	NA	NA	ADFI	T1	0.878	2.33	0.013	0.235
1984	Firmicutes	Clostridia	Clostridiales	NA	NA	NA	RF1	T1	-1.036	2.13	0.006	0.235
439	Firmicutes	Clostridia	Clostridiales	Clostridiaceae	Clostridium	NA	RF2	T3	6.898	2.232	0.004	0.237
3370	Firmicutes	Clostridia	Clostridiales	NA	NA	NA	FCR	T3	0.012	0.007	0.067	0.237
3411	Firmicutes	Clostridia	Clostridiales	NA	NA	NA	FCR	T3	0	0	0.067	0.237
2395	Firmicutes	NA	NA	NA	NA	NA	FCR	T3	0.002	0.002	0.067	0.237
4390	Bacteroidetes	Bacteroidia	Bacteroidales	Prevotellaceae	Prevotella	NA	FCR	T3	0.006	0.002	0.067	0.237
3315	Firmicutes	Clostridia	Clostridiales	Lachnospiraceae	Anaerostipes	NA	RF2	T2	-0.185	3.143	0.557	0.238
795	Bacteroidetes	Bacteroidia	Bacteroidales	Bacteroidaceae	Bacteroides	Bacteroides_fragilis	RF2	T2	-0.101	0.245	0.843	0.238
3031	Firmicutes	Clostridia	Clostridiales	Clostridiaceae	Clostridium	NA	FCR	T3	-0.001	0	0.069	0.238
1177	Bacteroidetes	Bacteroidia	Bacteroidales	NA	NA	NA	FCR	T3	-0.006	0.003	0.069	0.238
3174	Firmicutes	Clostridia	Clostridiales	NA	NA	NA	FCR	T3	0.001	0.001	0.069	0.238
437	Firmicutes	NA	NA	NA	NA	NA	RF2	T2	-1.169	3.27	0.297	0.238
1749	NA	NA	NA	NA	NA	NA	FCR	T3	-0.001	0.004	0.068	0.238
4368	Firmicutes	Clostridia	Clostridiales	Ruminococcaceae	NA	NA	ADFI	T3	-4.217	2.465	0.028	0.238
4368	Firmicutes	Clostridia	Clostridiales	Ruminococcaceae	NA	NA	RF1	T3	-4.243	2.342	0.01	0.238
2997	Firmicutes	Clostridia	Clostridiales	Ruminococcaceae	Ruminococcus	Ruminococcus_sp_zs215	ADFI	T3	5.522	1.93	0.028	0.238
2997	Firmicutes	Clostridia	Clostridiales	Ruminococcaceae	Ruminococcus	Ruminococcus_sp_zs215	RF1	T3	5.892	1.837	0.001	0.238
1586	Firmicutes	Clostridia	Clostridiales	Clostridiaceae	Clostridium	NA	FCR	T3	-0.004	0.001	0.069	0.239
3888	Firmicutes	Clostridia	Clostridiales	NA	NA	NA	RF2	T3	4.895	5.199	0.223	0.239
4002	NA	NA	NA	NA	NA	NA	Loin depth	T2	0.056	0.034	0.035	0.239
4488	Actinobacteria_201174	Actinobacteria_1760	Actinomycetales	Actinomycetaceae	Actinomyces	NA	RF1	T3	0.234	0.735	0.024	0.24
4488	Actinobacteria_201174	Actinobacteria_1760	Actinomycetales	Actinomycetaceae	Actinomyces	NA	ADFI	T3	-0.457	0.771	0.029	0.24
423	Firmicutes	NA	NA	NA	NA	NA	RF2	T2	-0.048	1.124	0.702	0.24
2184	Firmicutes	Clostridia	Clostridiales	NA	NA	NA	Loin depth	T2	0.015	0.026	0.035	0.241
376	Firmicutes	NA	NA	NA	NA	NA	Loin depth	T1	-0.008	0.025	0.014	0.241
1177	Bacteroidetes	Bacteroidia	Bacteroidales	NA	NA	NA	IMF	T1	0.011	0.003	0.001	0.242
927	Firmicutes	Clostridia	Clostridiales	NA	NA	NA	RF2	T2	-5.321	3.536	0.984	0.242
2504	Firmicutes	Clostridia	Clostridiales	NA	NA	NA	RF2	T2	-2.556	1.301	0.379	0.242
2709	Firmicutes	Clostridia	Clostridiales	NA	NA	NA	RF2	T2	-3.06	2.153	0.851	0.242
2783	Firmicutes	Clostridia	Clostridiales	NA	NA	NA	RF2	T2	-1.462	0.937	0.003	0.242
2974	Firmicutes	Clostridia	Clostridiales	NA	NA	NA	IMF	T1	0.012	0.008	0.001	0.242
4414	Firmicutes	Clostridia	Clostridiales	NA	NA	NA	FCR	T3	-0.001	0.001	0.07	0.242
1533	NA	NA	NA	NA	NA	NA	IMF	T1	0.002	0.004	0.002	0.242
1286	Firmicutes	Clostridia	Clostridiales	Clostridiales_family_xi_incertae_sedis	Anaerococcus	Anaerococcus_tetradius	RF1	T3	-2.037	1.012	0.07	0.243
1286	Firmicutes	Clostridia	Clostridiales	Clostridiales_family_xi_incertae_sedis	Anaerococcus	Anaerococcus_tetradius	ADFI	T3	-2.758	1.059	0.03	0.243
439	Firmicutes	Clostridia	Clostridiales	Clostridiaceae	Clostridium	NA	RF1	T3	6.871	2.258	0.003	0.243
439	Firmicutes	Clostridia	Clostridiales	Clostridiaceae	Clostridium	NA	ADFI	T3	6.465	2.371	0.031	0.243
3512	Firmicutes	Clostridia	Clostridiales	Clostridiaceae	Clostridium	NA	RF1	T3	-7.422	2.43	0.019	0.243
3512	Firmicutes	Clostridia	Clostridiales	Clostridiaceae	Clostridium	NA	ADFI	T3	-7.155	2.544	0.03	0.243
107	Firmicutes	Clostridia	Clostridiales	NA	NA	NA	ADFI	T3	5.66	1.519	0.031	0.243
107	Firmicutes	Clostridia	Clostridiales	NA	NA	NA	RF1	T3	5.49	1.45	0.006	0.243
1984	Firmicutes	Clostridia	Clostridiales	NA	NA	NA	RF2	T3	-9.9	3.612	0.015	0.243
3550	Firmicutes	Clostridia	Clostridiales	NA	NA	NA	RF1	T3	-0.551	0.25	0.012	0.243
3550	Firmicutes	Clostridia	Clostridiales	NA	NA	NA	ADFI	T3	-0.505	0.263	0.031	0.243
1606	Firmicutes	Clostridia	Clostridiales	Ruminococcaceae	Faecalibacterium	Faecalibacterium_prausnitzii	Loin depth	T2	0.007	0.004	0.036	0.244
729	Firmicutes	Clostridia	Clostridiales	Lachnospiraceae	NA	NA	FCR	T3	0.012	0.005	0.072	0.244
40	Firmicutes	Clostridia	Clostridiales	NA	NA	NA	RF1	T3	-5.942	4.244	0.03	0.244
40	Firmicutes	Clostridia	Clostridiales	NA	NA	NA	ADFI	T3	-7.129	4.462	0.031	0.244
3176	Firmicutes	Clostridia	Clostridiales	NA	NA	NA	FCR	T3	0.004	0.002	0.072	0.244
3510	Firmicutes	NA	NA	NA	NA	NA	RF2	T2	-0.882	1.929	0.301	0.244
4581	Bacteroidetes	Bacteroidia	Bacteroidales	Prevotellaceae	NA	NA	FCR	T3	0.009	0.006	0.072	0.244
4391	Firmicutes	Clostridia	Clostridiales	Lachnospiraceae	Dorea	Dorea_formicigenerans	RF1	T3	8.033	2.357	0.002	0.245
4391	Firmicutes	Clostridia	Clostridiales	Lachnospiraceae	Dorea	Dorea_formicigenerans	ADFI	T3	8.536	2.469	0.032	0.245
852	Firmicutes	Bacilli	Lactobacillales	Lactobacillaceae	Lactobacillus	Lactobacillus_reuteri	FCR	T2	0	0	0.036	0.245
2090	NA	NA	NA	NA	NA	NA	FCR	T2	-0.017	0.012	0.037	0.245
1376	Bacteroidetes	Bacteroidia	Bacteroidales	Prevotellaceae	Prevotella	NA	FCR	T2	-0.001	0.001	0.036	0.245
1446	Bacteroidetes	NA	NA	NA	NA	NA	FCR	T2	-0.01	0.008	0.037	0.246
40	Firmicutes	Clostridia	Clostridiales	NA	NA	NA	RF2	T3	-5.76	4.198	0.027	0.247
1656	Firmicutes	Clostridia	Clostridiales	NA	NA	NA	RF2	T3	5.115	2.981	0.104	0.247
4367	Firmicutes	Clostridia	Clostridiales	NA	NA	NA	RF2	T3	-14.537	4.594	0.007	0.247
2581	Spirochaetes	Spirochaetia	Spirochaetales	Spirochaetaceae	Treponema	Treponema_porcinum	RF2	T3	-1.41	4.491	0.568	0.247
962	Firmicutes	Clostridia	Clostridiales	Eubacteriaceae	Eubacterium	Eubacterium_coprostanoligenes	RF2	T2	1.43	1.378	0.367	0.248
1227	Firmicutes	Negativicutes	Selenomonadales	Veillonellaceae	Megasphaera	Megasphaera_elsdenii	FCR	T3	0.001	0	0.075	0.248
608	Firmicutes	Clostridia	Clostridiales	NA	NA	NA	FCR	T3	-0.014	0.007	0.075	0.248
1977	Firmicutes	Clostridia	Clostridiales	NA	NA	NA	FCR	T3	0.006	0.003	0.075	0.248
2351	Firmicutes	Clostridia	Clostridiales	NA	NA	NA	FCR	T3	0.009	0.003	0.074	0.248
2816	Firmicutes	Clostridia	Clostridiales	NA	NA	NA	RF2	T2	-5.303	3.814	0	0.248
3337	Firmicutes	Clostridia	Clostridiales	NA	NA	NA	FCR	T3	0.003	0.003	0.074	0.248
4282	Firmicutes	Clostridia	Clostridiales	NA	NA	NA	RF2	T2	-0.881	1.935	0.001	0.248
2090	NA	NA	NA	NA	NA	NA	FCR	T3	-0.011	0.009	0.075	0.248
2866	Spirochaetes	Spirochaetia	Spirochaetales	Spirochaetaceae	Treponema	NA	RF2	T2	-2.729	1.684	0.128	0.248
771	Firmicutes	Clostridia	Clostridiales	NA	NA	NA	RF1	T1	-0.258	0.752	0.034	0.249
771	Firmicutes	Clostridia	Clostridiales	NA	NA	NA	ADFI	T1	-0.25	0.816	0.015	0.249
3937	Firmicutes	Clostridia	Clostridiales	Clostridiaceae	Clostridium	Clostridium_sp_id11	RF2	T2	-1.879	1.059	0	0.25
4339	Firmicutes	Clostridia	Clostridiales	Clostridiaceae	Clostridium	NA	RF2	T2	-2.506	4.194	0.096	0.25
2496	Firmicutes	Clostridia	Clostridiales	Ruminococcaceae	Faecalibacterium	Faecalibacterium_prausnitzii	RF2	T2	2.182	1.07	0.094	0.25
230	Firmicutes	Bacilli	Lactobacillales	Lactobacillaceae	Lactobacillus	Lactobacillus_gasseri	RF2	T2	0.015	0.011	0.013	0.25
1980	Firmicutes	Negativicutes	Selenomonadales	Veillonellaceae	Mitsuokella	Mitsuokella_multacida	RF2	T2	2.346	1.707	0.594	0.25
176	Firmicutes	Clostridia	Clostridiales	NA	NA	NA	RF2	T2	0.486	0.624	0.5	0.25
542	Firmicutes	Clostridia	Clostridiales	NA	NA	NA	RF2	T2	0.377	1.918	0.638	0.25
810	Firmicutes	Clostridia	Clostridiales	NA	NA	NA	RF2	T2	-2.339	2.084	0.02	0.25
1430	Firmicutes	Clostridia	Clostridiales	NA	NA	NA	RF2	T2	0.671	0.306	0.036	0.25
1801	Firmicutes	Clostridia	Clostridiales	NA	NA	NA	FCR	T2	-0.001	0.001	0.038	0.25
1890	Firmicutes	Clostridia	Clostridiales	NA	NA	NA	FCR	T2	0.001	0	0.039	0.25
1909	Firmicutes	Clostridia	Clostridiales	NA	NA	NA	RF2	T2	1.265	1.155	0.508	0.25
2513	Firmicutes	Clostridia	Clostridiales	NA	NA	NA	RF2	T3	6.275	3.453	0.285	0.25
2786	Firmicutes	Clostridia	Clostridiales	NA	NA	NA	RF2	T2	-1.587	5.497	0.292	0.25
4210	Firmicutes	Clostridia	Clostridiales	NA	NA	NA	FCR	T2	-0.008	0.005	0.039	0.25
4455	Firmicutes	Clostridia	Clostridiales	NA	NA	NA	RF2	T2	-1.348	1.809	0.359	0.25
1505	Actinobacteria_201174	Actinobacteria_1760	NA	NA	NA	NA	RF2	T2	3.19	2.504	0.973	0.25
3285	Actinobacteria_201174	Actinobacteria_1760	NA	NA	NA	NA	RF2	T2	1.753	9.447	0.875	0.25
543	Firmicutes	NA	NA	NA	NA	NA	RF2	T2	-1.839	1.744	0.104	0.25
3206	NA	NA	NA	NA	NA	NA	RF2	T2	-1.134	0.688	0.966	0.25
3501	NA	NA	NA	NA	NA	NA	RF2	T2	-2.139	1.116	0.07	0.25
2409	Bacteroidetes	Bacteroidia	Bacteroidales	Porphyromonadaceae	Porphyromonas	NA	RF2	T2	0.397	1.444	0.21	0.25
385	Bacteroidetes	Bacteroidia	Bacteroidales	Prevotellaceae	Prevotella	NA	FCR	T2	0	0.004	0.039	0.25
3909	Bacteroidetes	Bacteroidia	Bacteroidales	Prevotellaceae	Prevotella	Prevotella_copri	RF2	T2	0.653	0.531	0.046	0.25
4040	Bacteroidetes	Bacteroidia	Bacteroidales	Prevotellaceae	Prevotella	Prevotella_copri	RF2	T2	1.229	0.737	0.058	0.25
4221	Firmicutes	Clostridia	Clostridiales	Lachnospiraceae	Roseburia	NA	RF2	T2	-0.112	0.679	0.361	0.25
4237	Proteobacteria	Betaproteobacteria	Burkholderiales	Sutterellaceae	Sutterella	Sutterella_stercoricanis	RF2	T2	0.324	3.602	0.643	0.25
1401	Firmicutes	Clostridia	Clostridiales	Peptostreptococcaceae	Unclassified_peptostreptococcaceae	Clostridium_glycolicum	RF2	T2	-1.534	0.674	0.085	0.25
3693	Firmicutes	Clostridia	Clostridiales	Eubacteriaceae	Eubacterium	NA	RF2	T3	-14.901	6.116	0.019	0.251
1279	NA	NA	NA	NA	NA	NA	RF2	T3	3.34	2.2	0.266	0.251
1931	Firmicutes	Clostridia	Clostridiales	Ruminococcaceae	Ruminococcus	Ruminococcus_callidus	RF2	T3	3.786	2.144	0.572	0.251
1626	Firmicutes	Clostridia	Clostridiales	Eubacteriaceae	Eubacterium	Eubacterium_coprostanoligenes	FCR	T2	-0.007	0.004	0.041	0.252
2074	Firmicutes	Clostridia	Clostridiales	Clostridiales_family_xi_incertae_sedis	Finegoldia	Finegoldia_magna	FCR	T3	-0.003	0.002	0.077	0.252
3398	Actinobacteria_201174	Actinobacteria_1760	Coriobacteriales	Coriobacteriaceae	NA	NA	FCR	T2	-0.005	0.007	0.041	0.252
616	Firmicutes	Clostridia	Clostridiales	NA	NA	NA	FCR	T3	0.008	0.003	0.077	0.252
2555	Bacteroidetes	NA	NA	NA	NA	NA	FCR	T2	-0.002	0.002	0.04	0.252
3206	NA	NA	NA	NA	NA	NA	FCR	T3	-0.001	0.001	0.077	0.252
2125	Bacteroidetes	Bacteroidia	Bacteroidales	Prevotellaceae	Prevotella	NA	FCR	T2	0.001	0.001	0.04	0.252
3176	Firmicutes	Clostridia	Clostridiales	NA	NA	NA	Backfat	T3	0.013	0.008	0.019	0.253
2584	Bacteroidetes	Bacteroidia	Bacteroidales	Prevotellaceae	NA	NA	Backfat	T3	-0.015	0.008	0.018	0.253
804	Firmicutes	Clostridia	Clostridiales	Oscillospiraceae	Oscillibacter	Oscillibacter_valericigenes	FCR	T2	-0.003	0.004	0.042	0.253
1953	Bacteroidetes	Bacteroidia	Bacteroidales	Prevotellaceae	Prevotella	NA	Backfat	T3	0.16	0.059	0.019	0.253
2978	Bacteroidetes	Bacteroidia	Bacteroidales	Prevotellaceae	Prevotella	Prevotella_sp_djf_ls16	Backfat	T3	0.008	0.004	0.019	0.253
4433	Firmicutes	Clostridia	Clostridiales	Ruminococcaceae	Ruminococcus	Ruminococcus_sp_ce2	Backfat	T3	0.007	0.004	0.019	0.253
2997	Firmicutes	Clostridia	Clostridiales	Ruminococcaceae	Ruminococcus	Ruminococcus_sp_zs215	FCR	T2	0.004	0.002	0.041	0.253
3846	Firmicutes	Clostridia	Clostridiales	Lachnospiraceae	Blautia	NA	Loin depth	T1	0.012	0.014	0.015	0.254
1379	Firmicutes	Clostridia	Clostridiales	Eubacteriaceae	Eubacterium	Eubacterium_coprostanoligenes	Loin depth	T1	0.055	0.035	0.015	0.254
2786	Firmicutes	Clostridia	Clostridiales	NA	NA	NA	Loin depth	T1	-0.181	0.1	0.015	0.254
3724	Firmicutes	Clostridia	Clostridiales	NA	NA	NA	RF1	T3	-1.137	0.365	0.004	0.254
3724	Firmicutes	Clostridia	Clostridiales	NA	NA	NA	ADFI	T3	-1.192	0.381	0.033	0.254
344	Firmicutes	NA	NA	NA	NA	NA	RF1	T3	0.894	1.175	0.01	0.255
344	Firmicutes	NA	NA	NA	NA	NA	ADFI	T3	0.788	1.234	0.034	0.255
3941	Firmicutes	NA	NA	NA	NA	NA	RF2	T3	-2.082	2.289	0.506	0.255
2403	Firmicutes	Clostridia	Clostridiales	Clostridiales_family_xi_incertae_sedis	Peptoniphilus	NA	RF2	T3	-6.471	3.417	0.312	0.255
4111	Firmicutes	Clostridia	Clostridiales	Clostridiales_family_xi_incertae_sedis	Peptoniphilus	NA	ADFI	T3	-6.321	3.504	0.034	0.255
4111	Firmicutes	Clostridia	Clostridiales	Clostridiales_family_xi_incertae_sedis	Peptoniphilus	NA	RF1	T3	-5.297	3.335	0.045	0.255
834	Firmicutes	Clostridia	Clostridiales	Lachnospiraceae	Dorea	Dorea_longicatena	RF2	T2	1.038	0.465	0.043	0.256
4268	Firmicutes	NA	NA	NA	NA	NA	RF1	T1	0.052	0.341	0.089	0.256
4268	Firmicutes	NA	NA	NA	NA	NA	ADFI	T1	-0.354	0.369	0.016	0.256
270	Firmicutes	Clostridia	Clostridiales	Oscillospiraceae	Oscillibacter	NA	RF1	T1	-0.382	0.55	0.026	0.256
270	Firmicutes	Clostridia	Clostridiales	Oscillospiraceae	Oscillibacter	NA	ADFI	T1	-0.035	0.599	0.016	0.256
1689	Bacteroidetes	Bacteroidia	Bacteroidales	Prevotellaceae	Prevotella	NA	RF2	T3	4.73	2.233	0.031	0.256
340	Firmicutes	Clostridia	Clostridiales	NA	NA	NA	Loin depth	T2	-0.015	0.019	0.038	0.257
211	Firmicutes	Clostridia	Clostridiales	Clostridiales_family_xi_incertae_sedis	Anaerococcus	Anaerococcus_sp_bg1	ADFI	T3	-3.286	2.209	0.035	0.258
211	Firmicutes	Clostridia	Clostridiales	Clostridiales_family_xi_incertae_sedis	Anaerococcus	Anaerococcus_sp_bg1	RF1	T3	-1.169	2.108	0.144	0.258
1371	Bacteroidetes	Bacteroidia	Bacteroidales	NA	NA	NA	Backfat	T3	0.001	0.006	0.02	0.258
2868	Bacteroidetes	Bacteroidia	Bacteroidales	NA	NA	NA	RF2	T3	1.867	2.326	0.162	0.258
1984	Firmicutes	Clostridia	Clostridiales	NA	NA	NA	Backfat	T3	-0.027	0.021	0.021	0.258
3186	Firmicutes	Clostridia	Clostridiales	NA	NA	NA	FCR	T2	-0.002	0.001	0.043	0.258
1104	Bacteroidetes	Bacteroidia	Bacteroidales	Porphyromonadaceae	NA	NA	Backfat	T3	-0.004	0.003	0.021	0.258
921	Bacteroidetes	Bacteroidia	Bacteroidales	Bacteroidaceae	Bacteroides	NA	Backfat	T3	-0.064	0.043	0.023	0.259
924	Firmicutes	Clostridia	Clostridiales	NA	NA	NA	Backfat	T3	-0.003	0.002	0.022	0.259
2024	Firmicutes	Clostridia	Clostridiales	NA	NA	NA	Backfat	T3	-0.016	0.012	0.022	0.259
3653	NA	NA	NA	NA	NA	NA	Backfat	T3	-0.038	0.036	0.023	0.259
4368	Firmicutes	Clostridia	Clostridiales	Ruminococcaceae	NA	NA	Backfat	T3	-0.016	0.013	0.022	0.259
2403	Firmicutes	Clostridia	Clostridiales	Clostridiales_family_xi_incertae_sedis	Peptoniphilus	NA	Backfat	T3	0.024	0.02	0.022	0.259
2729	Firmicutes	Clostridia	Clostridiales	Clostridiaceae	Clostridium	Clostridium_disporicum	Loin depth	T2	0	0.002	0.041	0.26
2240	Firmicutes	Clostridia	Clostridiales	Eubacteriaceae	Eubacterium	Eubacterium_sp_cl1013	Loin depth	T2	0.029	0.058	0.041	0.26
2868	Bacteroidetes	Bacteroidia	Bacteroidales	NA	NA	NA	Loin depth	T2	-0.047	0.036	0.04	0.26
16	Firmicutes	Clostridia	Clostridiales	NA	NA	NA	Loin depth	T2	-0.069	0.045	0.042	0.26
232	Firmicutes	Clostridia	Clostridiales	NA	NA	NA	Loin depth	T2	-0.019	0.025	0.041	0.26
3650	Firmicutes	Clostridia	Clostridiales	NA	NA	NA	Loin depth	T2	-0.019	0.048	0.041	0.26
901	NA	NA	NA	NA	NA	NA	Loin depth	T2	-0.056	0.033	0.041	0.26
2722	Firmicutes	Clostridia	Clostridiales	Ruminococcaceae	Ruminococcus	NA	Loin depth	T2	0.02	0.013	0.04	0.26
2049	Firmicutes	Clostridia	Clostridiales	Lachnospiraceae	Blautia	Ruminococcus_obeum	RF2	T2	12.908	5.643	0.296	0.261
834	Firmicutes	Clostridia	Clostridiales	Lachnospiraceae	Dorea	Dorea_longicatena	FCR	T2	0.002	0.001	0.044	0.261
3409	Firmicutes	Clostridia	Clostridiales	Eubacteriaceae	Eubacterium	Eubacterium_coprostanoligenes	RF2	T3	3.232	2.147	0.598	0.261
1694	Firmicutes	Clostridia	Clostridiales	Ruminococcaceae	Faecalibacterium	Faecalibacterium_prausnitzii	ADFI	T1	0.411	0.229	0.016	0.261
1694	Firmicutes	Clostridia	Clostridiales	Ruminococcaceae	Faecalibacterium	Faecalibacterium_prausnitzii	RF1	T1	0.039	0.211	0.759	0.261
2351	Firmicutes	Clostridia	Clostridiales	NA	NA	NA	RF2	T3	6.988	2.423	0.086	0.261
3647	Firmicutes	Clostridia	Clostridiales	NA	NA	NA	Backfat	T3	0.002	0.01	0.023	0.261
3194	Spirochaetes	Spirochaetia	Spirochaetales	Spirochaetaceae	Treponema	Treponema_porcinum	Backfat	T3	-0.053	0.019	0.024	0.261
580	Firmicutes	Clostridia	Clostridiales	Eubacteriaceae	Eubacterium	Eubacterium_eligens	ADFI	T3	13.431	4.999	0.04	0.262
580	Firmicutes	Clostridia	Clostridiales	Eubacteriaceae	Eubacterium	Eubacterium_eligens	RF1	T3	12.034	4.785	0.021	0.262
3693	Firmicutes	Clostridia	Clostridiales	Eubacteriaceae	Eubacterium	NA	Loin depth	T1	-0.016	0.031	0.016	0.262
3693	Firmicutes	Clostridia	Clostridiales	Eubacteriaceae	Eubacterium	NA	Backfat	T3	-0.054	0.034	0.024	0.262
2906	Actinobacteria_201174	Actinobacteria_1760	Actinomycetales	Actinomycetaceae	Mobiluncus	NA	ADFI	T3	-0.316	0.165	0.04	0.262
2906	Actinobacteria_201174	Actinobacteria_1760	Actinomycetales	Actinomycetaceae	Mobiluncus	NA	RF1	T3	-0.199	0.157	0.034	0.262
1329	Actinobacteria_201174	Actinobacteria_1760	Coriobacteriales	Coriobacteriaceae	NA	NA	RF1	T3	-7.51	3.894	0.021	0.262
1329	Actinobacteria_201174	Actinobacteria_1760	Coriobacteriales	Coriobacteriaceae	NA	NA	ADFI	T3	-7.142	4.091	0.039	0.262
2079	Bacteroidetes	Bacteroidia	Bacteroidales	NA	NA	NA	Backfat	T3	-0.037	0.014	0.024	0.262
321	Firmicutes	Clostridia	Clostridiales	NA	NA	NA	RF2	T2	3.539	2.262	0.082	0.262
608	Firmicutes	Clostridia	Clostridiales	NA	NA	NA	RF2	T2	0.461	4.364	0.637	0.262
2765	Firmicutes	Clostridia	Clostridiales	NA	NA	NA	RF1	T3	-12.572	6.186	0.037	0.262
2765	Firmicutes	Clostridia	Clostridiales	NA	NA	NA	ADFI	T3	-13.573	6.484	0.04	0.262
3020	Firmicutes	Clostridia	Clostridiales	NA	NA	NA	RF1	T3	-6.563	2.891	0.052	0.262
3020	Firmicutes	Clostridia	Clostridiales	NA	NA	NA	ADFI	T3	-7.659	3.017	0.039	0.262
3378	Firmicutes	Clostridia	Clostridiales	NA	NA	NA	RF1	T3	-3.128	1.469	0.012	0.262
3378	Firmicutes	Clostridia	Clostridiales	NA	NA	NA	ADFI	T3	-2.751	1.536	0.036	0.262
3394	Firmicutes	Clostridia	Clostridiales	NA	NA	NA	ADFI	T3	-9.336	3.388	0.04	0.262
3394	Firmicutes	Clostridia	Clostridiales	NA	NA	NA	RF1	T3	-7.025	3.243	0.071	0.262
170	Bacteroidetes	NA	NA	NA	NA	NA	RF2	T2	-0.39	4.798	0.312	0.262
376	Firmicutes	NA	NA	NA	NA	NA	RF1	T3	-4.661	2.111	0.023	0.262
376	Firmicutes	NA	NA	NA	NA	NA	ADFI	T3	-5.514	2.206	0.036	0.262
446	Firmicutes	NA	NA	NA	NA	NA	RF1	T3	6.542	3.981	0.014	0.262
446	Firmicutes	NA	NA	NA	NA	NA	ADFI	T3	5.796	4.174	0.037	0.262
2331	Firmicutes	NA	NA	NA	NA	NA	ADFI	T3	-14.221	5.777	0.04	0.262
2331	Firmicutes	NA	NA	NA	NA	NA	RF1	T3	-5.884	5.531	0.343	0.262
2697	NA	NA	NA	NA	NA	NA	RF1	T3	-1.498	1.838	0.087	0.262
2697	NA	NA	NA	NA	NA	NA	ADFI	T3	-2.468	1.925	0.039	0.262
3225	NA	NA	NA	NA	NA	NA	ADFI	T3	1.73	2.428	0.037	0.262
3225	NA	NA	NA	NA	NA	NA	RF1	T3	2.826	2.306	0.003	0.262
3551	Firmicutes	Clostridia	Clostridiales	Ruminococcaceae	NA	NA	RF1	T3	3.613	1.016	0.004	0.262
3551	Firmicutes	Clostridia	Clostridiales	Ruminococcaceae	NA	NA	ADFI	T3	3.835	1.062	0.04	0.262
2564	Firmicutes	Clostridia	Clostridiales	Peptococcaceae	Peptococcus	Peptococcus_niger	ADFI	T3	-3.236	1.408	0.04	0.262
2564	Firmicutes	Clostridia	Clostridiales	Peptococcaceae	Peptococcus	Peptococcus_niger	RF1	T3	-2.199	1.349	0.098	0.262
2587	Bacteroidetes	Bacteroidia	Bacteroidales	Porphyromonadaceae	Porphyromonas	NA	ADFI	T3	-0.317	0.188	0.04	0.262
2587	Bacteroidetes	Bacteroidia	Bacteroidales	Porphyromonadaceae	Porphyromonas	NA	RF1	T3	-0.315	0.178	0.017	0.262
3536	Firmicutes	Clostridia	Clostridiales	Ruminococcaceae	Ruminococcus	Ruminococcus_sp_ce2	RF1	T3	1.53	0.41	0.004	0.262
3536	Firmicutes	Clostridia	Clostridiales	Ruminococcaceae	Ruminococcus	Ruminococcus_sp_ce2	ADFI	T3	1.696	0.43	0.038	0.262
2304	Firmicutes	Clostridia	Clostridiales	Clostridiaceae	Clostridium	Clostridium_butyricum	ADFI	T3	-0.802	0.54	0.043	0.263
2304	Firmicutes	Clostridia	Clostridiales	Clostridiaceae	Clostridium	Clostridium_butyricum	RF1	T3	-0.816	0.515	0.017	0.263
3853	Firmicutes	Clostridia	Clostridiales	Clostridiaceae	Clostridium	Clostridium_clostridioforme	RF1	T3	7.752	2.485	0.017	0.263
3853	Firmicutes	Clostridia	Clostridiales	Clostridiaceae	Clostridium	Clostridium_clostridioforme	ADFI	T3	9.386	2.6	0.044	0.263
995	Fusobacteria	Fusobacteriia	Fusobacteriales	Fusobacteriaceae	Fusobacterium	Fusobacterium_mortiferum	RF1	T3	0.827	4.042	0.307	0.263
995	Fusobacteria	Fusobacteriia	Fusobacteriales	Fusobacteriaceae	Fusobacterium	Fusobacterium_mortiferum	ADFI	T3	-3.284	4.234	0.044	0.263
390	Bacteroidetes	Bacteroidia	Bacteroidales	NA	NA	NA	ADFI	T3	4.81	2.674	0.041	0.263
390	Bacteroidetes	Bacteroidia	Bacteroidales	NA	NA	NA	RF1	T3	3.849	2.553	0.072	0.263
37	Firmicutes	Clostridia	Clostridiales	NA	NA	NA	ADFI	T3	3.509	1.207	0.042	0.263
37	Firmicutes	Clostridia	Clostridiales	NA	NA	NA	RF1	T3	3.179	1.149	0.012	0.263
1173	Firmicutes	Clostridia	Clostridiales	NA	NA	NA	RF1	T3	7.862	4.666	0.059	0.263
1173	Firmicutes	Clostridia	Clostridiales	NA	NA	NA	ADFI	T3	9.317	4.877	0.044	0.263
1984	Firmicutes	Clostridia	Clostridiales	NA	NA	NA	ADFI	T3	-10.008	3.839	0.043	0.263
1984	Firmicutes	Clostridia	Clostridiales	NA	NA	NA	RF1	T3	-9.731	3.653	0.015	0.263
4113	Firmicutes	Clostridia	Clostridiales	NA	NA	NA	ADFI	T3	-2.529	1.188	0.044	0.263
4113	Firmicutes	Clostridia	Clostridiales	NA	NA	NA	RF1	T3	-3.091	1.131	0.002	0.263
4414	Firmicutes	Clostridia	Clostridiales	NA	NA	NA	ADFI	T3	-1.074	0.502	0.043	0.263
4414	Firmicutes	Clostridia	Clostridiales	NA	NA	NA	RF1	T3	-0.905	0.48	0.036	0.263
4565	Firmicutes	NA	NA	NA	NA	NA	RF1	T3	-11.162	4.266	0.03	0.263
4565	Firmicutes	NA	NA	NA	NA	NA	ADFI	T3	-9.278	4.476	0.043	0.263
875	NA	NA	NA	NA	NA	NA	ADFI	T3	1.018	8.156	0.043	0.263
875	NA	NA	NA	NA	NA	NA	RF1	T3	0.876	7.796	0.05	0.263
4581	Bacteroidetes	Bacteroidia	Bacteroidales	Prevotellaceae	NA	NA	RF1	T3	7.115	4.31	0.074	0.263
4581	Bacteroidetes	Bacteroidia	Bacteroidales	Prevotellaceae	NA	NA	ADFI	T3	10.807	4.509	0.043	0.263
2645	Firmicutes	Clostridia	Clostridiales	Ruminococcaceae	NA	NA	RF2	T3	1.211	0.271	0.028	0.263
1468	Bacteroidetes	Bacteroidia	Bacteroidales	Prevotellaceae	Prevotella	NA	RF1	T3	-6.573	3.578	0.046	0.263
1468	Bacteroidetes	Bacteroidia	Bacteroidales	Prevotellaceae	Prevotella	NA	ADFI	T3	-7.257	3.741	0.045	0.263
1352	Firmicutes	Clostridia	Clostridiales	Eubacteriaceae	Eubacterium	NA	RF2	T3	23.361	9.341	0.055	0.264
1606	Firmicutes	Clostridia	Clostridiales	Ruminococcaceae	Faecalibacterium	Faecalibacterium_prausnitzii	Backfat	T2	0.003	0.002	0.007	0.264
4449	Firmicutes	Clostridia	Clostridiales	NA	NA	NA	RF1	T3	9.22	2.822	0.003	0.264
4449	Firmicutes	Clostridia	Clostridiales	NA	NA	NA	ADFI	T3	8.361	2.96	0.045	0.264
325	Firmicutes	Clostridia	Clostridiales	Eubacteriaceae	Eubacterium	NA	Loin depth	T1	0.003	0.019	0.017	0.265
1866	Firmicutes	Clostridia	Clostridiales	NA	NA	NA	RF1	T3	-12.272	9.866	0.136	0.265
1866	Firmicutes	Clostridia	Clostridiales	NA	NA	NA	ADFI	T3	-14.343	10.338	0.046	0.265
2024	Firmicutes	Clostridia	Clostridiales	NA	NA	NA	Loin depth	T1	0.003	0.02	0.017	0.265
4293	Firmicutes	Clostridia	Clostridiales	NA	NA	NA	Loin depth	T1	-0.078	0.048	0.017	0.265
3176	Firmicutes	Clostridia	Clostridiales	NA	NA	NA	RF2	T3	2.891	1.356	0.091	0.266
3118	Spirochaetes	Spirochaetia	Spirochaetales	Spirochaetaceae	Treponema	NA	RF2	T3	-4.5	2.142	0.003	0.266
3469	Firmicutes	Clostridia	Clostridiales	NA	NA	NA	ADFI	T3	3.691	2.109	0.046	0.267
3469	Firmicutes	Clostridia	Clostridiales	NA	NA	NA	RF1	T3	1.803	2.022	0.172	0.267
3703	NA	NA	NA	NA	NA	NA	Loin depth	T2	-0.031	0.029	0.043	0.267
936	Firmicutes	Clostridia	Clostridiales	Clostridiaceae	Clostridium	Clostridium_sp_ss2_1	ADFI	T2	3.704	2.011	0.004	0.268
936	Firmicutes	Clostridia	Clostridiales	Clostridiaceae	Clostridium	Clostridium_sp_ss2_1	RF1	T2	3.363	1.838	0.048	0.268
3466	Bacteroidetes	Bacteroidia	Bacteroidales	NA	NA	NA	FCR	T3	0.008	0.005	0.083	0.268
1613	Firmicutes	Clostridia	Clostridiales	NA	NA	NA	FCR	T3	0.004	0.002	0.083	0.268
2418	Firmicutes	Clostridia	Clostridiales	NA	NA	NA	RF2	T2	-0.15	0.329	0.14	0.268
3411	Firmicutes	Clostridia	Clostridiales	NA	NA	NA	RF2	T2	-0.104	0.157	0.033	0.268
3436	Firmicutes	Clostridia	Clostridiales	Ruminococcaceae	Ruminococcus	NA	Loin depth	T1	0.006	0.006	0.018	0.268
3467	Bacteroidetes	Bacteroidia	Bacteroidales	Bacteroidaceae	Bacteroides	NA	ADFI	T3	-0.373	0.63	0.047	0.269
3467	Bacteroidetes	Bacteroidia	Bacteroidales	Bacteroidaceae	Bacteroides	NA	RF1	T3	0.181	0.599	0.005	0.269
3497	Firmicutes	Clostridia	Clostridiales	NA	NA	NA	Loin depth	T2	0.004	0.035	0.044	0.269
673	Firmicutes	Clostridia	Clostridiales	Eubacteriaceae	Eubacterium	Eubacterium_rectale	RF1	T1	0.068	0.073	0.017	0.27
673	Firmicutes	Clostridia	Clostridiales	Eubacteriaceae	Eubacterium	Eubacterium_rectale	ADFI	T1	0.106	0.078	0.019	0.27
2367	Firmicutes	Clostridia	Clostridiales	Clostridiales_family_xi_incertae_sedis	Gallicola	Gallicola_barnesae	FCR	T3	-0.018	0.011	0.084	0.27
985	Firmicutes	Clostridia	Clostridiales	NA	NA	NA	FCR	T3	-0.013	0.007	0.084	0.27
1511	Firmicutes	Clostridia	Clostridiales	NA	NA	NA	ADFI	T1	-2.16	4.545	0.019	0.27
1511	Firmicutes	Clostridia	Clostridiales	NA	NA	NA	RF1	T1	-5.227	4.193	0.178	0.27
1511	Firmicutes	Clostridia	Clostridiales	NA	NA	NA	FCR	T3	-0.006	0.005	0.085	0.27
1752	Firmicutes	Clostridia	Clostridiales	NA	NA	NA	RF1	T1	11.382	4.997	0.044	0.27
1752	Firmicutes	Clostridia	Clostridiales	NA	NA	NA	ADFI	T1	7.085	5.42	0.019	0.27
2024	Firmicutes	Clostridia	Clostridiales	NA	NA	NA	RF1	T1	-0.705	1.062	0.05	0.27
2024	Firmicutes	Clostridia	Clostridiales	NA	NA	NA	ADFI	T1	-0.558	1.157	0.019	0.27
3020	Firmicutes	Clostridia	Clostridiales	NA	NA	NA	FCR	T3	-0.009	0.004	0.085	0.27
3320	Firmicutes	Clostridia	Clostridiales	NA	NA	NA	Loin depth	T2	-0.031	0.017	0.045	0.27
3742	Firmicutes	Clostridia	Clostridiales	NA	NA	NA	FCR	T3	0.003	0.004	0.085	0.27
360	Proteobacteria	Deltaproteobacteria	NA	NA	NA	NA	RF1	T1	0.221	0.934	0.04	0.27
360	Proteobacteria	Deltaproteobacteria	NA	NA	NA	NA	ADFI	T1	-0.531	1.023	0.019	0.27
2797	Bacteroidetes	NA	NA	NA	NA	NA	FCR	T3	-0.001	0.001	0.084	0.27
647	Bacteroidetes	Bacteroidia	Bacteroidales	Prevotellaceae	NA	NA	FCR	T3	0.001	0.001	0.086	0.27
1938	Firmicutes	Clostridia	Clostridiales	Ruminococcaceae	Ruminococcus	Ruminococcus_flavefaciens	ADFI	T1	-2.307	0.9	0.019	0.27
1938	Firmicutes	Clostridia	Clostridiales	Ruminococcaceae	Ruminococcus	Ruminococcus_flavefaciens	RF1	T1	-0.134	0.835	0.267	0.27
3794	Firmicutes	Erysipelotrichia	Erysipelotrichales	Erysipelotrichaceae	Unclassified_erysipelotrichaceae	NA	RF1	T1	-2.128	1.101	0.065	0.27
3794	Firmicutes	Erysipelotrichia	Erysipelotrichales	Erysipelotrichaceae	Unclassified_erysipelotrichaceae	NA	ADFI	T1	-2.051	1.194	0.018	0.27
73	Firmicutes	Clostridia	Clostridiales	NA	NA	NA	Backfat	T3	-0.041	0.019	0.025	0.271
2418	Firmicutes	Clostridia	Clostridiales	NA	NA	NA	Loin depth	T2	-0.003	0.005	0.047	0.271
2737	Firmicutes	Clostridia	Clostridiales	NA	NA	NA	Loin depth	T2	0.134	0.088	0.046	0.271
3176	Firmicutes	Clostridia	Clostridiales	NA	NA	NA	Loin depth	T2	0.007	0.011	0.046	0.271
3370	Firmicutes	Clostridia	Clostridiales	NA	NA	NA	Loin depth	T2	-0.019	0.057	0.047	0.271
3541	NA	NA	NA	NA	NA	NA	Loin depth	T2	-0.028	0.016	0.046	0.271
3478	Firmicutes	Negativicutes	Selenomonadales	Veillonellaceae	NA	NA	Loin depth	T2	-0.009	0.006	0.046	0.271
413	Bacteroidetes	Bacteroidia	Bacteroidales	Porphyromonadaceae	Porphyromonas	NA	Loin depth	T2	-0.019	0.011	0.047	0.271
44	Firmicutes	Clostridia	Clostridiales	Clostridiaceae	Clostridium	NA	Loin depth	T1	-0.018	0.016	0.02	0.272
3031	Firmicutes	Clostridia	Clostridiales	Clostridiaceae	Clostridium	NA	FCR	T2	-0.001	0.001	0.046	0.272
1352	Firmicutes	Clostridia	Clostridiales	Eubacteriaceae	Eubacterium	NA	Loin depth	T1	0.127	0.064	0.02	0.272
3183	Bacteroidetes	Bacteroidia	Bacteroidales	NA	NA	NA	FCR	T3	-0.003	0.005	0.087	0.272
2260	Firmicutes	Clostridia	Clostridiales	NA	NA	NA	Loin depth	T1	-0.033	0.047	0.019	0.272
4025	Firmicutes	Clostridia	Clostridiales	Ruminococcaceae	Subdoligranulum	Subdoligranulum_variabile	Loin depth	T1	-0.075	0.035	0.02	0.272
3194	Spirochaetes	Spirochaetia	Spirochaetales	Spirochaetaceae	Treponema	Treponema_porcinum	Loin depth	T1	-0.071	0.043	0.019	0.272
3652	Firmicutes	Clostridia	Clostridiales	Clostridiaceae	Clostridium	NA	RF1	T1	-1.689	1.506	0.071	0.273
3652	Firmicutes	Clostridia	Clostridiales	Clostridiaceae	Clostridium	NA	ADFI	T1	-2.765	1.635	0.02	0.273
3658	NA	NA	NA	NA	NA	NA	ADFI	T1	-5.576	2.728	0.02	0.273
3658	NA	NA	NA	NA	NA	NA	RF1	T1	-1.859	2.513	0.207	0.273
1586	Firmicutes	Clostridia	Clostridiales	Clostridiaceae	Clostridium	NA	FCR	T2	0	0.002	0.047	0.275
2361	NA	NA	NA	NA	NA	NA	Loin depth	T2	0.069	0.051	0.049	0.275
4003	Bacteroidetes	Bacteroidia	Bacteroidales	Prevotellaceae	Prevotella	NA	Loin depth	T2	0.001	0.004	0.048	0.275
3436	Firmicutes	Clostridia	Clostridiales	Ruminococcaceae	Ruminococcus	NA	FCR	T2	-0.001	0.001	0.047	0.275
3846	Firmicutes	Clostridia	Clostridiales	Lachnospiraceae	Blautia	NA	RF2	T3	11.719	4.656	0.156	0.276
1792	Firmicutes	Clostridia	Clostridiales	Eubacteriaceae	Eubacterium	Eubacterium_desmolans	RF2	T3	0.512	0.199	0.331	0.276
325	Firmicutes	Clostridia	Clostridiales	Eubacteriaceae	Eubacterium	NA	RF2	T3	-3.023	2.125	0.019	0.276
23	Bacteroidetes	Bacteroidia	Bacteroidales	NA	NA	NA	RF2	T3	8.732	4.598	0.04	0.276
390	Bacteroidetes	Bacteroidia	Bacteroidales	NA	NA	NA	RF2	T3	4.152	2.523	0.046	0.276
2995	Bacteroidetes	Bacteroidia	Bacteroidales	NA	NA	NA	RF2	T3	-1.071	1.347	0.098	0.276
237	Firmicutes	Clostridia	Clostridiales	NA	NA	NA	RF2	T3	9.041	2.142	0.025	0.276
393	Firmicutes	Clostridia	Clostridiales	NA	NA	NA	RF2	T3	-0.885	0.456	0.005	0.276
1801	Firmicutes	Clostridia	Clostridiales	NA	NA	NA	RF2	T3	-0.571	0.752	0.524	0.276
2024	Firmicutes	Clostridia	Clostridiales	NA	NA	NA	FCR	T2	-0.001	0.003	0.048	0.276
2201	Firmicutes	Clostridia	Clostridiales	NA	NA	NA	RF2	T3	-4.631	6.695	0.117	0.276
2391	Firmicutes	Clostridia	Clostridiales	NA	NA	NA	RF2	T3	-2.487	0.8	0.015	0.276
3340	Firmicutes	Clostridia	Clostridiales	NA	NA	NA	RF2	T3	-4.839	3.914	0.02	0.276
3637	Firmicutes	Clostridia	Clostridiales	NA	NA	NA	RF2	T3	8.563	2.25	0.038	0.276
3691	Firmicutes	Clostridia	Clostridiales	NA	NA	NA	FCR	T3	-0.004	0.001	0.089	0.276
4103	Firmicutes	NA	NA	NA	NA	NA	RF2	T3	-1.32	0.432	0.001	0.276
4298	Firmicutes	NA	NA	NA	NA	NA	RF2	T3	6.686	3.782	0.865	0.276
2557	Firmicutes	Clostridia	Clostridiales	Ruminococcaceae	Ruminococcus	Ruminococcus_callidus	FCR	T3	0.005	0.002	0.088	0.276
826	Firmicutes	Clostridia	Clostridiales	Ruminococcaceae	Ruminococcus	Ruminococcus_sp_djf_vr70k1	Backfat	T3	0.029	0.016	0.026	0.276
291	Firmicutes	Clostridia	Clostridiales	Clostridiaceae	Clostridium	NA	RF2	T3	21.152	9.645	0.124	0.277
1656	Firmicutes	Clostridia	Clostridiales	NA	NA	NA	Backfat	T3	-0.021	0.017	0.027	0.277
2351	Firmicutes	Clostridia	Clostridiales	NA	NA	NA	Backfat	T3	-0.01	0.014	0.027	0.277
1542	Firmicutes	NA	NA	NA	NA	NA	Backfat	T3	-0.028	0.034	0.028	0.277
1070	Firmicutes	Clostridia	Clostridiales	Oscillospiraceae	Oscillibacter	NA	Backfat	T3	-0.012	0.019	0.028	0.277
1655	Firmicutes	Clostridia	Clostridiales	Clostridiales_family_xiii_incertae_sedis	Mogibacterium	Mogibacterium_neglectum	ADFI	T1	-0.34	0.382	0.021	0.278
1655	Firmicutes	Clostridia	Clostridiales	Clostridiales_family_xiii_incertae_sedis	Mogibacterium	Mogibacterium_neglectum	RF1	T1	-0.325	0.35	0.053	0.278
3138	Bacteroidetes	Bacteroidia	Bacteroidales	NA	NA	NA	RF2	T3	0.271	0.469	0.055	0.278
53	Firmicutes	Clostridia	Clostridiales	NA	NA	NA	RF1	T1	3.486	4.347	0.096	0.278
53	Firmicutes	Clostridia	Clostridiales	NA	NA	NA	ADFI	T1	9.836	4.697	0.021	0.278
2770	Firmicutes	Clostridia	Clostridiales	NA	NA	NA	RF2	T3	-3.798	4.639	0.052	0.278
2189	Firmicutes	Clostridia	Clostridiales	Clostridiaceae	Clostridium	NA	FCR	T2	0.015	0.009	0.049	0.279
2352	Bacteroidetes	Bacteroidia	Bacteroidales	NA	NA	NA	ADFI	T1	1.202	2.62	0.022	0.279
2352	Bacteroidetes	Bacteroidia	Bacteroidales	NA	NA	NA	RF1	T1	-2.736	2.409	0.025	0.279
1376	Bacteroidetes	Bacteroidia	Bacteroidales	Prevotellaceae	Prevotella	NA	ADFI	T1	-0.156	0.395	0.022	0.279
1376	Bacteroidetes	Bacteroidia	Bacteroidales	Prevotellaceae	Prevotella	NA	RF1	T1	-0.216	0.364	0.078	0.279
2813	Firmicutes	Clostridia	Clostridiales	Clostridiales_family_xi_incertae_sedis	Anaerococcus	Anaerococcus_vaginalis	FCR	T3	-0.002	0.001	0.091	0.28
1708	Proteobacteria	Epsilonproteobacteria	Campylobacterales	Campylobacteraceae	Campylobacter	NA	FCR	T3	0	0	0.09	0.28
1874	Bacteroidetes	Bacteroidia	Bacteroidales	Prevotellaceae	Prevotella	Prevotella_copri	FCR	T3	0.001	0	0.091	0.28
2891	Firmicutes	Clostridia	Clostridiales	Ruminococcaceae	Ruminococcus	NA	FCR	T3	0.007	0.004	0.091	0.28
1909	Firmicutes	Clostridia	Clostridiales	NA	NA	NA	Loin depth	T2	0.027	0.016	0.051	0.282
2258	Firmicutes	Clostridia	Clostridiales	NA	NA	NA	FCR	T3	-0.003	0.007	0.093	0.282
3572	Firmicutes	Clostridia	Clostridiales	NA	NA	NA	Backfat	T3	-0.018	0.008	0.029	0.282
3902	Firmicutes	Clostridia	Clostridiales	NA	NA	NA	Loin depth	T2	-0.052	0.025	0.05	0.282
1105	Bacteroidetes	NA	NA	NA	NA	NA	FCR	T3	-0.005	0.005	0.093	0.282
3468	Firmicutes	Clostridia	Clostridiales	Oscillospiraceae	Oscillibacter	Oscillibacter_valericigenes	Backfat	T3	-0.037	0.02	0.029	0.282
3937	Firmicutes	Clostridia	Clostridiales	Clostridiaceae	Clostridium	Clostridium_sp_id11	FCR	T3	-0.005	0.002	0.094	0.283
2825	Bacteroidetes	NA	NA	NA	NA	NA	FCR	T3	-0.007	0.007	0.094	0.283
1938	Firmicutes	Clostridia	Clostridiales	Ruminococcaceae	Ruminococcus	Ruminococcus_flavefaciens	FCR	T3	0	0.001	0.094	0.283
627	Firmicutes	Clostridia	Clostridiales	NA	NA	NA	FCR	T3	-0.007	0.003	0.094	0.284
2564	Firmicutes	Clostridia	Clostridiales	Peptococcaceae	Peptococcus	Peptococcus_niger	FCR	T3	-0.003	0.002	0.095	0.284
3897	Firmicutes	Clostridia	Clostridiales	Ruminococcaceae	Ruminococcus	NA	RF2	T2	0.046	3.191	0.043	0.284
2663	Firmicutes	Clostridia	Clostridiales	Clostridiaceae	Clostridium	NA	ADFI	T3	-5.768	3.38	0.052	0.285
2663	Firmicutes	Clostridia	Clostridiales	Clostridiaceae	Clostridium	NA	RF1	T3	-4.909	3.228	0.039	0.285
325	Firmicutes	Clostridia	Clostridiales	Eubacteriaceae	Eubacterium	NA	RF1	T3	-3.004	2.151	0.018	0.285
325	Firmicutes	Clostridia	Clostridiales	Eubacteriaceae	Eubacterium	NA	ADFI	T3	-2.742	2.248	0.051	0.285
477	Actinobacteria_201174	Actinobacteria_1760	Actinomycetales	Actinomycetaceae	NA	NA	RF1	T3	-0.572	0.962	0.008	0.285
477	Actinobacteria_201174	Actinobacteria_1760	Actinomycetales	Actinomycetaceae	NA	NA	ADFI	T3	-0.436	1.006	0.051	0.285
3228	Actinobacteria_201174	Actinobacteria_1760	Actinomycetales	Actinomycetaceae	NA	NA	RF1	T3	-5.087	3.151	0.059	0.285
3228	Actinobacteria_201174	Actinobacteria_1760	Actinomycetales	Actinomycetaceae	NA	NA	ADFI	T3	-7.143	3.297	0.051	0.285
3348	Firmicutes	Clostridia	Clostridiales	NA	NA	NA	Loin depth	T1	0	0.007	0.021	0.285
3876	Firmicutes	Clostridia	Clostridiales	NA	NA	NA	Backfat	T2	0.008	0.004	0.008	0.285
214	Bacteroidetes	NA	NA	NA	NA	NA	ADFI	T3	-2.021	0.756	0.051	0.285
214	Bacteroidetes	NA	NA	NA	NA	NA	RF1	T3	-1.993	0.726	0.033	0.285
4003	Bacteroidetes	Bacteroidia	Bacteroidales	Prevotellaceae	Prevotella	NA	ADFI	T3	0.704	0.37	0.05	0.285
4003	Bacteroidetes	Bacteroidia	Bacteroidales	Prevotellaceae	Prevotella	NA	RF1	T3	0.806	0.353	0.007	0.285
1480	Spirochaetes	Spirochaetia	Spirochaetales	Spirochaetaceae	Treponema	NA	Loin depth	T1	-0.018	0.018	0.022	0.285
580	Firmicutes	Clostridia	Clostridiales	Eubacteriaceae	Eubacterium	Eubacterium_eligens	RF2	T2	7.014	2.644	0.005	0.287
1227	Firmicutes	Negativicutes	Selenomonadales	Veillonellaceae	Megasphaera	Megasphaera_elsdenii	Loin depth	T2	0.002	0.002	0.052	0.287
4382	Firmicutes	Clostridia	Clostridiales	NA	NA	NA	Loin depth	T1	-0.017	0.012	0.023	0.287
945	Firmicutes	NA	NA	NA	NA	NA	RF2	T2	2.356	3.387	0.071	0.287
4425	Firmicutes	NA	NA	NA	NA	NA	RF2	T2	-2.143	1.718	0.285	0.287
730	NA	NA	NA	NA	NA	NA	Loin depth	T1	-0.095	0.068	0.023	0.287
2123	NA	NA	NA	NA	NA	NA	RF2	T2	1.017	3.235	0.654	0.287
1501	Firmicutes	Clostridia	Clostridiales	Ruminococcaceae	NA	NA	Loin depth	T1	0.009	0.036	0.022	0.287
1643	Firmicutes	Clostridia	Clostridiales	NA	NA	NA	RF1	T1	-0.086	0.167	0.11	0.289
1643	Firmicutes	Clostridia	Clostridiales	NA	NA	NA	ADFI	T1	-0.071	0.181	0.024	0.289
1656	Firmicutes	Clostridia	Clostridiales	NA	NA	NA	RF1	T1	-0.989	1.471	0.244	0.289
1656	Firmicutes	Clostridia	Clostridiales	NA	NA	NA	ADFI	T1	-1.159	1.597	0.024	0.289
3820	Firmicutes	Clostridia	Clostridiales	NA	NA	NA	Loin depth	T2	0.019	0.024	0.053	0.289
1544	Firmicutes	Negativicutes	Selenomonadales	Acidaminococcaceae	Acidaminococcus	NA	ADFI	T1	-1.659	0.924	0.024	0.29
1544	Firmicutes	Negativicutes	Selenomonadales	Acidaminococcaceae	Acidaminococcus	NA	RF1	T1	-0.378	0.848	0.201	0.29
2165	Firmicutes	Clostridia	Clostridiales	Lachnospiraceae	Blautia	NA	FCR	T2	-0.006	0.003	0.051	0.291
67	Firmicutes	Bacilli	Lactobacillales	Lactobacillaceae	Lactobacillus	Lactobacillus_mucosae	FCR	T2	0.003	0.004	0.052	0.291
3228	Actinobacteria_201174	Actinobacteria_1760	Actinomycetales	Actinomycetaceae	NA	NA	FCR	T3	-0.006	0.004	0.097	0.291
2352	Bacteroidetes	Bacteroidia	Bacteroidales	NA	NA	NA	FCR	T2	0.002	0.007	0.052	0.291
3588	Firmicutes	Clostridia	Clostridiales	NA	NA	NA	FCR	T3	-0.004	0.003	0.098	0.291
2125	Bacteroidetes	Bacteroidia	Bacteroidales	Prevotellaceae	Prevotella	NA	RF1	T1	0.173	0.21	0.693	0.291
2125	Bacteroidetes	Bacteroidia	Bacteroidales	Prevotellaceae	Prevotella	NA	ADFI	T1	0.139	0.227	0.025	0.291
4516	NA	NA	NA	NA	NA	NA	FCR	T2	-0.009	0.01	0.053	0.292
4449	Firmicutes	Clostridia	Clostridiales	NA	NA	NA	FCR	T2	0.009	0.003	0.053	0.293
1656	Firmicutes	Clostridia	Clostridiales	NA	NA	NA	FCR	T3	0.007	0.004	0.101	0.294
3797	Firmicutes	Clostridia	Clostridiales	NA	NA	NA	FCR	T3	0	0.006	0.1	0.294
214	Bacteroidetes	NA	NA	NA	NA	NA	Loin depth	T1	0.028	0.022	0.024	0.294
1501	Firmicutes	Clostridia	Clostridiales	Ruminococcaceae	NA	NA	FCR	T3	-0.003	0.003	0.1	0.294
2520	Bacteroidetes	Bacteroidia	Bacteroidales	Prevotellaceae	Prevotella	NA	FCR	T3	-0.009	0.011	0.1	0.294
3289	Firmicutes	Clostridia	Clostridiales	Eubacteriaceae	Eubacterium	Eubacterium_coprostanoligenes	FCR	T2	0.001	0.004	0.054	0.295
4268	Firmicutes	NA	NA	NA	NA	NA	Loin depth	T2	-0.014	0.019	0.055	0.295
2697	NA	NA	NA	NA	NA	NA	FCR	T3	-0.002	0.002	0.101	0.295
4438	Firmicutes	Clostridia	Clostridiales	Ruminococcaceae	Ruminococcus	NA	Loin depth	T2	0.014	0.03	0.054	0.295
4072	Firmicutes	Clostridia	Clostridiales	NA	NA	NA	FCR	T3	0	0	0.102	0.296
1446	Bacteroidetes	NA	NA	NA	NA	NA	RF2	T3	-5.913	2.71	0.001	0.297
2813	Firmicutes	Clostridia	Clostridiales	Clostridiales_family_xi_incertae_sedis	Anaerococcus	Anaerococcus_vaginalis	Loin depth	T1	0.003	0.004	0.025	0.298
1556	Firmicutes	Clostridia	Clostridiales	Ruminococcaceae	Faecalibacterium	Faecalibacterium_sp_djf_vr20	RF1	T1	-12.043	5.014	0.023	0.298
1556	Firmicutes	Clostridia	Clostridiales	Ruminococcaceae	Faecalibacterium	Faecalibacterium_sp_djf_vr20	ADFI	T1	-15.676	5.497	0.027	0.298
1820	Proteobacteria	Epsilonproteobacteria	Campylobacterales	Helicobacteraceae	Helicobacter	Helicobacter_canadensis	ADFI	T1	0.009	0.617	0.027	0.298
1820	Proteobacteria	Epsilonproteobacteria	Campylobacterales	Helicobacteraceae	Helicobacter	Helicobacter_canadensis	RF1	T1	-0.435	0.568	0.051	0.298
3956	Bacteroidetes	Bacteroidia	Bacteroidales	NA	NA	NA	Backfat	T3	-0.029	0.015	0.031	0.298
2277	Firmicutes	Clostridia	Clostridiales	NA	NA	NA	ADFI	T1	-0.18	0.7	0.026	0.298
2277	Firmicutes	Clostridia	Clostridiales	NA	NA	NA	RF1	T1	0.135	0.649	0.392	0.298
3672	Firmicutes	Clostridia	Clostridiales	NA	NA	NA	ADFI	T1	-4.317	3.768	0.026	0.298
3672	Firmicutes	Clostridia	Clostridiales	NA	NA	NA	RF1	T1	1.236	3.489	0.666	0.298
3653	NA	NA	NA	NA	NA	NA	Loin depth	T1	0.005	0.035	0.025	0.298
708	Firmicutes	Clostridia	Clostridiales	Peptococcaceae	Peptococcus	Peptococcus_niger	Backfat	T3	0.009	0.004	0.031	0.298
2813	Firmicutes	Clostridia	Clostridiales	Clostridiales_family_xi_incertae_sedis	Anaerococcus	Anaerococcus_vaginalis	RF1	T3	-1.388	1.17	0.081	0.299
2813	Firmicutes	Clostridia	Clostridiales	Clostridiales_family_xi_incertae_sedis	Anaerococcus	Anaerococcus_vaginalis	ADFI	T3	-1.859	1.223	0.056	0.299
1708	Proteobacteria	Epsilonproteobacteria	Campylobacterales	Campylobacteraceae	Campylobacter	NA	ADFI	T3	-0.19	0.233	0.055	0.299
1708	Proteobacteria	Epsilonproteobacteria	Campylobacterales	Campylobacteraceae	Campylobacter	NA	RF1	T3	-0.123	0.223	0.099	0.299
1897	Proteobacteria	Epsilonproteobacteria	Campylobacterales	Helicobacteraceae	Helicobacter	NA	FCR	T3	-0.019	0.007	0.104	0.299
940	Actinobacteria_201174	Actinobacteria_1760	Coriobacteriales	Coriobacteriaceae	NA	NA	ADFI	T3	-13.061	5.189	0.056	0.299
940	Actinobacteria_201174	Actinobacteria_1760	Coriobacteriales	Coriobacteriaceae	NA	NA	FCR	T3	-0.012	0.006	0.104	0.299
940	Actinobacteria_201174	Actinobacteria_1760	Coriobacteriales	Coriobacteriaceae	NA	NA	RF1	T3	-8.679	4.977	0.114	0.299
1063	Firmicutes	Clostridia	Clostridiales	NA	NA	NA	RF2	T2	0.006	0.632	0.562	0.299
2562	Firmicutes	Clostridia	Clostridiales	NA	NA	NA	ADFI	T3	1.915	1.89	0.056	0.299
2562	Firmicutes	Clostridia	Clostridiales	NA	NA	NA	RF1	T3	1.722	1.804	0.052	0.299
1976	NA	NA	NA	NA	NA	NA	RF2	T2	7.447	4.47	0.325	0.299
1104	Bacteroidetes	Bacteroidia	Bacteroidales	Porphyromonadaceae	NA	NA	ADFI	T3	-1.106	0.534	0.056	0.299
1104	Bacteroidetes	Bacteroidia	Bacteroidales	Porphyromonadaceae	NA	NA	RF1	T3	-1.008	0.511	0.029	0.299
1234	Bacteroidetes	Bacteroidia	Bacteroidales	Porphyromonadaceae	Porphyromonas	Porphyromonas_uenonis	FCR	T3	-0.001	0.001	0.104	0.299
4226	Firmicutes	Bacilli	Lactobacillales	Aerococcaceae	Aerococcus	NA	ADG	T2	-0.001	0	0.001	0.3
4425	Firmicutes	NA	NA	NA	NA	NA	ADG	T2	0.001	0	0.002	0.3
3172	Firmicutes	Clostridia	Clostridiales	Clostridiales_family_xi_incertae_sedis	Peptoniphilus	NA	ADG	T2	0	0	0.001	0.3
3559	Firmicutes	Clostridia	Clostridiales	NA	NA	NA	FCR	T2	-0.001	0.001	0.055	0.301
639	Bacteroidetes	NA	NA	NA	NA	NA	RF1	T3	-3.207	2.625	0.022	0.301
639	Bacteroidetes	NA	NA	NA	NA	NA	ADFI	T3	-2.205	2.753	0.057	0.301
3381	Firmicutes	Clostridia	Clostridiales	Clostridiaceae	Clostridium	NA	ADFI	T3	17.492	5.915	0.06	0.302
3381	Firmicutes	Clostridia	Clostridiales	Clostridiaceae	Clostridium	NA	RF1	T3	14.031	5.624	0.043	0.302
3345	Firmicutes	Bacilli	Bacillales	Staphylococcaceae	Jeotgalicoccus	NA	Backfat	T2	-0.009	0.017	0.009	0.302
1655	Firmicutes	Clostridia	Clostridiales	Clostridiales_family_xiii_incertae_sedis	Mogibacterium	Mogibacterium_neglectum	RF1	T3	2.61	1.65	0.039	0.302
1655	Firmicutes	Clostridia	Clostridiales	Clostridiales_family_xiii_incertae_sedis	Mogibacterium	Mogibacterium_neglectum	ADFI	T3	2.354	1.723	0.061	0.302
3138	Bacteroidetes	Bacteroidia	Bacteroidales	NA	NA	NA	RF1	T3	0.291	0.475	0.051	0.302
3138	Bacteroidetes	Bacteroidia	Bacteroidales	NA	NA	NA	ADFI	T3	0.173	0.495	0.061	0.302
3956	Bacteroidetes	Bacteroidia	Bacteroidales	NA	NA	NA	RF1	T3	-9.273	2.719	0.015	0.302
3956	Bacteroidetes	Bacteroidia	Bacteroidales	NA	NA	NA	ADFI	T3	-8.534	2.854	0.061	0.302
46	Firmicutes	Clostridia	Clostridiales	NA	NA	NA	ADFI	T3	-2.215	1.161	0.061	0.302
46	Firmicutes	Clostridia	Clostridiales	NA	NA	NA	RF1	T3	-1.957	1.111	0.024	0.302
2124	Bacteroidetes	NA	NA	NA	NA	NA	ADFI	T3	5.681	3.763	0.059	0.302
2124	Bacteroidetes	NA	NA	NA	NA	NA	RF1	T3	4.318	3.601	0.037	0.302
2555	Bacteroidetes	NA	NA	NA	NA	NA	ADFI	T3	-4.949	2.394	0.058	0.302
2555	Bacteroidetes	NA	NA	NA	NA	NA	RF1	T3	-4.117	2.293	0.056	0.302
2449	Firmicutes	NA	NA	NA	NA	NA	RF1	T3	-5.032	3.08	0.048	0.302
2449	Firmicutes	NA	NA	NA	NA	NA	ADFI	T3	-6.306	3.222	0.06	0.302
4152	Firmicutes	NA	NA	NA	NA	NA	ADFI	T3	3.9	4.879	0.06	0.302
4152	Firmicutes	NA	NA	NA	NA	NA	RF1	T3	7.608	4.637	0.106	0.302
4002	NA	NA	NA	NA	NA	NA	ADFI	T3	-0.417	4.641	0.059	0.302
4002	NA	NA	NA	NA	NA	NA	RF1	T3	-1.718	4.415	0.116	0.302
3494	Firmicutes	Clostridia	Clostridiales	Ruminococcaceae	NA	NA	ADFI	T3	16.738	4.605	0.058	0.302
3494	Firmicutes	Clostridia	Clostridiales	Ruminococcaceae	NA	NA	RF1	T3	16.435	4.396	0.014	0.302
2722	Firmicutes	Clostridia	Clostridiales	Ruminococcaceae	Ruminococcus	NA	Backfat	T2	0.011	0.007	0.009	0.302
4488	Actinobacteria_201174	Actinobacteria_1760	Actinomycetales	Actinomycetaceae	Actinomyces	NA	RF2	T3	0.082	0.727	0.022	0.303
539	Firmicutes	Clostridia	Clostridiales	Clostridiales_family_xi_incertae_sedis	Anaerococcus	NA	RF2	T3	-1.077	0.549	0.042	0.303
3228	Actinobacteria_201174	Actinobacteria_1760	Actinomycetales	Actinomycetaceae	NA	NA	RF2	T3	-5.284	3.115	0.06	0.303
340	Firmicutes	Clostridia	Clostridiales	NA	NA	NA	RF2	T3	-4.873	1.853	0.016	0.303
1987	Firmicutes	Clostridia	Clostridiales	NA	NA	NA	RF2	T3	-2.796	1.898	0	0.303
2752	Firmicutes	Clostridia	Clostridiales	NA	NA	NA	RF2	T3	6.097	2.424	0.047	0.303
2895	Firmicutes	Clostridia	Clostridiales	NA	NA	NA	RF2	T3	10.149	5.852	0.064	0.303
191	Firmicutes	NA	NA	NA	NA	NA	ADFI	T3	-4.805	2.345	0.062	0.303
191	Firmicutes	NA	NA	NA	NA	NA	RF1	T3	-5.179	2.229	0.006	0.303
1542	Firmicutes	NA	NA	NA	NA	NA	RF2	T3	-12.345	6.012	0.056	0.303
1011	NA	NA	NA	NA	NA	NA	RF2	T3	-0.393	1.596	0.116	0.303
3578	Bacteroidetes	Bacteroidia	Bacteroidales	Porphyromonadaceae	NA	NA	RF2	T3	1.381	3.734	0.269	0.303
671	Firmicutes	Clostridia	Clostridiales	Oscillospiraceae	Oscillibacter	NA	RF2	T3	-2.815	3.748	0.045	0.303
3172	Firmicutes	Clostridia	Clostridiales	Clostridiales_family_xi_incertae_sedis	Peptoniphilus	NA	RF2	T3	-1.205	0.548	0.014	0.303
1843	Bacteroidetes	Bacteroidia	Bacteroidales	Prevotellaceae	Prevotella	NA	RF2	T3	-3.9	2.177	0.021	0.303
1719	Firmicutes	Clostridia	Clostridiales	Lachnospiraceae	Roseburia	Roseburia_intestinalis	RF2	T2	-2.663	2.025	0.109	0.303
2431	Spirochaetes	Spirochaetia	Spirochaetales	Spirochaetaceae	Treponema	Treponema_brennaborense	RF2	T3	-3.096	2.398	0.145	0.303
4367	Firmicutes	Clostridia	Clostridiales	NA	NA	NA	RF1	T3	-15.068	4.642	0.006	0.304
4367	Firmicutes	Clostridia	Clostridiales	NA	NA	NA	ADFI	T3	-12.562	4.891	0.062	0.304
1544	Firmicutes	Negativicutes	Selenomonadales	Acidaminococcaceae	Acidaminococcus	NA	RF2	T3	5.862	11.753	0.129	0.305
1941	Firmicutes	Clostridia	Clostridiales	Lachnospiraceae	Anaerostipes	NA	Loin depth	T2	0.001	0.006	0.057	0.306
1114	Firmicutes	Clostridia	Clostridiales	Clostridiaceae	Clostridium	NA	Loin depth	T2	0.005	0.007	0.057	0.306
4238	Firmicutes	Negativicutes	Selenomonadales	Veillonellaceae	Selenomonas	Selenomonas_ruminantium	RF2	T3	12.354	5.618	0.533	0.306
1173	Firmicutes	Clostridia	Clostridiales	NA	NA	NA	RF2	T3	8.494	4.611	0.052	0.307
1701	Firmicutes	Clostridia	Clostridiales	NA	NA	NA	RF2	T3	9.302	3.942	0.057	0.307
560	NA	NA	NA	NA	NA	NA	Backfat	T3	0.019	0.016	0.033	0.307
417	Firmicutes	Clostridia	Clostridiales	NA	NA	NA	Loin depth	T2	0.096	0.039	0.06	0.308
1154	Firmicutes	Clostridia	Clostridiales	NA	NA	NA	Backfat	T3	0.048	0.016	0.033	0.308
1758	Firmicutes	Clostridia	Clostridiales	NA	NA	NA	ADG	T1	-0.001	0	0.001	0.308
2178	Firmicutes	Clostridia	Clostridiales	NA	NA	NA	Loin depth	T2	-0.005	0.018	0.06	0.308
2854	Firmicutes	Clostridia	Clostridiales	NA	NA	NA	RF1	T3	9.361	4.679	0.032	0.308
2854	Firmicutes	Clostridia	Clostridiales	NA	NA	NA	ADFI	T3	9.388	4.912	0.064	0.308
2043	NA	NA	NA	NA	NA	NA	RF1	T3	-10.077	7.498	0.02	0.308
2043	NA	NA	NA	NA	NA	NA	ADFI	T3	-9.222	7.842	0.064	0.308
3364	NA	NA	NA	NA	NA	NA	Loin depth	T2	-0.032	0.041	0.059	0.308
1970	Bacteroidetes	Bacteroidia	Bacteroidales	Porphyromonadaceae	Porphyromonas	Porphyromonas_bennonis	Loin depth	T2	0.086	0.078	0.059	0.308
2715	Firmicutes	Clostridia	Clostridiales	Ruminococcaceae	Ruminococcus	NA	Loin depth	T2	-0.005	0.032	0.06	0.308
1886	Firmicutes	Clostridia	Clostridiales	Eubacteriaceae	Eubacterium	Eubacterium_hallii	FCR	T2	0.001	0.001	0.058	0.309
3582	Firmicutes	Bacilli	Lactobacillales	Lactobacillaceae	Lactobacillus	Lactobacillus_agilis	FCR	T2	0.009	0.005	0.059	0.309
388	Firmicutes	Clostridia	Clostridiales	NA	NA	NA	FCR	T3	-0.011	0.005	0.109	0.309
2708	Firmicutes	Clostridia	Clostridiales	NA	NA	NA	FCR	T2	-0.006	0.005	0.058	0.309
2745	Firmicutes	Clostridia	Clostridiales	NA	NA	NA	FCR	T3	-0.004	0.006	0.108	0.309
3709	Firmicutes	Clostridia	Clostridiales	NA	NA	NA	FCR	T3	-0.007	0.004	0.108	0.309
4093	Firmicutes	NA	NA	NA	NA	NA	FCR	T2	0.004	0.008	0.059	0.309
683	Firmicutes	Erysipelotrichia	Erysipelotrichales	Erysipelotrichaceae	Turicibacter	Turicibacter_sanguinis	FCR	T2	0	0	0.057	0.309
775	Bacteroidetes	Bacteroidia	Bacteroidales	NA	NA	NA	FCR	T3	0.003	0.002	0.11	0.311
588	Firmicutes	Clostridia	Clostridiales	NA	NA	NA	Loin depth	T1	0.025	0.033	0.027	0.311
914	Firmicutes	Clostridia	Clostridiales	NA	NA	NA	FCR	T3	0.009	0.003	0.111	0.311
3280	Firmicutes	Clostridia	Clostridiales	NA	NA	NA	FCR	T3	-0.004	0.003	0.111	0.311
3303	Firmicutes	Clostridia	Clostridiales	NA	NA	NA	RF1	T1	-0.43	0.703	0.246	0.311
3303	Firmicutes	Clostridia	Clostridiales	NA	NA	NA	ADFI	T1	-0.528	0.763	0.028	0.311
4160	Firmicutes	Clostridia	Clostridiales	NA	NA	NA	Loin depth	T1	-0.015	0.044	0.027	0.311
1263	Firmicutes	NA	NA	NA	NA	NA	FCR	T3	-0.003	0.005	0.11	0.311
3065	NA	NA	NA	NA	NA	NA	FCR	T3	0.004	0.008	0.111	0.311
1544	Firmicutes	Negativicutes	Selenomonadales	Acidaminococcaceae	Acidaminococcus	NA	FCR	T3	0.007	0.015	0.112	0.312
2736	Firmicutes	Clostridia	Clostridiales	Clostridiales_family_xi_incertae_sedis	Anaerococcus	NA	FCR	T3	-0.016	0.013	0.112	0.312
1457	Firmicutes	Clostridia	Clostridiales	Clostridiaceae	Clostridium	NA	RF1	T2	-1.672	0.644	0.002	0.312
1457	Firmicutes	Clostridia	Clostridiales	Clostridiaceae	Clostridium	NA	ADFI	T2	-1.202	0.711	0.008	0.312
3827	Firmicutes	Clostridia	Clostridiales	Clostridiaceae	Clostridium	NA	FCR	T3	-0.004	0.003	0.113	0.312
1840	Firmicutes	Clostridia	Clostridiales	Lachnospiraceae	Coprococcus	Coprococcus_catus	ADFI	T2	0.299	0.192	0.006	0.312
1840	Firmicutes	Clostridia	Clostridiales	Lachnospiraceae	Coprococcus	Coprococcus_catus	RF1	T2	0.449	0.174	0.002	0.312
227	Firmicutes	Clostridia	Clostridiales	Eubacteriaceae	Eubacterium	Eubacterium_coprostanoligenes	RF1	T2	-0.731	0.321	0	0.312
227	Firmicutes	Clostridia	Clostridiales	Eubacteriaceae	Eubacterium	Eubacterium_coprostanoligenes	ADFI	T2	-0.361	0.355	0.009	0.312
3030	Firmicutes	Clostridia	Clostridiales	Eubacteriaceae	Eubacterium	Eubacterium_hallii	ADFI	T2	1.106	0.57	0.009	0.312
3030	Firmicutes	Clostridia	Clostridiales	Eubacteriaceae	Eubacterium	Eubacterium_hallii	RF1	T2	0.98	0.526	0.145	0.312
3693	Firmicutes	Clostridia	Clostridiales	Eubacteriaceae	Eubacterium	NA	ADFI	T2	-2.637	4.846	0.009	0.312
3693	Firmicutes	Clostridia	Clostridiales	Eubacteriaceae	Eubacterium	NA	RF1	T2	-4.954	4.432	0.002	0.312
866	Firmicutes	Bacilli	Lactobacillales	Lactobacillaceae	Lactobacillus	Lactobacillus_reuteri	RF1	T2	0.19	0.08	0.012	0.312
866	Firmicutes	Bacilli	Lactobacillales	Lactobacillaceae	Lactobacillus	Lactobacillus_reuteri	ADFI	T2	0.223	0.087	0.006	0.312
3138	Bacteroidetes	Bacteroidia	Bacteroidales	NA	NA	NA	FCR	T3	0	0.001	0.113	0.312
1526	Firmicutes	Clostridia	Clostridiales	NA	NA	NA	ADFI	T2	7.99	3.918	0.007	0.312
1526	Firmicutes	Clostridia	Clostridiales	NA	NA	NA	RF1	T2	6.427	3.572	0.002	0.312
2362	Firmicutes	Clostridia	Clostridiales	NA	NA	NA	RF1	T2	-1.761	0.836	0	0.312
2362	Firmicutes	Clostridia	Clostridiales	NA	NA	NA	ADFI	T2	-0.519	0.927	0.009	0.312
2816	Firmicutes	Clostridia	Clostridiales	NA	NA	NA	ADFI	T2	-2.198	4.303	0.006	0.312
2816	Firmicutes	Clostridia	Clostridiales	NA	NA	NA	RF1	T2	-6.467	3.898	0	0.312
3691	Firmicutes	Clostridia	Clostridiales	NA	NA	NA	RF1	T2	-0.728	0.471	0.004	0.312
3691	Firmicutes	Clostridia	Clostridiales	NA	NA	NA	ADFI	T2	-0.429	0.518	0.008	0.312
826	Firmicutes	Clostridia	Clostridiales	Ruminococcaceae	Ruminococcus	Ruminococcus_sp_djf_vr70k1	RF1	T2	4.617	1.538	0.001	0.312
826	Firmicutes	Clostridia	Clostridiales	Ruminococcaceae	Ruminococcus	Ruminococcus_sp_djf_vr70k1	ADFI	T2	3.894	1.679	0.007	0.312
1626	Firmicutes	Clostridia	Clostridiales	Eubacteriaceae	Eubacterium	Eubacterium_coprostanoligenes	RF2	T2	-4.938	2.585	0.068	0.313
427	Firmicutes	Clostridia	Clostridiales	NA	NA	NA	RF2	T2	-1.494	4.004	0.284	0.313
914	Firmicutes	Clostridia	Clostridiales	NA	NA	NA	Backfat	T3	0.022	0.012	0.034	0.313
2178	Firmicutes	Clostridia	Clostridiales	NA	NA	NA	RF2	T2	-0.728	1.291	0.706	0.313
3429	Firmicutes	Clostridia	Clostridiales	NA	NA	NA	RF2	T2	-1.066	1.39	0.662	0.313
4199	Firmicutes	Clostridia	Clostridiales	NA	NA	NA	IMF	T2	-0.003	0.002	0.002	0.313
4293	Firmicutes	Clostridia	Clostridiales	NA	NA	NA	Backfat	T3	-0.053	0.027	0.034	0.313
811	Bacteroidetes	Bacteroidia	Bacteroidales	Porphyromonadaceae	NA	NA	ADFI	T3	-1.078	2.101	0.065	0.313
811	Bacteroidetes	Bacteroidia	Bacteroidales	Porphyromonadaceae	NA	NA	RF1	T3	-2.113	2	0.025	0.313
3170	Proteobacteria	Epsilonproteobacteria	Campylobacterales	Helicobacteraceae	Helicobacter	NA	Backfat	T3	0.015	0.01	0.035	0.314
2800	NA	NA	NA	NA	NA	NA	FCR	T3	-0.014	0.007	0.114	0.314
3693	Firmicutes	Clostridia	Clostridiales	Eubacteriaceae	Eubacterium	NA	Backfat	T2	-0.065	0.033	0.01	0.315
756	Firmicutes	Clostridia	Clostridiales	NA	NA	NA	Loin depth	T1	0.015	0.018	0.028	0.315
1421	Firmicutes	Clostridia	Clostridiales	NA	NA	NA	Loin depth	T1	-0.009	0.055	0.028	0.315
4535	Firmicutes	Clostridia	Clostridiales	NA	NA	NA	Loin depth	T1	0.052	0.035	0.029	0.315
4581	Bacteroidetes	Bacteroidia	Bacteroidales	Prevotellaceae	NA	NA	RF2	T3	7.726	4.26	0.061	0.315
1175	Bacteroidetes	Bacteroidia	Bacteroidales	Prevotellaceae	Prevotella	NA	Loin depth	T1	0.01	0.007	0.029	0.315
3295	Firmicutes	Clostridia	Clostridiales	Lachnospiraceae	Blautia	NA	Loin depth	T1	-0.036	0.05	0.029	0.316
2659	Firmicutes	Clostridia	Clostridiales	NA	NA	NA	FCR	T3	0.005	0.002	0.115	0.316
80	Bacteroidetes	Bacteroidia	Bacteroidales	NA	NA	NA	RF1	T2	0.483	0.545	0.012	0.318
80	Bacteroidetes	Bacteroidia	Bacteroidales	NA	NA	NA	ADFI	T2	0.575	0.594	0.01	0.318
924	Firmicutes	Clostridia	Clostridiales	NA	NA	NA	RF2	T2	-0.111	0.258	0.236	0.318
1115	Firmicutes	Clostridia	Clostridiales	NA	NA	NA	RF1	T2	7.406	2.721	0.028	0.318
1115	Firmicutes	Clostridia	Clostridiales	NA	NA	NA	ADFI	T2	5.218	2.969	0.011	0.318
1430	Firmicutes	Clostridia	Clostridiales	NA	NA	NA	FCR	T2	0.001	0	0.061	0.318
1445	Firmicutes	Clostridia	Clostridiales	NA	NA	NA	RF2	T2	-2.204	2.53	0.011	0.318
2613	Firmicutes	Clostridia	Clostridiales	NA	NA	NA	ADFI	T2	4.864	2.054	0.01	0.318
2613	Firmicutes	Clostridia	Clostridiales	NA	NA	NA	RF1	T2	3.475	1.883	0.003	0.318
3199	NA	NA	NA	NA	NA	NA	RF2	T2	-1.963	2.36	0.132	0.318
4118	NA	NA	NA	NA	NA	NA	RF2	T2	-0.635	3.092	0.026	0.318
1874	Bacteroidetes	Bacteroidia	Bacteroidales	Prevotellaceae	Prevotella	Prevotella_copri	ADFI	T2	0.24	0.188	0.011	0.318
1874	Bacteroidetes	Bacteroidia	Bacteroidales	Prevotellaceae	Prevotella	Prevotella_copri	RF1	T2	0.333	0.171	0.001	0.318
2530	Firmicutes	Clostridia	Clostridiales	Ruminococcaceae	NA	NA	FCR	T3	0.006	0.002	0.117	0.319
3609	Firmicutes	Clostridia	Clostridiales	NA	NA	NA	FCR	T2	-0.016	0.008	0.062	0.32
678	Firmicutes	NA	NA	NA	NA	NA	FCR	T2	-0.003	0.002	0.062	0.32
291	Firmicutes	Clostridia	Clostridiales	Clostridiaceae	Clostridium	NA	RF1	T2	20.153	6.107	0.004	0.321
291	Firmicutes	Clostridia	Clostridiales	Clostridiaceae	Clostridium	NA	ADFI	T2	15.526	6.699	0.016	0.321
1886	Firmicutes	Clostridia	Clostridiales	Eubacteriaceae	Eubacterium	Eubacterium_hallii	RF1	T2	0.721	0.429	0.05	0.321
1886	Firmicutes	Clostridia	Clostridiales	Eubacteriaceae	Eubacterium	Eubacterium_hallii	ADFI	T2	0.86	0.466	0.017	0.321
2240	Firmicutes	Clostridia	Clostridiales	Eubacteriaceae	Eubacterium	Eubacterium_sp_cl1013	FCR	T3	0.013	0.01	0.118	0.321
1606	Firmicutes	Clostridia	Clostridiales	Ruminococcaceae	Faecalibacterium	Faecalibacterium_prausnitzii	RF1	T2	0.442	0.25	0.029	0.321
1606	Firmicutes	Clostridia	Clostridiales	Ruminococcaceae	Faecalibacterium	Faecalibacterium_prausnitzii	ADFI	T2	0.419	0.274	0.015	0.321
4409	Firmicutes	Clostridia	Clostridiales	Ruminococcaceae	Faecalibacterium	Faecalibacterium_prausnitzii	RF1	T1	0.52	1.534	0.292	0.321
4409	Firmicutes	Clostridia	Clostridiales	Ruminococcaceae	Faecalibacterium	Faecalibacterium_prausnitzii	ADFI	T1	3.357	1.659	0.03	0.321
3531	Firmicutes	Bacilli	Lactobacillales	Lactobacillaceae	Lactobacillus	Lactobacillus_delbrueckii	RF1	T2	7.926	5.063	0.111	0.321
3531	Firmicutes	Bacilli	Lactobacillales	Lactobacillaceae	Lactobacillus	Lactobacillus_delbrueckii	ADFI	T2	12.196	5.492	0.021	0.321
852	Firmicutes	Bacilli	Lactobacillales	Lactobacillaceae	Lactobacillus	Lactobacillus_reuteri	ADFI	T2	0.134	0.05	0.017	0.321
852	Firmicutes	Bacilli	Lactobacillales	Lactobacillaceae	Lactobacillus	Lactobacillus_reuteri	RF1	T2	0.117	0.046	0.017	0.321
1524	Firmicutes	Bacilli	Lactobacillales	Lactobacillaceae	Lactobacillus	NA	RF1	T2	1.65	0.826	0.053	0.321
1524	Firmicutes	Bacilli	Lactobacillales	Lactobacillaceae	Lactobacillus	NA	ADFI	T2	2.039	0.908	0.022	0.321
331	Bacteroidetes	Bacteroidia	Bacteroidales	NA	NA	NA	RF2	T3	-2.759	2.669	0.235	0.321
2352	Bacteroidetes	Bacteroidia	Bacteroidales	NA	NA	NA	ADFI	T2	-2.811	5.14	0.017	0.321
2352	Bacteroidetes	Bacteroidia	Bacteroidales	NA	NA	NA	RF1	T2	1.719	4.724	0.07	0.321
340	Firmicutes	Clostridia	Clostridiales	NA	NA	NA	RF1	T2	-3.118	1.293	0.007	0.321
340	Firmicutes	Clostridia	Clostridiales	NA	NA	NA	ADFI	T2	-2.854	1.428	0.012	0.321
693	Firmicutes	Clostridia	Clostridiales	NA	NA	NA	RF2	T3	2.457	5.458	0.228	0.321
2316	Firmicutes	Clostridia	Clostridiales	NA	NA	NA	FCR	T3	-0.012	0.006	0.118	0.321
2771	Firmicutes	Clostridia	Clostridiales	NA	NA	NA	ADFI	T2	9.68	7.416	0.02	0.321
2771	Firmicutes	Clostridia	Clostridiales	NA	NA	NA	RF1	T2	6.693	6.812	0.023	0.321
2876	Firmicutes	Clostridia	Clostridiales	NA	NA	NA	ADFI	T2	-1.269	2.941	0.022	0.321
2876	Firmicutes	Clostridia	Clostridiales	NA	NA	NA	RF1	T2	1.322	2.687	0.006	0.321
3370	Firmicutes	Clostridia	Clostridiales	NA	NA	NA	RF1	T2	8.482	3.999	0.031	0.321
3370	Firmicutes	Clostridia	Clostridiales	NA	NA	NA	ADFI	T2	6.523	4.384	0.018	0.321
4017	Firmicutes	Clostridia	Clostridiales	NA	NA	NA	RF1	T2	3.798	1.69	0.002	0.321
4017	Firmicutes	Clostridia	Clostridiales	NA	NA	NA	ADFI	T2	3.002	1.852	0.015	0.321
4067	Firmicutes	Clostridia	NA	NA	NA	NA	ADFI	T2	-3.544	2.062	0.017	0.321
4067	Firmicutes	Clostridia	NA	NA	NA	NA	RF1	T2	-2.108	1.873	0.003	0.321
2880	Firmicutes	NA	NA	NA	NA	NA	ADFI	T2	-0.371	1.093	0.018	0.321
2880	Firmicutes	NA	NA	NA	NA	NA	RF1	T2	-1.198	0.994	0	0.321
1176	NA	NA	NA	NA	NA	NA	ADFI	T2	-3.339	1.559	0.019	0.321
1176	NA	NA	NA	NA	NA	NA	RF1	T2	-2.94	1.427	0.012	0.321
2603	NA	NA	NA	NA	NA	NA	RF1	T2	1.287	2.946	0.013	0.321
2603	NA	NA	NA	NA	NA	NA	ADFI	T2	2.685	3.197	0.013	0.321
3199	NA	NA	NA	NA	NA	NA	RF1	T2	-1.274	2.413	0.246	0.321
3199	NA	NA	NA	NA	NA	NA	ADFI	T2	-3.021	2.623	0.021	0.321
2645	Firmicutes	Clostridia	Clostridiales	Ruminococcaceae	NA	NA	RF1	T2	0.37	0.15	0.015	0.321
2645	Firmicutes	Clostridia	Clostridiales	Ruminococcaceae	NA	NA	ADFI	T2	0.293	0.165	0.022	0.321
804	Firmicutes	Clostridia	Clostridiales	Oscillospiraceae	Oscillibacter	Oscillibacter_valericigenes	ADFI	T2	-1.66	2.493	0.012	0.321
804	Firmicutes	Clostridia	Clostridiales	Oscillospiraceae	Oscillibacter	Oscillibacter_valericigenes	RF1	T2	-1.574	2.31	0.074	0.321
3172	Firmicutes	Clostridia	Clostridiales	Clostridiales_family_xi_incertae_sedis	Peptoniphilus	NA	ADFI	T2	-0.125	0.478	0.018	0.321
3172	Firmicutes	Clostridia	Clostridiales	Clostridiales_family_xi_incertae_sedis	Peptoniphilus	NA	RF1	T2	0.152	0.44	0.602	0.321
1376	Bacteroidetes	Bacteroidia	Bacteroidales	Prevotellaceae	Prevotella	NA	RF1	T2	-0.797	0.859	0.107	0.321
1376	Bacteroidetes	Bacteroidia	Bacteroidales	Prevotellaceae	Prevotella	NA	ADFI	T2	-1.003	0.935	0.013	0.321
2845	Bacteroidetes	Bacteroidia	Bacteroidales	Prevotellaceae	Prevotella	NA	RF1	T2	2.957	1.329	0.003	0.321
2845	Bacteroidetes	Bacteroidia	Bacteroidales	Prevotellaceae	Prevotella	NA	ADFI	T2	1.955	1.468	0.019	0.321
4040	Bacteroidetes	Bacteroidia	Bacteroidales	Prevotellaceae	Prevotella	Prevotella_copri	ADFI	T2	1.451	0.821	0.021	0.321
4040	Bacteroidetes	Bacteroidia	Bacteroidales	Prevotellaceae	Prevotella	Prevotella_copri	RF1	T2	1.108	0.754	0.142	0.321
3897	Firmicutes	Clostridia	Clostridiales	Ruminococcaceae	Ruminococcus	NA	RF1	T2	-0.568	3.263	0.091	0.321
3897	Firmicutes	Clostridia	Clostridiales	Ruminococcaceae	Ruminococcus	NA	ADFI	T2	1.652	3.54	0.021	0.321
1938	Firmicutes	Clostridia	Clostridiales	Ruminococcaceae	Ruminococcus	Ruminococcus_flavefaciens	RF1	T2	-0.297	0.861	0.013	0.321
1938	Firmicutes	Clostridia	Clostridiales	Ruminococcaceae	Ruminococcus	Ruminococcus_flavefaciens	ADFI	T2	-0.107	0.949	0.019	0.321
2362	Firmicutes	Clostridia	Clostridiales	NA	NA	NA	ADFI	T3	-1.624	0.677	0.067	0.322
2362	Firmicutes	Clostridia	Clostridiales	NA	NA	NA	RF1	T3	-1.879	0.644	0.011	0.322
813	Bacteroidetes	NA	NA	NA	NA	NA	ADFI	T3	-2.603	1.615	0.068	0.322
813	Bacteroidetes	NA	NA	NA	NA	NA	RF1	T3	-2.806	1.544	0.018	0.322
3380	Bacteroidetes	Bacteroidia	Bacteroidales	Prevotellaceae	Prevotella	NA	ADFI	T3	3.642	1.765	0.068	0.322
3380	Bacteroidetes	Bacteroidia	Bacteroidales	Prevotellaceae	Prevotella	NA	RF1	T3	4.07	1.685	0.019	0.322
3946	Firmicutes	Clostridia	Clostridiales	NA	NA	NA	RF2	T2	3.845	2.55	0.04	0.323
1456	Bacteroidetes	Bacteroidia	Bacteroidales	Prevotellaceae	Prevotella	Prevotella_sp_djf_b116	RF2	T2	2.84	1.022	0.002	0.323
734	Firmicutes	Clostridia	Clostridiales	Ruminococcaceae	Ruminococcus	Ruminococcus_bromii	RF2	T2	-0.311	1.408	0.496	0.323
1159	Proteobacteria	Epsilonproteobacteria	Campylobacterales	Campylobacteraceae	Campylobacter	NA	Loin depth	T1	-0.001	0.018	0.033	0.324
3652	Firmicutes	Clostridia	Clostridiales	Clostridiaceae	Clostridium	NA	RF2	T2	-2.426	2.66	0.128	0.324
3410	Firmicutes	Clostridia	Clostridiales	Lachnospiraceae	Coprococcus	Coprococcus_eutactus	RF2	T2	2.864	3.414	0.892	0.324
4385	Actinobacteria_201174	Actinobacteria_1760	Actinomycetales	Corynebacteriaceae	Corynebacterium	Corynebacterium_pilosum	RF2	T2	-4.296	6.486	0.412	0.324
1776	Firmicutes	Negativicutes	Selenomonadales	Veillonellaceae	Mitsuokella	Mitsuokella_multacida	RF2	T2	4.649	2.249	0.617	0.324
1980	Firmicutes	Negativicutes	Selenomonadales	Veillonellaceae	Mitsuokella	Mitsuokella_multacida	Loin depth	T1	0.005	0.004	0.033	0.324
2078	Firmicutes	Clostridia	Clostridiales	Clostridiaceae	NA	NA	Loin depth	T2	-0.057	0.05	0.064	0.324
1050	Firmicutes	Clostridia	Clostridiales	Lachnospiraceae	NA	NA	RF2	T2	-0.979	0.929	0.846	0.324
4590	Firmicutes	Clostridia	Clostridiales	Lachnospiraceae	NA	NA	RF2	T2	3.685	4.656	0.56	0.324
23	Bacteroidetes	Bacteroidia	Bacteroidales	NA	NA	NA	RF2	T2	-0.012	4.193	0.425	0.324
929	Bacteroidetes	Bacteroidia	Bacteroidales	NA	NA	NA	RF2	T2	1.556	2.11	0.48	0.324
110	Firmicutes	Clostridia	Clostridiales	NA	NA	NA	Loin depth	T1	0.008	0.028	0.036	0.324
1526	Firmicutes	Clostridia	Clostridiales	NA	NA	NA	Loin depth	T1	-0.014	0.019	0.034	0.324
1531	Firmicutes	Clostridia	Clostridiales	NA	NA	NA	RF2	T2	-0.513	1.647	0.208	0.324
1656	Firmicutes	Clostridia	Clostridiales	NA	NA	NA	Loin depth	T1	-0.028	0.027	0.033	0.324
2770	Firmicutes	Clostridia	Clostridiales	NA	NA	NA	RF1	T3	-3.392	4.693	0.056	0.324
2770	Firmicutes	Clostridia	Clostridiales	NA	NA	NA	ADFI	T3	-5.131	4.907	0.069	0.324
3068	Firmicutes	Clostridia	Clostridiales	NA	NA	NA	Loin depth	T1	-0.019	0.012	0.036	0.324
3375	Firmicutes	Clostridia	Clostridiales	NA	NA	NA	Loin depth	T2	0.007	0.021	0.065	0.324
3488	Firmicutes	Clostridia	Clostridiales	NA	NA	NA	RF2	T2	-1.367	1.292	0.038	0.324
3672	Firmicutes	Clostridia	Clostridiales	NA	NA	NA	Loin depth	T1	-0.057	0.064	0.031	0.324
3709	Firmicutes	Clostridia	Clostridiales	NA	NA	NA	Loin depth	T2	-0.019	0.033	0.064	0.324
4032	Firmicutes	Clostridia	Clostridiales	NA	NA	NA	Loin depth	T1	-0.002	0.016	0.032	0.324
4571	Firmicutes	Clostridia	Clostridiales	NA	NA	NA	Loin depth	T1	-0.04	0.066	0.033	0.324
2797	Bacteroidetes	NA	NA	NA	NA	NA	Loin depth	T1	-0.002	0.012	0.035	0.324
3331	Bacteroidetes	NA	NA	NA	NA	NA	Loin depth	T2	-0.065	0.049	0.064	0.324
3941	Firmicutes	NA	NA	NA	NA	NA	Loin depth	T1	-0.016	0.025	0.036	0.324
4298	Firmicutes	NA	NA	NA	NA	NA	RF2	T2	3.936	2.649	0.737	0.324
1867	NA	NA	NA	NA	NA	NA	Loin depth	T2	0.05	0.089	0.065	0.324
3658	NA	NA	NA	NA	NA	NA	Loin depth	T1	-0.033	0.046	0.032	0.324
708	Firmicutes	Clostridia	Clostridiales	Peptococcaceae	Peptococcus	Peptococcus_niger	Loin depth	T1	0.016	0.011	0.035	0.324
2891	Firmicutes	Clostridia	Clostridiales	Ruminococcaceae	Ruminococcus	NA	Loin depth	T1	-0.011	0.019	0.035	0.324
3203	Firmicutes	Clostridia	Clostridiales	Clostridiaceae	Clostridium	NA	RF1	T2	1.47	1.476	0.03	0.325
3203	Firmicutes	Clostridia	Clostridiales	Clostridiaceae	Clostridium	NA	ADFI	T2	0.466	1.608	0.025	0.325
1626	Firmicutes	Clostridia	Clostridiales	Eubacteriaceae	Eubacterium	Eubacterium_coprostanoligenes	RF2	T3	1.841	3.256	0.136	0.325
580	Firmicutes	Clostridia	Clostridiales	Eubacteriaceae	Eubacterium	Eubacterium_eligens	ADFI	T2	5.376	2.95	0.023	0.325
580	Firmicutes	Clostridia	Clostridiales	Eubacteriaceae	Eubacterium	Eubacterium_eligens	RF1	T2	7.302	2.7	0.005	0.325
1694	Firmicutes	Clostridia	Clostridiales	Ruminococcaceae	Faecalibacterium	Faecalibacterium_prausnitzii	ADFI	T2	0.959	0.547	0.026	0.325
1694	Firmicutes	Clostridia	Clostridiales	Ruminococcaceae	Faecalibacterium	Faecalibacterium_prausnitzii	RF1	T2	1.094	0.5	0.028	0.325
1897	Proteobacteria	Epsilonproteobacteria	Campylobacterales	Helicobacteraceae	Helicobacter	NA	RF2	T3	-16.027	5.571	0.053	0.325
2906	Actinobacteria_201174	Actinobacteria_1760	Actinomycetales	Actinomycetaceae	Mobiluncus	NA	RF2	T3	-0.213	0.156	0.037	0.325
4275	Firmicutes	Clostridia	Clostridiales	Clostridiales_family_xiii_incertae_sedis	Mogibacterium	Mogibacterium_neglectum	RF1	T2	-0.832	1.288	0.573	0.325
4275	Firmicutes	Clostridia	Clostridiales	Clostridiales_family_xiii_incertae_sedis	Mogibacterium	Mogibacterium_neglectum	ADFI	T2	-1.439	1.411	0.025	0.325
2995	Bacteroidetes	Bacteroidia	Bacteroidales	NA	NA	NA	FCR	T3	-0.001	0.002	0.12	0.325
3504	Bacteroidetes	Bacteroidia	Bacteroidales	NA	NA	NA	ADFI	T2	-1.913	3.224	0.026	0.325
3504	Bacteroidetes	Bacteroidia	Bacteroidales	NA	NA	NA	RF1	T2	-0.668	2.963	0.017	0.325
232	Firmicutes	Clostridia	Clostridiales	NA	NA	NA	RF2	T2	0.553	1.732	0.832	0.325
1987	Firmicutes	Clostridia	Clostridiales	NA	NA	NA	ADFI	T2	-2.264	2.098	0.025	0.325
1987	Firmicutes	Clostridia	Clostridiales	NA	NA	NA	RF1	T2	0.704	1.909	0.006	0.325
2391	Firmicutes	Clostridia	Clostridiales	NA	NA	NA	RF1	T2	-2.081	1.235	0.01	0.325
2391	Firmicutes	Clostridia	Clostridiales	NA	NA	NA	ADFI	T2	-1.517	1.362	0.026	0.325
3876	Firmicutes	Clostridia	Clostridiales	NA	NA	NA	ADFI	T2	0.649	0.627	0.025	0.325
3876	Firmicutes	Clostridia	Clostridiales	NA	NA	NA	RF1	T2	1.318	0.571	0.007	0.325
2555	Bacteroidetes	NA	NA	NA	NA	NA	RF2	T3	-4.166	2.265	0.049	0.325
3012	Firmicutes	NA	NA	NA	NA	NA	RF2	T3	-6.269	3.956	0.071	0.325
1749	NA	NA	NA	NA	NA	NA	RF2	T3	-1.726	2.846	0.043	0.325
1456	Bacteroidetes	Bacteroidia	Bacteroidales	Prevotellaceae	Prevotella	Prevotella_sp_djf_b116	RF1	T2	3.142	1.044	0.002	0.325
1456	Bacteroidetes	Bacteroidia	Bacteroidales	Prevotellaceae	Prevotella	Prevotella_sp_djf_b116	ADFI	T2	1.858	1.153	0.024	0.325
11	Firmicutes	Clostridia	Clostridiales	Lachnospiraceae	Blautia	NA	FCR	T2	0.001	0.002	0.068	0.326
2803	Firmicutes	Clostridia	Clostridiales	Lachnospiraceae	Blautia	Ruminococcus_torques	FCR	T2	0.002	0.002	0.068	0.326
3183	Bacteroidetes	Bacteroidia	Bacteroidales	NA	NA	NA	FCR	T2	-0.007	0.005	0.065	0.326
563	Firmicutes	Clostridia	Clostridiales	NA	NA	NA	RF1	T2	-1.399	0.688	0.01	0.326
563	Firmicutes	Clostridia	Clostridiales	NA	NA	NA	ADFI	T2	-1.631	0.752	0.027	0.326
1588	Firmicutes	Clostridia	Clostridiales	NA	NA	NA	RF2	T2	0.986	1.133	0.386	0.326
2531	Firmicutes	Clostridia	Clostridiales	NA	NA	NA	FCR	T2	0.004	0.002	0.066	0.326
3488	Firmicutes	Clostridia	Clostridiales	NA	NA	NA	FCR	T2	0	0.002	0.066	0.326
4198	Firmicutes	Clostridia	Clostridiales	NA	NA	NA	FCR	T2	0.005	0.005	0.067	0.326
1103	Firmicutes	Clostridia	Clostridiales	Oscillospiraceae	Oscillibacter	Oscillibacter_sp_g2	FCR	T2	0.027	0.012	0.067	0.326
2256	Bacteroidetes	Bacteroidia	Bacteroidales	Prevotellaceae	Prevotella	NA	FCR	T2	0.002	0.003	0.065	0.326
3909	Bacteroidetes	Bacteroidia	Bacteroidales	Prevotellaceae	Prevotella	Prevotella_copri	FCR	T2	0.001	0.001	0.066	0.326
1401	Firmicutes	Clostridia	Clostridiales	Peptostreptococcaceae	Unclassified_peptostreptococcaceae	Clostridium_glycolicum	FCR	T2	-0.002	0.001	0.068	0.326
3771	Firmicutes	Clostridia	Clostridiales	Clostridiaceae	Clostridium	Clostridium_sp_ss2_1	RF1	T1	0.861	1.448	0.58	0.328
3771	Firmicutes	Clostridia	Clostridiales	Clostridiaceae	Clostridium	Clostridium_sp_ss2_1	ADFI	T1	2.078	1.564	0.031	0.328
3723	Firmicutes	Clostridia	Clostridiales	Lachnospiraceae	Coprococcus	Coprococcus_catus	Loin depth	T1	-0.109	0.12	0.039	0.328
4407	Actinobacteria_201174	Actinobacteria_1760	Actinomycetales	Corynebacteriaceae	Corynebacterium	Corynebacterium_stationis	ADFI	T2	-0.239	1.358	0.028	0.328
4407	Actinobacteria_201174	Actinobacteria_1760	Actinomycetales	Corynebacteriaceae	Corynebacterium	Corynebacterium_stationis	RF1	T2	0.198	1.251	0.292	0.328
2695	Firmicutes	Clostridia	Clostridiales	Lachnospiraceae	Dorea	Dorea_longicatena	Loin depth	T1	0.002	0.006	0.038	0.328
227	Firmicutes	Clostridia	Clostridiales	Eubacteriaceae	Eubacterium	Eubacterium_coprostanoligenes	Loin depth	T1	0.003	0.002	0.041	0.328
580	Firmicutes	Clostridia	Clostridiales	Eubacteriaceae	Eubacterium	Eubacterium_eligens	Loin depth	T1	-0.059	0.034	0.041	0.328
3982	Firmicutes	Bacilli	Lactobacillales	Aerococcaceae	Facklamia	Facklamia_tabacinasalis	RF1	T2	0.348	1.619	0.298	0.328
3982	Firmicutes	Bacilli	Lactobacillales	Aerococcaceae	Facklamia	Facklamia_tabacinasalis	ADFI	T2	0.646	1.76	0.03	0.328
428	Firmicutes	Clostridia	Clostridiales	NA	NA	NA	Loin depth	T1	0.039	0.051	0.04	0.328
1562	Firmicutes	Clostridia	Clostridiales	NA	NA	NA	Loin depth	T1	0.027	0.021	0.041	0.328
1643	Firmicutes	Clostridia	Clostridiales	NA	NA	NA	Loin depth	T1	-0.003	0.003	0.041	0.328
1890	Firmicutes	Clostridia	Clostridiales	NA	NA	NA	ADFI	T2	0.534	0.291	0.03	0.328
1890	Firmicutes	Clostridia	Clostridiales	NA	NA	NA	RF1	T2	0.461	0.267	0.029	0.328
2024	Firmicutes	Clostridia	Clostridiales	NA	NA	NA	RF1	T2	-1.169	2.173	0.037	0.328
2024	Firmicutes	Clostridia	Clostridiales	NA	NA	NA	ADFI	T2	-3.353	2.365	0.03	0.328
2783	Firmicutes	Clostridia	Clostridiales	NA	NA	NA	Loin depth	T1	0.009	0.026	0.037	0.328
3490	Firmicutes	Clostridia	Clostridiales	NA	NA	NA	RF1	T2	5.24	3.648	0.01	0.328
3490	Firmicutes	Clostridia	Clostridiales	NA	NA	NA	ADFI	T2	4.357	3.991	0.03	0.328
4459	Firmicutes	Clostridia	Clostridiales	NA	NA	NA	Loin depth	T1	-0.084	0.062	0.039	0.328
3541	NA	NA	NA	NA	NA	NA	Loin depth	T1	-0.008	0.007	0.04	0.328
1970	Bacteroidetes	Bacteroidia	Bacteroidales	Porphyromonadaceae	Porphyromonas	Porphyromonas_bennonis	RF1	T2	3.319	5.494	0.109	0.328
1970	Bacteroidetes	Bacteroidia	Bacteroidales	Porphyromonadaceae	Porphyromonas	Porphyromonas_bennonis	ADFI	T2	1.485	5.973	0.028	0.328
4463	Bacteroidetes	Bacteroidia	Bacteroidales	Prevotellaceae	Prevotella	NA	Loin depth	T1	0.007	0.037	0.038	0.328
3128	Firmicutes	Bacilli	Lactobacillales	Leuconostocaceae	Weissella	Weissella_paramesenteroides	RF1	T2	0.103	5.284	0.422	0.328
3128	Firmicutes	Bacilli	Lactobacillales	Leuconostocaceae	Weissella	Weissella_paramesenteroides	ADFI	T2	-1.645	5.678	0.03	0.328
1457	Firmicutes	Clostridia	Clostridiales	Clostridiaceae	Clostridium	NA	Loin depth	T2	-0.008	0.009	0.068	0.329
2133	Firmicutes	Clostridia	Clostridiales	NA	NA	NA	Loin depth	T2	-0.038	0.021	0.067	0.329
2664	Firmicutes	Clostridia	Clostridiales	NA	NA	NA	Loin depth	T2	-0.045	0.032	0.067	0.329
3551	Firmicutes	Clostridia	Clostridiales	Ruminococcaceae	NA	NA	Loin depth	T2	0.001	0.009	0.068	0.329
2702	Firmicutes	Clostridia	Clostridiales	Ruminococcaceae	Ruminococcus	Ruminococcus_bromii	ADFI	T1	1.642	1.783	0.031	0.329
2702	Firmicutes	Clostridia	Clostridiales	Ruminococcaceae	Ruminococcus	Ruminococcus_bromii	RF1	T1	2.129	1.635	0.014	0.329
238	Firmicutes	Clostridia	Clostridiales	NA	NA	NA	RF2	T2	-0.167	1.287	0.272	0.33
563	Firmicutes	Clostridia	Clostridiales	NA	NA	NA	RF1	T1	0.157	0.233	0.07	0.33
563	Firmicutes	Clostridia	Clostridiales	NA	NA	NA	ADFI	T1	-0.091	0.253	0.032	0.33
2148	Firmicutes	Clostridia	Clostridiales	NA	NA	NA	RF1	T3	-8.957	3.636	0.04	0.33
2148	Firmicutes	Clostridia	Clostridiales	NA	NA	NA	ADFI	T3	-11.239	3.791	0.071	0.33
2258	Firmicutes	Clostridia	Clostridiales	NA	NA	NA	RF2	T2	-4.264	3.315	0.023	0.33
2541	Firmicutes	Clostridia	Clostridiales	NA	NA	NA	RF2	T2	-6.711	3.232	0.001	0.33
4032	Firmicutes	Clostridia	Clostridiales	NA	NA	NA	RF2	T2	-3.078	2.781	0.014	0.33
1483	NA	NA	NA	NA	NA	NA	ADFI	T1	6.466	4.822	0.032	0.33
1483	NA	NA	NA	NA	NA	NA	RF1	T1	0.859	4.427	0.135	0.33
2253	NA	NA	NA	NA	NA	NA	RF2	T2	2.607	5.93	0.89	0.33
3400	Firmicutes	Negativicutes	Selenomonadales	Acidaminococcaceae	Phascolarctobacterium	Phascolarctobacterium_succinatutens	RF1	T1	-0.345	0.577	0.072	0.33
3400	Firmicutes	Negativicutes	Selenomonadales	Acidaminococcaceae	Phascolarctobacterium	Phascolarctobacterium_succinatutens	ADFI	T1	0.497	0.626	0.033	0.33
1953	Bacteroidetes	Bacteroidia	Bacteroidales	Prevotellaceae	Prevotella	NA	RF2	T2	1.318	5.457	0.154	0.33
3361	Firmicutes	Clostridia	Clostridiales	Lachnospiraceae	Coprococcus	Coprococcus_comes	Loin depth	T2	0.016	0.007	0.071	0.331
2352	Bacteroidetes	Bacteroidia	Bacteroidales	NA	NA	NA	Loin depth	T2	-0.052	0.066	0.072	0.331
2995	Bacteroidetes	Bacteroidia	Bacteroidales	NA	NA	NA	Loin depth	T2	-0.051	0.019	0.07	0.331
3458	Firmicutes	Clostridia	Clostridiales	NA	NA	NA	Loin depth	T2	0.001	0.006	0.071	0.331
1175	Bacteroidetes	Bacteroidia	Bacteroidales	Prevotellaceae	Prevotella	NA	Loin depth	T2	-0.012	0.009	0.07	0.331
2891	Firmicutes	Clostridia	Clostridiales	Ruminococcaceae	Ruminococcus	NA	Loin depth	T2	0.051	0.039	0.07	0.331
734	Firmicutes	Clostridia	Clostridiales	Ruminococcaceae	Ruminococcus	Ruminococcus_bromii	Loin depth	T2	-0.011	0.02	0.072	0.331
1694	Firmicutes	Clostridia	Clostridiales	Ruminococcaceae	Faecalibacterium	Faecalibacterium_prausnitzii	Backfat	T2	0.007	0.004	0.012	0.332
2085	Firmicutes	Clostridia	Clostridiales	Lachnospiraceae	NA	NA	RF2	T3	0.871	0.247	0.001	0.332
1371	Bacteroidetes	Bacteroidia	Bacteroidales	NA	NA	NA	RF2	T3	-0.826	1.121	0.178	0.332
608	Firmicutes	Clostridia	Clostridiales	NA	NA	NA	RF1	T1	-0.915	2.195	0.05	0.332
608	Firmicutes	Clostridia	Clostridiales	NA	NA	NA	ADFI	T1	0.856	2.398	0.033	0.332
1511	Firmicutes	Clostridia	Clostridiales	NA	NA	NA	Backfat	T2	-0.032	0.024	0.012	0.332
2069	Firmicutes	Bacilli	Lactobacillales	Streptococcaceae	Streptococcus	Streptococcus_gallolyticus	Backfat	T2	0	0	0.011	0.332
4273	Proteobacteria	Epsilonproteobacteria	Campylobacterales	Campylobacteraceae	Campylobacter	Campylobacter_hominis	FCR	T3	0	0	0.124	0.333
1524	Firmicutes	Bacilli	Lactobacillales	Lactobacillaceae	Lactobacillus	NA	FCR	T3	0	0.003	0.123	0.333
2313	Bacteroidetes	Bacteroidia	Bacteroidales	NA	NA	NA	RF2	T2	-4.995	3.779	0.4	0.333
685	Spirochaetes	Spirochaetia	Spirochaetales	Spirochaetaceae	Treponema	Treponema_porcinum	Backfat	T2	-0.016	0.013	0.012	0.333
1643	Firmicutes	Clostridia	Clostridiales	NA	NA	NA	RF2	T2	0.053	0.294	0.668	0.334
3375	Firmicutes	Clostridia	Clostridiales	NA	NA	NA	RF2	T2	-0.823	1.479	0.096	0.334
3419	Firmicutes	Clostridia	Clostridiales	NA	NA	NA	RF2	T2	-0.283	0.631	0.893	0.334
3507	Firmicutes	Clostridia	Clostridiales	NA	NA	NA	RF2	T2	-2.861	2.215	0.105	0.334
3641	Bacteroidetes	NA	NA	NA	NA	NA	IMF	T1	0	0.001	0.003	0.334
1886	Firmicutes	Clostridia	Clostridiales	Eubacteriaceae	Eubacterium	Eubacterium_hallii	Loin depth	T2	-0.001	0.006	0.074	0.335
4105	Bacteroidetes	NA	NA	NA	NA	NA	Loin depth	T2	-0.019	0.046	0.074	0.335
2845	Bacteroidetes	Bacteroidia	Bacteroidales	Prevotellaceae	Prevotella	NA	Loin depth	T2	0.025	0.019	0.074	0.335
4257	Bacteroidetes	Bacteroidia	Bacteroidales	Prevotellaceae	Prevotella	NA	FCR	T3	0.001	0.001	0.125	0.335
1456	Bacteroidetes	Bacteroidia	Bacteroidales	Prevotellaceae	Prevotella	Prevotella_sp_djf_b116	RF1	T3	2.857	1.425	0.022	0.335
1456	Bacteroidetes	Bacteroidia	Bacteroidales	Prevotellaceae	Prevotella	Prevotella_sp_djf_b116	ADFI	T3	3.045	1.491	0.072	0.335
683	Firmicutes	Erysipelotrichia	Erysipelotrichales	Erysipelotrichaceae	Turicibacter	Turicibacter_sanguinis	FCR	T3	0	0	0.125	0.335
1155	Firmicutes	Clostridia	Clostridiales	Clostridiaceae	Clostridium	NA	RF1	T2	-0.034	0.017	0.001	0.336
1155	Firmicutes	Clostridia	Clostridiales	Clostridiaceae	Clostridium	NA	ADFI	T2	-0.031	0.018	0.032	0.336
37	Firmicutes	Clostridia	Clostridiales	NA	NA	NA	IMF	T2	0.004	0.002	0.007	0.336
1445	Firmicutes	Clostridia	Clostridiales	NA	NA	NA	ADFI	T2	-2.924	2.832	0.032	0.336
1445	Firmicutes	Clostridia	Clostridiales	NA	NA	NA	RF1	T2	-1.876	2.584	0.011	0.336
1909	Firmicutes	Clostridia	Clostridiales	NA	NA	NA	IMF	T2	0.003	0.002	0.005	0.336
1996	Firmicutes	Clostridia	Clostridiales	NA	NA	NA	IMF	T2	-0.027	0.012	0.004	0.336
2147	Firmicutes	Clostridia	Clostridiales	NA	NA	NA	IMF	T2	-0.023	0.009	0.007	0.336
2176	Firmicutes	Clostridia	Clostridiales	NA	NA	NA	IMF	T2	-0.004	0.004	0.005	0.336
2628	Firmicutes	Clostridia	Clostridiales	NA	NA	NA	IMF	T2	-0.002	0.002	0.008	0.336
2664	Firmicutes	Clostridia	Clostridiales	NA	NA	NA	IMF	T2	-0.003	0.005	0.006	0.336
170	Bacteroidetes	NA	NA	NA	NA	NA	IMF	T2	0.001	0.01	0.006	0.336
2559	Bacteroidetes	NA	NA	NA	NA	NA	IMF	T2	-0.003	0.002	0.003	0.336
3506	Bacteroidetes	NA	NA	NA	NA	NA	IMF	T2	0	0.005	0.003	0.336
3641	Bacteroidetes	NA	NA	NA	NA	NA	FCR	T3	-0.003	0.003	0.126	0.336
1874	Bacteroidetes	Bacteroidia	Bacteroidales	Prevotellaceae	Prevotella	Prevotella_copri	RF2	T3	0.618	0.207	0.074	0.336
4123	Firmicutes	Clostridia	Clostridiales	Ruminococcaceae	Ruminococcus	NA	IMF	T2	0.002	0.007	0.008	0.336
2069	Firmicutes	Bacilli	Lactobacillales	Streptococcaceae	Streptococcus	Streptococcus_gallolyticus	IMF	T2	0	0	0.008	0.336
2485	Firmicutes	Clostridia	Clostridiales	Peptostreptococcaceae	Unclassified_peptostreptococcaceae	Clostridium_glycolicum	IMF	T2	0	0	0.003	0.336
2587	Bacteroidetes	Bacteroidia	Bacteroidales	Porphyromonadaceae	Porphyromonas	NA	RF2	T2	-0.133	0.286	0.208	0.337
2058	Bacteroidetes	Bacteroidia	Bacteroidales	Prevotellaceae	Prevotella	NA	FCR	T3	0.001	0.001	0.127	0.337
1050	Firmicutes	Clostridia	Clostridiales	Lachnospiraceae	NA	NA	RF2	T3	-2.438	1.84	0.202	0.338
2653	Firmicutes	Clostridia	Clostridiales	Eubacteriaceae	Eubacterium	Eubacterium_coprostanoligenes	FCR	T2	0	0.001	0.075	0.339
2240	Firmicutes	Clostridia	Clostridiales	Eubacteriaceae	Eubacterium	Eubacterium_sp_cl1013	RF2	T2	4.761	4.037	0.636	0.339
1913	Firmicutes	Clostridia	Clostridiales	Eubacteriaceae	Eubacterium	NA	FCR	T2	-0.007	0.003	0.073	0.339
171	Firmicutes	Erysipelotrichia	Erysipelotrichales	Erysipelotrichaceae	NA	NA	FCR	T2	-0.01	0.012	0.077	0.339
2296	Firmicutes	Clostridia	Clostridiales	Lachnospiraceae	NA	NA	FCR	T2	-0.005	0.005	0.072	0.339
176	Firmicutes	Clostridia	Clostridiales	NA	NA	NA	Loin depth	T2	0.009	0.009	0.076	0.339
1553	Firmicutes	Clostridia	Clostridiales	NA	NA	NA	FCR	T2	0	0.007	0.077	0.339
2874	Firmicutes	Clostridia	Clostridiales	NA	NA	NA	FCR	T2	0.002	0.002	0.075	0.339
4449	Firmicutes	Clostridia	Clostridiales	NA	NA	NA	Loin depth	T2	0.026	0.03	0.075	0.339
2559	Bacteroidetes	NA	NA	NA	NA	NA	FCR	T2	-0.003	0.002	0.074	0.339
945	Firmicutes	NA	NA	NA	NA	NA	FCR	T2	0.004	0.005	0.072	0.339
3081	Firmicutes	NA	NA	NA	NA	NA	FCR	T2	-0.002	0.009	0.076	0.339
3499	Firmicutes	NA	NA	NA	NA	NA	FCR	T2	-0.001	0.003	0.077	0.339
827	NA	NA	NA	NA	NA	NA	FCR	T2	-0.017	0.006	0.074	0.339
4191	Firmicutes	Clostridia	Clostridiales	Oscillospiraceae	Oscillibacter	NA	RF2	T2	3.034	5.103	0.629	0.339
1327	Bacteroidetes	Bacteroidia	Bacteroidales	Prevotellaceae	Prevotella	Prevotella_copri	RF2	T2	1.036	0.863	0.053	0.339
2722	Firmicutes	Clostridia	Clostridiales	Ruminococcaceae	Ruminococcus	NA	FCR	T2	0.001	0.002	0.077	0.339
3897	Firmicutes	Clostridia	Clostridiales	Ruminococcaceae	Ruminococcus	NA	FCR	T2	-0.001	0.005	0.076	0.339
779	Firmicutes	Negativicutes	Selenomonadales	Veillonellaceae	Selenomonas	NA	FCR	T2	0.026	0.014	0.076	0.339
3673	Firmicutes	Bacilli	Lactobacillales	Lactobacillaceae	Lactobacillus	NA	Loin depth	T2	0	0.007	0.076	0.34
2745	Firmicutes	Clostridia	Clostridiales	NA	NA	NA	Loin depth	T2	-0.031	0.034	0.077	0.34
4302	Firmicutes	NA	NA	NA	NA	NA	RF2	T2	-0.391	0.697	0.768	0.34
3400	Firmicutes	Negativicutes	Selenomonadales	Acidaminococcaceae	Phascolarctobacterium	Phascolarctobacterium_succinatutens	Loin depth	T2	-0.026	0.013	0.077	0.34
3247	Firmicutes	Negativicutes	Selenomonadales	Veillonellaceae	Allisonella	Allisonella_histaminiformans	FCR	T3	0.027	0.013	0.13	0.341
3590	Firmicutes	Clostridia	Clostridiales	Clostridiaceae	Clostridium	NA	Loin depth	T1	0.005	0.013	0.044	0.341
1026	Firmicutes	Clostridia	Clostridiales	Eubacteriaceae	Eubacterium	Eubacterium_coprostanoligenes	FCR	T3	0.005	0.004	0.13	0.341
340	Firmicutes	Clostridia	Clostridiales	NA	NA	NA	Loin depth	T1	0.001	0.016	0.047	0.341
1410	Firmicutes	Clostridia	Clostridiales	NA	NA	NA	Loin depth	T1	-0.013	0.029	0.044	0.341
1758	Firmicutes	Clostridia	Clostridiales	NA	NA	NA	Loin depth	T1	-0.024	0.032	0.045	0.341
2201	Firmicutes	Clostridia	Clostridiales	NA	NA	NA	FCR	T3	-0.008	0.009	0.13	0.341
2328	Firmicutes	Clostridia	Clostridiales	NA	NA	NA	Loin depth	T1	-0.035	0.022	0.046	0.341
2545	Firmicutes	Clostridia	Clostridiales	NA	NA	NA	Loin depth	T1	0	0.007	0.043	0.341
3621	Firmicutes	Clostridia	Clostridiales	NA	NA	NA	FCR	T3	-0.006	0.003	0.129	0.341
2905	Firmicutes	NA	NA	NA	NA	NA	Loin depth	T1	0.02	0.047	0.046	0.341
3196	NA	NA	NA	NA	NA	NA	Loin depth	T1	-0.014	0.048	0.047	0.341
3258	NA	NA	NA	NA	NA	NA	Loin depth	T1	-0.004	0.021	0.047	0.341
2692	Firmicutes	Clostridia	Clostridiales	Unclassified_clostridiales	NA	NA	ADFI	T1	-0.033	0.468	0.035	0.341
2692	Firmicutes	Clostridia	Clostridiales	Unclassified_clostridiales	NA	NA	RF1	T1	0.278	0.438	0.045	0.341
3128	Firmicutes	Bacilli	Lactobacillales	Leuconostocaceae	Weissella	Weissella_paramesenteroides	Loin depth	T1	-0.603	0.35	0.047	0.341
3031	Firmicutes	Clostridia	Clostridiales	Clostridiaceae	Clostridium	NA	Backfat	T3	-0.003	0.002	0.038	0.342
4229	Firmicutes	Clostridia	Clostridiales	Clostridiaceae	Clostridium	Clostridium_disporicum	FCR	T2	0	0.001	0.079	0.343
2659	Firmicutes	Clostridia	Clostridiales	NA	NA	NA	FCR	T2	0.001	0.002	0.079	0.343
4155	Firmicutes	Clostridia	Clostridiales	NA	NA	NA	RF2	T2	0.152	2.011	0.305	0.343
2519	Bacteroidetes	NA	NA	NA	NA	NA	FCR	T2	-0.003	0.002	0.079	0.343
1642	Bacteroidetes	Bacteroidia	Bacteroidales	Porphyromonadaceae	NA	NA	FCR	T2	-0.003	0.002	0.08	0.343
2331	Firmicutes	NA	NA	NA	NA	NA	RF2	T2	-1.269	2.807	0.804	0.344
4166	Firmicutes	Negativicutes	Selenomonadales	Veillonellaceae	Anaerovibrio	Anaerovibrio_lipolyticus	ADG	T3	0	0	0.001	0.345
4372	Firmicutes	Clostridia	Clostridiales	Clostridiaceae	Clostridium	NA	Backfat	T3	0.015	0.009	0.047	0.345
4372	Firmicutes	Clostridia	Clostridiales	Clostridiaceae	Clostridium	NA	RF2	T3	0.008	1.538	0.772	0.345
1026	Firmicutes	Clostridia	Clostridiales	Eubacteriaceae	Eubacterium	Eubacterium_coprostanoligenes	ADG	T3	-0.001	0	0.002	0.345
2240	Firmicutes	Clostridia	Clostridiales	Eubacteriaceae	Eubacterium	Eubacterium_sp_cl1013	Backfat	T3	0.005	0.044	0.042	0.345
325	Firmicutes	Clostridia	Clostridiales	Eubacteriaceae	Eubacterium	NA	Backfat	T3	-0.003	0.012	0.04	0.345
2078	Firmicutes	Clostridia	Clostridiales	Clostridiaceae	NA	NA	Backfat	T3	-0.052	0.023	0.043	0.345
3504	Bacteroidetes	Bacteroidia	Bacteroidales	NA	NA	NA	Backfat	T3	-0.059	0.027	0.04	0.345
388	Firmicutes	Clostridia	Clostridiales	NA	NA	NA	Backfat	T3	-0.014	0.02	0.045	0.345
986	Firmicutes	Clostridia	Clostridiales	NA	NA	NA	Backfat	T3	-0.046	0.016	0.041	0.345
988	Firmicutes	Clostridia	Clostridiales	NA	NA	NA	Backfat	T3	-0.019	0.011	0.046	0.345
1773	Firmicutes	Clostridia	Clostridiales	NA	NA	NA	Backfat	T3	-0.092	0.029	0.043	0.345
2068	Firmicutes	Clostridia	Clostridiales	NA	NA	NA	Loin depth	T1	-0.02	0.01	0.048	0.345
2391	Firmicutes	Clostridia	Clostridiales	NA	NA	NA	Backfat	T3	-0.007	0.005	0.047	0.345
3174	Firmicutes	Clostridia	Clostridiales	NA	NA	NA	Backfat	T3	-0.008	0.003	0.047	0.345
4155	Firmicutes	Clostridia	Clostridiales	NA	NA	NA	Backfat	T3	-0.031	0.016	0.047	0.345
143	Bacteroidetes	NA	NA	NA	NA	NA	Backfat	T3	-0.007	0.004	0.041	0.345
437	Firmicutes	NA	NA	NA	NA	NA	Backfat	T3	-0.067	0.037	0.046	0.345
3081	Firmicutes	NA	NA	NA	NA	NA	Backfat	T3	0.124	0.047	0.043	0.345
3092	Firmicutes	NA	NA	NA	NA	NA	ADG	T3	0.001	0.001	0.001	0.345
3532	NA	NA	NA	NA	NA	NA	Backfat	T3	0.01	0.012	0.047	0.345
4531	NA	NA	NA	NA	NA	NA	Backfat	T3	0.076	0.048	0.04	0.345
4581	Bacteroidetes	Bacteroidia	Bacteroidales	Prevotellaceae	NA	NA	Backfat	T3	0.053	0.025	0.046	0.345
2069	Firmicutes	Bacilli	Lactobacillales	Streptococcaceae	Streptococcus	Streptococcus_gallolyticus	ADG	T3	0	0	0.001	0.345
4287	Spirochaetes	Spirochaetia	Spirochaetales	Spirochaetaceae	Treponema	NA	Backfat	T3	-0.007	0.006	0.042	0.345
1476	Firmicutes	Clostridia	Clostridiales	Peptostreptococcaceae	Unclassified_peptostreptococcaceae	NA	Backfat	T3	0.002	0.006	0.047	0.345
238	Firmicutes	Clostridia	Clostridiales	NA	NA	NA	RF2	T3	-1.033	1.275	0.467	0.347
4428	Firmicutes	Clostridia	Clostridiales	NA	NA	NA	Backfat	T3	-0.02	0.02	0.048	0.347
2240	Firmicutes	Clostridia	Clostridiales	Eubacteriaceae	Eubacterium	Eubacterium_sp_cl1013	RF2	T3	10.245	7.884	0.113	0.348
2928	Firmicutes	Clostridia	Clostridiales	NA	NA	NA	RF2	T3	1.973	4.509	0.508	0.348
3465	Firmicutes	Clostridia	Clostridiales	NA	NA	NA	RF2	T2	-0.078	3.174	0.886	0.348
4428	Firmicutes	Clostridia	Clostridiales	NA	NA	NA	RF2	T3	6.318	3.644	0.088	0.348
3510	Firmicutes	NA	NA	NA	NA	NA	RF2	T3	-8.013	3.152	0.009	0.348
2971	NA	NA	NA	NA	NA	NA	FCR	T2	-0.003	0.004	0.082	0.348
2129	Bacteroidetes	Bacteroidia	Bacteroidales	Prevotellaceae	Prevotella	NA	RF2	T2	0.445	2.886	0.422	0.349
2849	Firmicutes	Clostridia	Clostridiales	Clostridiaceae	Clostridium	NA	FCR	T3	-0.006	0.008	0.134	0.35
849	Firmicutes	Clostridia	Clostridiales	NA	NA	NA	FCR	T3	0.011	0.006	0.134	0.35
3340	Firmicutes	Clostridia	Clostridiales	NA	NA	NA	Loin depth	T2	-0.104	0.045	0.08	0.35
1776	Firmicutes	Negativicutes	Selenomonadales	Veillonellaceae	Mitsuokella	Mitsuokella_multacida	Loin depth	T2	0.026	0.033	0.083	0.351
80	Bacteroidetes	Bacteroidia	Bacteroidales	NA	NA	NA	Loin depth	T2	0.003	0.008	0.081	0.351
1858	Firmicutes	Clostridia	Clostridiales	NA	NA	NA	Loin depth	T2	-0.035	0.042	0.082	0.351
2102	Firmicutes	Clostridia	Clostridiales	NA	NA	NA	Loin depth	T2	0.026	0.03	0.083	0.351
3174	Firmicutes	Clostridia	Clostridiales	NA	NA	NA	Loin depth	T2	0.002	0.006	0.083	0.351
4103	Firmicutes	NA	NA	NA	NA	NA	Loin depth	T2	0	0.006	0.082	0.351
539	Firmicutes	Clostridia	Clostridiales	Clostridiales_family_xi_incertae_sedis	Anaerococcus	NA	ADFI	T3	-1.017	0.584	0.077	0.352
539	Firmicutes	Clostridia	Clostridiales	Clostridiales_family_xi_incertae_sedis	Anaerococcus	NA	RF1	T3	-1.055	0.555	0.048	0.352
4506	Firmicutes	Clostridia	Clostridiales	Lachnospiraceae	Coprococcus	Coprococcus_eutactus	RF1	T3	5.075	3.329	0.011	0.352
4506	Firmicutes	Clostridia	Clostridiales	Lachnospiraceae	Coprococcus	Coprococcus_eutactus	ADFI	T3	4.664	3.499	0.077	0.352
1879	Firmicutes	Clostridia	Clostridiales	NA	NA	NA	ADFI	T2	-3.277	2.097	0.034	0.352
1879	Firmicutes	Clostridia	Clostridiales	NA	NA	NA	RF1	T2	-4.51	1.921	0.002	0.352
3621	Firmicutes	Clostridia	Clostridiales	NA	NA	NA	RF1	T3	-4.655	2.113	0.099	0.352
3621	Firmicutes	Clostridia	Clostridiales	NA	NA	NA	ADFI	T3	-5.191	2.209	0.077	0.352
1837	Firmicutes	Bacilli	Lactobacillales	Aerococcaceae	Aerococcus	Aerococcus_viridans	Loin depth	T1	-0.049	0.022	0.05	0.353
2435	Bacteroidetes	Bacteroidia	Bacteroidales	Prevotellaceae	Alloprevotella	Alloprevotella_rava	ADFI	T3	1.067	0.339	0.078	0.353
2435	Bacteroidetes	Bacteroidia	Bacteroidales	Prevotellaceae	Alloprevotella	Alloprevotella_rava	RF1	T3	0.982	0.323	0.033	0.353
4229	Firmicutes	Clostridia	Clostridiales	Clostridiaceae	Clostridium	Clostridium_disporicum	ADFI	T2	-0.884	0.953	0.04	0.353
4229	Firmicutes	Clostridia	Clostridiales	Clostridiaceae	Clostridium	Clostridium_disporicum	RF1	T2	-0.11	0.879	0.072	0.353
439	Firmicutes	Clostridia	Clostridiales	Clostridiaceae	Clostridium	NA	ADFI	T2	3.923	2.224	0.046	0.353
439	Firmicutes	Clostridia	Clostridiales	Clostridiaceae	Clostridium	NA	RF1	T2	3.422	2.033	0.014	0.353
3031	Firmicutes	Clostridia	Clostridiales	Clostridiaceae	Clostridium	NA	ADFI	T3	-0.513	0.398	0.078	0.353
[truncated: 16,506 more rows]
