# Supplementary material for: Gut microbiome composition differences among breeds impact feed efficiency in swine
Source: Microbiome. 2020 Jul 22;8:110. doi: 10.1186/s40168-020-00888-9 (PMC7376719; doi:10.1186/s40168-020-00888-9)
Supplement: Supplementary file 7 — Additional file 6: Supplementary Table S3. Results of the interaction between ASV and breed effect on feed efficiency and fatness traits of three purebred lines across three time points of the growth trial. [file 40168_2020_888_MOESM6_ESM.xlsx]

## Sheet: s3
ASV_n	Phylum	Class	Order	Family	Genus	Species	Period	Trait	Breed	Estimate	SE	P-Value	FDR,5%
3064	Actinobacteria_201174	Actinobacteria_1760	Actinomycetales	Corynebacteriaceae	Corynebacterium	NA	T3	RF1	Duroc	7.19165	2.33722	0.0091471	0.308349
3064	Actinobacteria_201174	Actinobacteria_1760	Actinomycetales	Corynebacteriaceae	Corynebacterium	NA	T3	ADFI	Duroc	6.32498	2.44677	0.0255704	0.308349
3064	Actinobacteria_201174	Actinobacteria_1760	Actinomycetales	Corynebacteriaceae	Corynebacterium	NA	T3	ADFI	Landrace	8.0991	3.98632	0.0255704	0.308349
3064	Actinobacteria_201174	Actinobacteria_1760	Actinomycetales	Corynebacteriaceae	Corynebacterium	NA	T3	RF1	Landrace	5.48092	3.81565	0.0091471	0.308349
3064	Actinobacteria_201174	Actinobacteria_1760	Actinomycetales	Corynebacteriaceae	Corynebacterium	NA	T3	FCR	Duroc	0.00857715	0.0029901	0.0169501	0.315788
3064	Actinobacteria_201174	Actinobacteria_1760	Actinomycetales	Corynebacteriaceae	Corynebacterium	NA	T3	FCR	Landrace	0.00702043	0.0048805	0.0169501	0.315788
3228	Actinobacteria_201174	Actinobacteria_1760	Actinomycetales	Actinomycetaceae	NA	NA	T3	ADFI	Landrace	3.60061	4.67685	0.0421855	0.364127
3228	Actinobacteria_201174	Actinobacteria_1760	Actinomycetales	Actinomycetaceae	NA	NA	T3	ADFI	Duroc	8.28144	3.56011	0.0421855	0.364127
3228	Actinobacteria_201174	Actinobacteria_1760	Actinomycetales	Actinomycetaceae	NA	NA	T3	RF1	Landrace	0.43916	4.46408	0.0811894	0.364127
3228	Actinobacteria_201174	Actinobacteria_1760	Actinomycetales	Actinomycetaceae	NA	NA	T3	RF1	Duroc	6.00295	3.40181	0.0811894	0.364127
523	Actinobacteria_201174	Actinobacteria_1760	Actinomycetales	Corynebacteriaceae	Corynebacterium	NA	T3	ADFI	Landrace	15.0615	6.67019	0.0490396	0.371818
523	Actinobacteria_201174	Actinobacteria_1760	Actinomycetales	Corynebacteriaceae	Corynebacterium	NA	T3	RF1	Duroc	19.129	6.89181	0.0213034	0.371818
523	Actinobacteria_201174	Actinobacteria_1760	Actinomycetales	Corynebacteriaceae	Corynebacterium	NA	T3	RF1	Landrace	12.2369	6.36079	0.0213034	0.371818
523	Actinobacteria_201174	Actinobacteria_1760	Actinomycetales	Corynebacteriaceae	Corynebacterium	NA	T3	ADFI	Duroc	16.9669	7.22606	0.0490396	0.371818
940	Actinobacteria_201174	Actinobacteria_1760	Coriobacteriales	Coriobacteriaceae	NA	NA	T3	RF1	Landrace	6.84469	5.79252	0.318674	0.39862
940	Actinobacteria_201174	Actinobacteria_1760	Coriobacteriales	Coriobacteriaceae	NA	NA	T3	ADFI	Landrace	11.5033	6.04484	0.0568763	0.39862
940	Actinobacteria_201174	Actinobacteria_1760	Coriobacteriales	Coriobacteriaceae	NA	NA	T3	RF1	Duroc	8.81179	5.8355	0.318674	0.39862
940	Actinobacteria_201174	Actinobacteria_1760	Coriobacteriales	Coriobacteriaceae	NA	NA	T3	ADFI	Duroc	14.5601	6.08989	0.0568763	0.39862
523	Actinobacteria_201174	Actinobacteria_1760	Actinomycetales	Corynebacteriaceae	Corynebacterium	NA	T3	FCR	Duroc	0.0210762	0.00882236	0.0579019	0.428225
523	Actinobacteria_201174	Actinobacteria_1760	Actinomycetales	Corynebacteriaceae	Corynebacterium	NA	T3	FCR	Landrace	0.0137322	0.00814254	0.0579019	0.428225
477	Actinobacteria_201174	Actinobacteria_1760	Actinomycetales	Actinomycetaceae	NA	NA	T3	FCR	Duroc	-0.00700859	0.00345942	0.0873135	0.480834
477	Actinobacteria_201174	Actinobacteria_1760	Actinomycetales	Actinomycetaceae	NA	NA	T3	FCR	Landrace	-0.00451769	0.00409721	0.0873135	0.480834
4488	Actinobacteria_201174	Actinobacteria_1760	Actinomycetales	Actinomycetaceae	Actinomyces	NA	T3	FCR	Duroc	-0.00631096	0.00300529	0.108204	0.506631
4488	Actinobacteria_201174	Actinobacteria_1760	Actinomycetales	Actinomycetaceae	Actinomyces	NA	T3	FCR	Landrace	-0.000849185	0.000998005	0.108204	0.506631
4055	Actinobacteria_201174	Actinobacteria_1760	Actinomycetales	Corynebacteriaceae	Corynebacterium	NA	T3	FCR	Landrace	0.00139135	0.00252076	0.1124	0.509215
4055	Actinobacteria_201174	Actinobacteria_1760	Actinomycetales	Corynebacteriaceae	Corynebacterium	NA	T3	FCR	Duroc	0.00399221	0.00191117	0.1124	0.509215
2843	Actinobacteria_201174	Actinobacteria_1760	Coriobacteriales	Coriobacteriaceae	NA	NA	T3	FCR	Duroc	-0.0175544	0.00859902	0.121717	0.520698
2843	Actinobacteria_201174	Actinobacteria_1760	Coriobacteriales	Coriobacteriaceae	NA	NA	T3	FCR	Landrace	-0.00642829	0.0088246	0.121717	0.520698
477	Actinobacteria_201174	Actinobacteria_1760	Actinomycetales	Actinomycetaceae	NA	NA	T3	ADFI	Landrace	-1.85987	3.36512	0.172402	0.549806
477	Actinobacteria_201174	Actinobacteria_1760	Actinomycetales	Actinomycetaceae	NA	NA	T3	RF1	Duroc	-5.86784	2.7057	0.0696713	0.549806
477	Actinobacteria_201174	Actinobacteria_1760	Actinomycetales	Actinomycetaceae	NA	NA	T3	ADFI	Duroc	-5.23651	2.84057	0.172402	0.549806
477	Actinobacteria_201174	Actinobacteria_1760	Actinomycetales	Actinomycetaceae	NA	NA	T3	RF1	Landrace	-3.31646	3.20439	0.0696713	0.549806
4407	Actinobacteria_201174	Actinobacteria_1760	Actinomycetales	Corynebacteriaceae	Corynebacterium	Corynebacterium_stationis	T2	Loin depth	Landrace	0.0765145	0.0273996	0.00432909	0.560918
4407	Actinobacteria_201174	Actinobacteria_1760	Actinomycetales	Corynebacteriaceae	Corynebacterium	Corynebacterium_stationis	T2	Loin depth	Duroc	-0.0408995	0.0407653	0.00432909	0.560918
980	Actinobacteria_201174	Actinobacteria_1760	Coriobacteriales	Coriobacteriaceae	Collinsella	Collinsella_aerofaciens	T3	ADFI	Landrace	-0.206297	9.62912	0.222059	0.586334
980	Actinobacteria_201174	Actinobacteria_1760	Coriobacteriales	Coriobacteriaceae	Collinsella	Collinsella_aerofaciens	T3	ADFI	Duroc	9.25269	6.26391	0.222059	0.586334
980	Actinobacteria_201174	Actinobacteria_1760	Coriobacteriales	Coriobacteriaceae	Collinsella	Collinsella_aerofaciens	T3	RF1	Duroc	6.2179	6.01498	0.509581	0.586334
980	Actinobacteria_201174	Actinobacteria_1760	Coriobacteriales	Coriobacteriaceae	Collinsella	Collinsella_aerofaciens	T3	RF1	Landrace	0.761363	9.21931	0.509581	0.586334
4407	Actinobacteria_201174	Actinobacteria_1760	Actinomycetales	Corynebacteriaceae	Corynebacterium	Corynebacterium_stationis	T3	FCR	Landrace	0.00131127	0.00199831	0.173068	0.596284
4407	Actinobacteria_201174	Actinobacteria_1760	Actinomycetales	Corynebacteriaceae	Corynebacterium	Corynebacterium_stationis	T3	FCR	Duroc	0.00245915	0.00135412	0.173068	0.596284
2906	Actinobacteria_201174	Actinobacteria_1760	Actinomycetales	Actinomycetaceae	Mobiluncus	NA	T1	ADG	Duroc	0.000172084	0.000168691	0.0121056	0.609258
2906	Actinobacteria_201174	Actinobacteria_1760	Actinomycetales	Actinomycetaceae	Mobiluncus	NA	T1	ADG	Landrace	-0.000340255	0.000134572	0.0121056	0.609258
3228	Actinobacteria_201174	Actinobacteria_1760	Actinomycetales	Actinomycetaceae	NA	NA	T3	FCR	Landrace	0.00170224	0.0057119	0.197679	0.609513
3228	Actinobacteria_201174	Actinobacteria_1760	Actinomycetales	Actinomycetaceae	NA	NA	T3	FCR	Duroc	0.00671213	0.00435194	0.197679	0.609513
4407	Actinobacteria_201174	Actinobacteria_1760	Actinomycetales	Corynebacteriaceae	Corynebacterium	Corynebacterium_stationis	T3	ADFI	Duroc	1.78347	1.10725	0.24103	0.611903
4407	Actinobacteria_201174	Actinobacteria_1760	Actinomycetales	Corynebacteriaceae	Corynebacterium	Corynebacterium_stationis	T3	RF1	Duroc	2.30703	1.0581	0.0836227	0.611903
4407	Actinobacteria_201174	Actinobacteria_1760	Actinomycetales	Corynebacteriaceae	Corynebacterium	Corynebacterium_stationis	T3	RF1	Landrace	1.33512	1.56162	0.0836227	0.611903
4407	Actinobacteria_201174	Actinobacteria_1760	Actinomycetales	Corynebacteriaceae	Corynebacterium	Corynebacterium_stationis	T3	ADFI	Landrace	2.19221	1.63258	0.24103	0.611903
4488	Actinobacteria_201174	Actinobacteria_1760	Actinomycetales	Actinomycetaceae	Actinomyces	NA	T3	RF1	Landrace	-0.679715	0.780767	0.07314	0.61692
4488	Actinobacteria_201174	Actinobacteria_1760	Actinomycetales	Actinomycetaceae	Actinomyces	NA	T3	RF1	Duroc	-5.36784	2.34989	0.07314	0.61692
4488	Actinobacteria_201174	Actinobacteria_1760	Actinomycetales	Actinomycetaceae	Actinomyces	NA	T3	ADFI	Landrace	-0.0660317	0.819908	0.246768	0.61692
4488	Actinobacteria_201174	Actinobacteria_1760	Actinomycetales	Actinomycetaceae	Actinomyces	NA	T3	ADFI	Duroc	-4.01976	2.47574	0.246768	0.61692
1329	Actinobacteria_201174	Actinobacteria_1760	Coriobacteriales	Coriobacteriaceae	NA	NA	T1	IMF	Landrace	-0.00157301	0.00871441	0.0305507	0.628238
1329	Actinobacteria_201174	Actinobacteria_1760	Coriobacteriales	Coriobacteriaceae	NA	NA	T1	IMF	Duroc	-0.0171326	0.00687728	0.0305507	0.628238
1329	Actinobacteria_201174	Actinobacteria_1760	Coriobacteriales	Coriobacteriaceae	NA	NA	T1	Loin depth	Duroc	-0.0983403	0.0461296	0.102944	0.641885
1329	Actinobacteria_201174	Actinobacteria_1760	Coriobacteriales	Coriobacteriaceae	NA	NA	T1	Loin depth	Landrace	-0.0592691	0.0581803	0.102944	0.641885
940	Actinobacteria_201174	Actinobacteria_1760	Coriobacteriales	Coriobacteriaceae	NA	NA	T3	FCR	Duroc	0.0116002	0.00745139	0.272312	0.652793
940	Actinobacteria_201174	Actinobacteria_1760	Coriobacteriales	Coriobacteriaceae	NA	NA	T3	FCR	Landrace	0.0105935	0.00739659	0.272312	0.652793
980	Actinobacteria_201174	Actinobacteria_1760	Coriobacteriales	Coriobacteriaceae	Collinsella	Collinsella_aerofaciens	T2	Loin depth	Landrace	-0.000303039	0.087489	0.0108733	0.660553
980	Actinobacteria_201174	Actinobacteria_1760	Coriobacteriales	Coriobacteriaceae	Collinsella	Collinsella_aerofaciens	T2	Loin depth	Duroc	-0.153988	0.0753034	0.0108733	0.660553
2843	Actinobacteria_201174	Actinobacteria_1760	Coriobacteriales	Coriobacteriaceae	NA	NA	T3	RF1	Landrace	-3.25906	6.90757	0.0965494	0.662922
2843	Actinobacteria_201174	Actinobacteria_1760	Coriobacteriales	Coriobacteriaceae	NA	NA	T3	ADFI	Landrace	-2.93206	7.23225	0.298897	0.662922
2843	Actinobacteria_201174	Actinobacteria_1760	Coriobacteriales	Coriobacteriaceae	NA	NA	T3	ADFI	Duroc	-10.6973	7.04919	0.298897	0.662922
2843	Actinobacteria_201174	Actinobacteria_1760	Coriobacteriales	Coriobacteriaceae	NA	NA	T3	RF1	Duroc	-14.0776	6.73045	0.0965494	0.662922
2906	Actinobacteria_201174	Actinobacteria_1760	Actinomycetales	Actinomycetaceae	Mobiluncus	NA	T3	ADFI	Duroc	0.131958	0.203613	0.301217	0.662922
2906	Actinobacteria_201174	Actinobacteria_1760	Actinomycetales	Actinomycetaceae	Mobiluncus	NA	T3	ADFI	Landrace	0.315664	0.210378	0.301217	0.662922
2906	Actinobacteria_201174	Actinobacteria_1760	Actinomycetales	Actinomycetaceae	Mobiluncus	NA	T3	RF1	Landrace	0.140496	0.200478	0.56072	0.662922
2906	Actinobacteria_201174	Actinobacteria_1760	Actinomycetales	Actinomycetaceae	Mobiluncus	NA	T3	RF1	Duroc	-0.0361603	0.194187	0.56072	0.662922
3792	Actinobacteria_201174	Actinobacteria_1760	Actinomycetales	Micrococcaceae	Rothia_32207	NA	T3	FCR	Duroc	0.00515731	0.00393503	0.299515	0.675811
3792	Actinobacteria_201174	Actinobacteria_1760	Actinomycetales	Micrococcaceae	Rothia_32207	NA	T3	FCR	Landrace	-0.00036124	0.00594277	0.299515	0.675811
4385	Actinobacteria_201174	Actinobacteria_1760	Actinomycetales	Corynebacteriaceae	Corynebacterium	Corynebacterium_pilosum	T3	FCR	Duroc	0.00642529	0.00438884	0.323059	0.700817
4385	Actinobacteria_201174	Actinobacteria_1760	Actinomycetales	Corynebacteriaceae	Corynebacterium	Corynebacterium_pilosum	T3	FCR	Landrace	0.00452387	0.00552119	0.323059	0.700817
3064	Actinobacteria_201174	Actinobacteria_1760	Actinomycetales	Corynebacteriaceae	Corynebacterium	NA	T3	IMF	Landrace	-0.0114748	0.00555718	0.0305984	0.713032
3064	Actinobacteria_201174	Actinobacteria_1760	Actinomycetales	Corynebacteriaceae	Corynebacterium	NA	T3	IMF	Duroc	0.00158427	0.00367611	0.0305984	0.713032
3398	Actinobacteria_201174	Actinobacteria_1760	Coriobacteriales	Coriobacteriaceae	NA	NA	T3	IMF	Landrace	0.00850065	0.013385	0.0192226	0.713032
3398	Actinobacteria_201174	Actinobacteria_1760	Coriobacteriales	Coriobacteriaceae	NA	NA	T3	IMF	Duroc	-0.0334213	0.0150652	0.0192226	0.713032
4284	Actinobacteria_201174	Actinobacteria_1760	Actinomycetales	Corynebacteriaceae	Corynebacterium	Corynebacterium_glucuronolyticum	T3	FCR	Duroc	0.00281302	0.00206081	0.333637	0.718323
4284	Actinobacteria_201174	Actinobacteria_1760	Actinomycetales	Corynebacteriaceae	Corynebacterium	Corynebacterium_glucuronolyticum	T3	FCR	Landrace	0.00311216	0.00259478	0.333637	0.718323
940	Actinobacteria_201174	Actinobacteria_1760	Coriobacteriales	Coriobacteriaceae	NA	NA	T3	Loin depth	Landrace	0.157928	0.0594616	0.0301382	0.725023
940	Actinobacteria_201174	Actinobacteria_1760	Coriobacteriales	Coriobacteriaceae	NA	NA	T3	Loin depth	Duroc	0.11445	0.0602056	0.0301382	0.725023
1329	Actinobacteria_201174	Actinobacteria_1760	Coriobacteriales	Coriobacteriaceae	NA	NA	T1	ADFI	Landrace	-1.82472	3.52048	0.180042	0.727705
1329	Actinobacteria_201174	Actinobacteria_1760	Coriobacteriales	Coriobacteriaceae	NA	NA	T1	RF1	Landrace	1.5296	3.25261	0.444003	0.727705
1329	Actinobacteria_201174	Actinobacteria_1760	Coriobacteriales	Coriobacteriaceae	NA	NA	T1	RF1	Duroc	-2.26213	2.53795	0.444003	0.727705
1329	Actinobacteria_201174	Actinobacteria_1760	Coriobacteriales	Coriobacteriaceae	NA	NA	T1	ADFI	Duroc	-5.05253	2.74947	0.180042	0.727705
4055	Actinobacteria_201174	Actinobacteria_1760	Actinomycetales	Corynebacteriaceae	Corynebacterium	NA	T3	ADFI	Landrace	0.870442	2.06781	0.378284	0.733317
4055	Actinobacteria_201174	Actinobacteria_1760	Actinomycetales	Corynebacteriaceae	Corynebacterium	NA	T3	ADFI	Duroc	2.17493	1.56932	0.378284	0.733317
4055	Actinobacteria_201174	Actinobacteria_1760	Actinomycetales	Corynebacteriaceae	Corynebacterium	NA	T3	RF1	Landrace	0.920206	1.97031	0.0532226	0.733317
4055	Actinobacteria_201174	Actinobacteria_1760	Actinomycetales	Corynebacteriaceae	Corynebacterium	NA	T3	RF1	Duroc	3.6293	1.49364	0.0532226	0.733317
980	Actinobacteria_201174	Actinobacteria_1760	Coriobacteriales	Coriobacteriaceae	Collinsella	Collinsella_aerofaciens	T3	FCR	Duroc	0.00963164	0.00767523	0.371341	0.734448
980	Actinobacteria_201174	Actinobacteria_1760	Coriobacteriales	Coriobacteriaceae	Collinsella	Collinsella_aerofaciens	T3	FCR	Landrace	0.00120655	0.011769	0.371341	0.734448
3285	Actinobacteria_201174	Actinobacteria_1760	NA	NA	NA	NA	T1	IMF	Landrace	0.0366324	0.0166718	0.0467519	0.738253
3285	Actinobacteria_201174	Actinobacteria_1760	NA	NA	NA	NA	T1	IMF	Duroc	-0.00334615	0.0132387	0.0467519	0.738253
1505	Actinobacteria_201174	Actinobacteria_1760	NA	NA	NA	NA	T1	IMF	Landrace	-0.0124043	0.00693663	0.0483267	0.739399
1505	Actinobacteria_201174	Actinobacteria_1760	NA	NA	NA	NA	T1	IMF	Duroc	0.00860936	0.0108061	0.0483267	0.739399
523	Actinobacteria_201174	Actinobacteria_1760	Actinomycetales	Corynebacteriaceae	Corynebacterium	NA	T3	RF2	Landrace	12.2072	6.29153	0.0260722	0.756112
523	Actinobacteria_201174	Actinobacteria_1760	Actinomycetales	Corynebacteriaceae	Corynebacterium	NA	T3	RF2	Duroc	18.4579	6.81652	0.0260722	0.756112
2843	Actinobacteria_201174	Actinobacteria_1760	Coriobacteriales	Coriobacteriaceae	NA	NA	T3	RF2	Duroc	-13.1971	6.65452	0.1212	0.757567
2843	Actinobacteria_201174	Actinobacteria_1760	Coriobacteriales	Coriobacteriaceae	NA	NA	T3	RF2	Landrace	-2.97127	6.82887	0.1212	0.757567
523	Actinobacteria_201174	Actinobacteria_1760	Actinomycetales	Corynebacteriaceae	Corynebacterium	NA	T3	IMF	Landrace	-0.0123713	0.0097707	0.0453157	0.774898
523	Actinobacteria_201174	Actinobacteria_1760	Actinomycetales	Corynebacteriaceae	Corynebacterium	NA	T3	IMF	Duroc	0.00596066	0.0109898	0.0453157	0.774898
1329	Actinobacteria_201174	Actinobacteria_1760	Coriobacteriales	Coriobacteriaceae	NA	NA	T3	IMF	Landrace	0.0186871	0.00923691	0.11993	0.77902
1329	Actinobacteria_201174	Actinobacteria_1760	Coriobacteriales	Coriobacteriaceae	NA	NA	T3	IMF	Duroc	0.0115569	0.00865207	0.11993	0.77902
4407	Actinobacteria_201174	Actinobacteria_1760	Actinomycetales	Corynebacteriaceae	Corynebacterium	Corynebacterium_stationis	T3	IMF	Landrace	-0.00282064	0.00230817	0.130595	0.77902
4407	Actinobacteria_201174	Actinobacteria_1760	Actinomycetales	Corynebacteriaceae	Corynebacterium	Corynebacterium_stationis	T3	IMF	Duroc	0.0010666	0.00165537	0.130595	0.77902
3064	Actinobacteria_201174	Actinobacteria_1760	Actinomycetales	Corynebacteriaceae	Corynebacterium	NA	T3	RF2	Landrace	5.91017	3.77275	0.0116277	0.782
3064	Actinobacteria_201174	Actinobacteria_1760	Actinomycetales	Corynebacteriaceae	Corynebacterium	NA	T3	RF2	Duroc	6.93115	2.31132	0.0116277	0.782
2906	Actinobacteria_201174	Actinobacteria_1760	Actinomycetales	Actinomycetaceae	Mobiluncus	NA	T3	RF2	Duroc	-0.00527415	0.192077	0.53759	0.782648
2906	Actinobacteria_201174	Actinobacteria_1760	Actinomycetales	Actinomycetaceae	Mobiluncus	NA	T3	RF2	Landrace	0.167326	0.19832	0.53759	0.782648
2906	Actinobacteria_201174	Actinobacteria_1760	Actinomycetales	Actinomycetaceae	Mobiluncus	NA	T3	IMF	Landrace	-0.00058539	0.000339936	0.163136	0.78689
2906	Actinobacteria_201174	Actinobacteria_1760	Actinomycetales	Actinomycetaceae	Mobiluncus	NA	T3	IMF	Duroc	-0.000578809	0.000326135	0.163136	0.78689
3398	Actinobacteria_201174	Actinobacteria_1760	Coriobacteriales	Coriobacteriaceae	NA	NA	T3	RF1	Landrace	-6.68428	8.42336	0.692716	0.790659
3398	Actinobacteria_201174	Actinobacteria_1760	Coriobacteriales	Coriobacteriaceae	NA	NA	T3	RF1	Duroc	-6.05288	9.6241	0.692716	0.790659
3398	Actinobacteria_201174	Actinobacteria_1760	Coriobacteriales	Coriobacteriaceae	NA	NA	T3	ADFI	Duroc	-6.35177	10.094	0.460018	0.790659
3398	Actinobacteria_201174	Actinobacteria_1760	Coriobacteriales	Coriobacteriaceae	NA	NA	T3	ADFI	Landrace	-10.9806	8.84269	0.460018	0.790659
407	Actinobacteria_201174	Actinobacteria_1760	Actinomycetales	Actinomycetaceae	NA	NA	T3	ADFI	Landrace	10.9381	9.0466	0.474983	0.793321
407	Actinobacteria_201174	Actinobacteria_1760	Actinomycetales	Actinomycetaceae	NA	NA	T3	RF1	Landrace	0.00320272	8.62605	0.999483	0.793321
407	Actinobacteria_201174	Actinobacteria_1760	Actinomycetales	Actinomycetaceae	NA	NA	T3	RF1	Duroc	0.106899	7.98862	0.999483	0.793321
407	Actinobacteria_201174	Actinobacteria_1760	Actinomycetales	Actinomycetaceae	NA	NA	T3	ADFI	Duroc	9.84511	8.37806	0.474983	0.793321
407	Actinobacteria_201174	Actinobacteria_1760	Actinomycetales	Actinomycetaceae	NA	NA	T3	RF2	Landrace	1.98894	8.52979	0.965137	0.796255
407	Actinobacteria_201174	Actinobacteria_1760	Actinomycetales	Actinomycetaceae	NA	NA	T3	RF2	Duroc	2.09644	7.89931	0.965137	0.796255
4407	Actinobacteria_201174	Actinobacteria_1760	Actinomycetales	Corynebacteriaceae	Corynebacterium	Corynebacterium_stationis	T3	RF2	Duroc	2.12391	1.04645	0.121099	0.796255
4407	Actinobacteria_201174	Actinobacteria_1760	Actinomycetales	Corynebacteriaceae	Corynebacterium	Corynebacterium_stationis	T3	RF2	Landrace	1.35821	1.5443	0.121099	0.796255
1505	Actinobacteria_201174	Actinobacteria_1760	NA	NA	NA	NA	T3	IMF	Landrace	0.0111093	0.00647992	0.215788	0.797683
1505	Actinobacteria_201174	Actinobacteria_1760	NA	NA	NA	NA	T3	IMF	Duroc	0.00755351	0.0073864	0.215788	0.797683
940	Actinobacteria_201174	Actinobacteria_1760	Coriobacteriales	Coriobacteriaceae	NA	NA	T3	IMF	Landrace	0.00732792	0.00929273	0.230023	0.799233
940	Actinobacteria_201174	Actinobacteria_1760	Coriobacteriales	Coriobacteriaceae	NA	NA	T3	IMF	Duroc	0.0148505	0.00903589	0.230023	0.799233
4488	Actinobacteria_201174	Actinobacteria_1760	Actinomycetales	Actinomycetaceae	Actinomyces	NA	T3	RF2	Duroc	-5.07246	2.32526	0.0935963	0.803247
4488	Actinobacteria_201174	Actinobacteria_1760	Actinomycetales	Actinomycetaceae	Actinomyces	NA	T3	RF2	Landrace	-0.539197	0.772129	0.0935963	0.803247
2906	Actinobacteria_201174	Actinobacteria_1760	Actinomycetales	Actinomycetaceae	Mobiluncus	NA	T3	FCR	Duroc	-4.41e-05	0.000248174	0.516316	0.817879
2906	Actinobacteria_201174	Actinobacteria_1760	Actinomycetales	Actinomycetaceae	Mobiluncus	NA	T3	FCR	Landrace	0.00019617	0.000256236	0.516316	0.817879
3398	Actinobacteria_201174	Actinobacteria_1760	Coriobacteriales	Coriobacteriaceae	NA	NA	T3	FCR	Landrace	-0.0117214	0.0107589	0.5097	0.817879
3398	Actinobacteria_201174	Actinobacteria_1760	Coriobacteriales	Coriobacteriaceae	NA	NA	T3	FCR	Duroc	-0.0101499	0.0122915	0.5097	0.817879
2980	Actinobacteria_201174	Actinobacteria_1760	NA	NA	NA	NA	T3	IMF	Duroc	-0.0159065	0.0294437	0.268094	0.820999
2980	Actinobacteria_201174	Actinobacteria_1760	NA	NA	NA	NA	T3	IMF	Landrace	0.0324752	0.0330622	0.268094	0.820999
4284	Actinobacteria_201174	Actinobacteria_1760	Actinomycetales	Corynebacteriaceae	Corynebacterium	Corynebacterium_glucuronolyticum	T3	ADFI	Duroc	1.36109	1.69443	0.568503	0.825743
4284	Actinobacteria_201174	Actinobacteria_1760	Actinomycetales	Corynebacteriaceae	Corynebacterium	Corynebacterium_glucuronolyticum	T3	RF1	Duroc	2.38649	1.61264	0.308233	0.825743
4284	Actinobacteria_201174	Actinobacteria_1760	Actinomycetales	Corynebacteriaceae	Corynebacterium	Corynebacterium_glucuronolyticum	T3	RF1	Landrace	2.26145	2.03021	0.308233	0.825743
4284	Actinobacteria_201174	Actinobacteria_1760	Actinomycetales	Corynebacteriaceae	Corynebacterium	Corynebacterium_glucuronolyticum	T3	ADFI	Landrace	2.15574	2.13479	0.568503	0.825743
3228	Actinobacteria_201174	Actinobacteria_1760	Actinomycetales	Actinomycetaceae	NA	NA	T3	RF2	Duroc	6.21048	3.3631	0.0793575	0.835406
3228	Actinobacteria_201174	Actinobacteria_1760	Actinomycetales	Actinomycetaceae	NA	NA	T3	RF2	Landrace	0.977461	4.41442	0.0793575	0.835406
4254	Actinobacteria_201174	Actinobacteria_1760	Coriobacteriales	Coriobacteriaceae	NA	NA	T1	ADFI	Landrace	1.87091	6.5914	0.284401	0.836308
4254	Actinobacteria_201174	Actinobacteria_1760	Coriobacteriales	Coriobacteriaceae	NA	NA	T1	RF1	Landrace	-2.70462	6.07432	0.31353	0.836308
4254	Actinobacteria_201174	Actinobacteria_1760	Coriobacteriales	Coriobacteriaceae	NA	NA	T1	ADFI	Duroc	-10.7962	7.7074	0.284401	0.836308
4254	Actinobacteria_201174	Actinobacteria_1760	Coriobacteriales	Coriobacteriaceae	NA	NA	T1	RF1	Duroc	-10.8168	7.09345	0.31353	0.836308
2906	Actinobacteria_201174	Actinobacteria_1760	Actinomycetales	Actinomycetaceae	Mobiluncus	NA	T1	Backfat	Duroc	0.00809451	0.00594479	0.0849472	0.838846
2906	Actinobacteria_201174	Actinobacteria_1760	Actinomycetales	Actinomycetaceae	Mobiluncus	NA	T1	Backfat	Landrace	0.00970614	0.00481326	0.0849472	0.838846
3792	Actinobacteria_201174	Actinobacteria_1760	Actinomycetales	Micrococcaceae	Rothia_32207	NA	T2	IMF	Duroc	-0.00754496	0.0161554	0.0715774	0.841612
3792	Actinobacteria_201174	Actinobacteria_1760	Actinomycetales	Micrococcaceae	Rothia_32207	NA	T2	IMF	Landrace	0.0123283	0.0158481	0.0715774	0.841612
3792	Actinobacteria_201174	Actinobacteria_1760	Actinomycetales	Micrococcaceae	Rothia_32207	NA	T2	IMF	Landrace	0.0123283	0.0158481	0.0715774	0.841612
3792	Actinobacteria_201174	Actinobacteria_1760	Actinomycetales	Micrococcaceae	Rothia_32207	NA	T2	IMF	Duroc	-0.00754496	0.0161554	0.0715774	0.841612
477	Actinobacteria_201174	Actinobacteria_1760	Actinomycetales	Actinomycetaceae	NA	NA	T3	RF2	Landrace	-2.99536	3.16988	0.0755785	0.857455
477	Actinobacteria_201174	Actinobacteria_1760	Actinomycetales	Actinomycetaceae	NA	NA	T3	RF2	Duroc	-5.78744	2.67654	0.0755785	0.857455
1110	Actinobacteria_201174	Actinobacteria_1760	Coriobacteriales	Coriobacteriaceae	Olsenella	NA	T1	RF2	Landrace	-0.166382	6.75699	0.914982	0.862651
1110	Actinobacteria_201174	Actinobacteria_1760	Coriobacteriales	Coriobacteriaceae	Olsenella	NA	T1	RF2	Duroc	-2.8351	7.46072	0.914982	0.862651
980	Actinobacteria_201174	Actinobacteria_1760	Coriobacteriales	Coriobacteriaceae	Collinsella	Collinsella_aerofaciens	T1	IMF	Duroc	-0.00628203	0.00498223	0.171183	0.882775
980	Actinobacteria_201174	Actinobacteria_1760	Coriobacteriales	Coriobacteriaceae	Collinsella	Collinsella_aerofaciens	T1	IMF	Landrace	0.00857038	0.0100485	0.171183	0.882775
2906	Actinobacteria_201174	Actinobacteria_1760	Actinomycetales	Actinomycetaceae	Mobiluncus	NA	T1	IMF	Landrace	0.00187098	0.00140938	0.220694	0.882775
2906	Actinobacteria_201174	Actinobacteria_1760	Actinomycetales	Actinomycetaceae	Mobiluncus	NA	T1	IMF	Duroc	-0.00140105	0.00167241	0.220694	0.882775
1505	Actinobacteria_201174	Actinobacteria_1760	NA	NA	NA	NA	T3	RF1	Duroc	-0.797052	4.89065	0.967829	0.889829
1505	Actinobacteria_201174	Actinobacteria_1760	NA	NA	NA	NA	T3	RF1	Landrace	0.505434	4.14987	0.967829	0.889829
1505	Actinobacteria_201174	Actinobacteria_1760	NA	NA	NA	NA	T3	ADFI	Landrace	-3.03731	4.34109	0.702356	0.889829
1505	Actinobacteria_201174	Actinobacteria_1760	NA	NA	NA	NA	T3	ADFI	Duroc	-3.54452	5.09704	0.702356	0.889829
1329	Actinobacteria_201174	Actinobacteria_1760	Coriobacteriales	Coriobacteriaceae	NA	NA	T3	FCR	Landrace	0.00350395	0.00762199	0.68875	0.89269
1329	Actinobacteria_201174	Actinobacteria_1760	Coriobacteriales	Coriobacteriaceae	NA	NA	T3	FCR	Duroc	0.00632798	0.00736184	0.68875	0.89269
1329	Actinobacteria_201174	Actinobacteria_1760	Coriobacteriales	Coriobacteriaceae	NA	NA	T3	RF2	Landrace	1.06916	5.89775	0.62582	0.899404
1329	Actinobacteria_201174	Actinobacteria_1760	Coriobacteriales	Coriobacteriaceae	NA	NA	T3	RF2	Duroc	5.31403	5.69592	0.62582	0.899404
3792	Actinobacteria_201174	Actinobacteria_1760	Actinomycetales	Micrococcaceae	Rothia_32207	NA	T3	Backfat	Landrace	0.0257428	0.0258694	0.0538138	0.900802
3792	Actinobacteria_201174	Actinobacteria_1760	Actinomycetales	Micrococcaceae	Rothia_32207	NA	T3	Backfat	Duroc	-0.0238201	0.0167335	0.0538138	0.900802
4055	Actinobacteria_201174	Actinobacteria_1760	Actinomycetales	Corynebacteriaceae	Corynebacterium	NA	T3	Backfat	Landrace	0.0192657	0.0106661	0.0488285	0.900802
4055	Actinobacteria_201174	Actinobacteria_1760	Actinomycetales	Corynebacteriaceae	Corynebacterium	NA	T3	Backfat	Duroc	-0.0109153	0.00827469	0.0488285	0.900802
4055	Actinobacteria_201174	Actinobacteria_1760	Actinomycetales	Corynebacteriaceae	Corynebacterium	NA	T3	IMF	Duroc	0.00305405	0.00235428	0.430386	0.901167
4055	Actinobacteria_201174	Actinobacteria_1760	Actinomycetales	Corynebacteriaceae	Corynebacterium	NA	T3	IMF	Landrace	0.000997772	0.00308431	0.430386	0.901167
3792	Actinobacteria_201174	Actinobacteria_1760	Actinomycetales	Micrococcaceae	Rothia_32207	NA	T3	IMF	Duroc	0.0047792	0.00477366	0.435594	0.903954
3792	Actinobacteria_201174	Actinobacteria_1760	Actinomycetales	Micrococcaceae	Rothia_32207	NA	T3	IMF	Landrace	0.00945852	0.00800086	0.435594	0.903954
4385	Actinobacteria_201174	Actinobacteria_1760	Actinomycetales	Corynebacteriaceae	Corynebacterium	Corynebacterium_pilosum	T3	RF1	Duroc	5.48775	3.42872	0.257636	0.904939
4385	Actinobacteria_201174	Actinobacteria_1760	Actinomycetales	Corynebacteriaceae	Corynebacterium	Corynebacterium_pilosum	T3	RF1	Landrace	3.81416	4.31412	0.257636	0.904939
4385	Actinobacteria_201174	Actinobacteria_1760	Actinomycetales	Corynebacteriaceae	Corynebacterium	Corynebacterium_pilosum	T3	ADFI	Landrace	3.50778	4.53395	0.733602	0.904939
4385	Actinobacteria_201174	Actinobacteria_1760	Actinomycetales	Corynebacteriaceae	Corynebacterium	Corynebacterium_pilosum	T3	ADFI	Duroc	2.38954	3.60912	0.733602	0.904939
1110	Actinobacteria_201174	Actinobacteria_1760	Coriobacteriales	Coriobacteriaceae	Olsenella	NA	T1	Loin depth	Duroc	0.190378	0.147086	0.412442	0.911903
1110	Actinobacteria_201174	Actinobacteria_1760	Coriobacteriales	Coriobacteriaceae	Olsenella	NA	T1	Loin depth	Landrace	0.120857	0.134965	0.412442	0.911903
4385	Actinobacteria_201174	Actinobacteria_1760	Actinomycetales	Corynebacteriaceae	Corynebacterium	Corynebacterium_pilosum	T3	Backfat	Landrace	0.0270682	0.0232488	0.0660081	0.91283
4385	Actinobacteria_201174	Actinobacteria_1760	Actinomycetales	Corynebacteriaceae	Corynebacterium	Corynebacterium_pilosum	T3	Backfat	Duroc	-0.00983041	0.018759	0.0660081	0.91283
4385	Actinobacteria_201174	Actinobacteria_1760	Actinomycetales	Corynebacteriaceae	Corynebacterium	Corynebacterium_pilosum	T3	IMF	Duroc	0.00520582	0.00538269	0.454982	0.916671
4385	Actinobacteria_201174	Actinobacteria_1760	Actinomycetales	Corynebacteriaceae	Corynebacterium	Corynebacterium_pilosum	T3	IMF	Landrace	0.00110235	0.00661975	0.454982	0.916671
1329	Actinobacteria_201174	Actinobacteria_1760	Coriobacteriales	Coriobacteriaceae	NA	NA	T3	ADFI	Landrace	1.02741	6.25387	0.751853	0.920179
1329	Actinobacteria_201174	Actinobacteria_1760	Coriobacteriales	Coriobacteriaceae	NA	NA	T3	RF1	Landrace	0.553839	5.96556	0.663037	0.920179
1329	Actinobacteria_201174	Actinobacteria_1760	Coriobacteriales	Coriobacteriaceae	NA	NA	T3	ADFI	Duroc	4.40586	6.01418	0.751853	0.920179
1329	Actinobacteria_201174	Actinobacteria_1760	Coriobacteriales	Coriobacteriaceae	NA	NA	T3	RF1	Duroc	4.89897	5.76566	0.663037	0.920179
3792	Actinobacteria_201174	Actinobacteria_1760	Actinomycetales	Micrococcaceae	Rothia_32207	NA	T3	RF1	Landrace	-0.794316	4.64576	0.23577	0.924565
3792	Actinobacteria_201174	Actinobacteria_1760	Actinomycetales	Micrococcaceae	Rothia_32207	NA	T3	ADFI	Landrace	-1.32875	4.87046	0.75882	0.924565
3792	Actinobacteria_201174	Actinobacteria_1760	Actinomycetales	Micrococcaceae	Rothia_32207	NA	T3	RF1	Duroc	4.23249	3.07458	0.23577	0.924565
3792	Actinobacteria_201174	Actinobacteria_1760	Actinomycetales	Micrococcaceae	Rothia_32207	NA	T3	ADFI	Duroc	1.48021	3.23607	0.75882	0.924565
3228	Actinobacteria_201174	Actinobacteria_1760	Actinomycetales	Actinomycetaceae	NA	NA	T3	IMF	Duroc	0.00202691	0.00528287	0.483958	0.925432
3228	Actinobacteria_201174	Actinobacteria_1760	Actinomycetales	Actinomycetaceae	NA	NA	T3	IMF	Landrace	-0.00486215	0.00728905	0.483958	0.925432
4488	Actinobacteria_201174	Actinobacteria_1760	Actinomycetales	Actinomycetaceae	Actinomyces	NA	T3	IMF	Duroc	-0.00421738	0.00370192	0.497415	0.925432
4488	Actinobacteria_201174	Actinobacteria_1760	Actinomycetales	Actinomycetaceae	Actinomyces	NA	T3	IMF	Landrace	-3.67e-05	0.00122904	0.497415	0.925432
1329	Actinobacteria_201174	Actinobacteria_1760	Coriobacteriales	Coriobacteriaceae	NA	NA	T1	RF2	Duroc	-3.06315	2.32579	0.324063	0.926668
1329	Actinobacteria_201174	Actinobacteria_1760	Coriobacteriales	Coriobacteriaceae	NA	NA	T1	RF2	Landrace	0.370801	2.98081	0.324063	0.926668
4284	Actinobacteria_201174	Actinobacteria_1760	Actinomycetales	Corynebacteriaceae	Corynebacterium	Corynebacterium_glucuronolyticum	T1	RF2	Landrace	1.7532	2.10001	0.641001	0.926668
4284	Actinobacteria_201174	Actinobacteria_1760	Actinomycetales	Corynebacteriaceae	Corynebacterium	Corynebacterium_glucuronolyticum	T1	RF2	Duroc	0.822929	2.75139	0.641001	0.926668
3792	Actinobacteria_201174	Actinobacteria_1760	Actinomycetales	Micrococcaceae	Rothia_32207	NA	T2	Loin depth	Landrace	0.0825207	0.103773	0.0376958	0.92776
3792	Actinobacteria_201174	Actinobacteria_1760	Actinomycetales	Micrococcaceae	Rothia_32207	NA	T2	Loin depth	Duroc	-0.0582546	0.106391	0.0376958	0.92776
4055	Actinobacteria_201174	Actinobacteria_1760	Actinomycetales	Corynebacteriaceae	Corynebacterium	NA	T2	Loin depth	Landrace	0.0507499	0.0436893	0.0450112	0.92776
4055	Actinobacteria_201174	Actinobacteria_1760	Actinomycetales	Corynebacteriaceae	Corynebacterium	NA	T2	Loin depth	Duroc	-0.0667305	0.056057	0.0450112	0.92776
980	Actinobacteria_201174	Actinobacteria_1760	Coriobacteriales	Coriobacteriaceae	Collinsella	Collinsella_aerofaciens	T1	Backfat	Landrace	0.0364446	0.0338739	0.502041	0.937503
980	Actinobacteria_201174	Actinobacteria_1760	Coriobacteriales	Coriobacteriaceae	Collinsella	Collinsella_aerofaciens	T1	Backfat	Duroc	-5.03e-05	0.0182551	0.502041	0.937503
1110	Actinobacteria_201174	Actinobacteria_1760	Coriobacteriales	Coriobacteriaceae	Olsenella	NA	T1	Backfat	Landrace	0.0674012	0.0712936	0.459553	0.937503
1110	Actinobacteria_201174	Actinobacteria_1760	Coriobacteriales	Coriobacteriaceae	Olsenella	NA	T1	Backfat	Duroc	-0.020571	0.0774218	0.459553	0.937503
1329	Actinobacteria_201174	Actinobacteria_1760	Coriobacteriales	Coriobacteriaceae	NA	NA	T1	Backfat	Landrace	0.00978306	0.0307272	0.517938	0.937503
1329	Actinobacteria_201174	Actinobacteria_1760	Coriobacteriales	Coriobacteriaceae	NA	NA	T1	Backfat	Duroc	-0.021497	0.0247352	0.517938	0.937503
1505	Actinobacteria_201174	Actinobacteria_1760	NA	NA	NA	NA	T1	Backfat	Landrace	-0.0242507	0.0246464	0.428602	0.937503
1505	Actinobacteria_201174	Actinobacteria_1760	NA	NA	NA	NA	T1	Backfat	Duroc	0.0139372	0.0383975	0.428602	0.937503
4254	Actinobacteria_201174	Actinobacteria_1760	Coriobacteriales	Coriobacteriaceae	NA	NA	T1	Backfat	Landrace	-0.0713832	0.0607732	0.479701	0.937503
4254	Actinobacteria_201174	Actinobacteria_1760	Coriobacteriales	Coriobacteriaceae	NA	NA	T1	Backfat	Duroc	-0.046663	0.0687017	0.479701	0.937503
2980	Actinobacteria_201174	Actinobacteria_1760	NA	NA	NA	NA	T3	FCR	Landrace	-0.0148087	0.0267016	0.820637	0.938524
2980	Actinobacteria_201174	Actinobacteria_1760	NA	NA	NA	NA	T3	FCR	Duroc	-0.00132628	0.0235916	0.820637	0.938524
4385	Actinobacteria_201174	Actinobacteria_1760	Actinomycetales	Corynebacteriaceae	Corynebacterium	Corynebacterium_pilosum	T3	RF2	Duroc	4.91695	3.39268	0.335118	0.940063
4385	Actinobacteria_201174	Actinobacteria_1760	Actinomycetales	Corynebacteriaceae	Corynebacterium	Corynebacterium_pilosum	T3	RF2	Landrace	3.5907	4.26793	0.335118	0.940063
1505	Actinobacteria_201174	Actinobacteria_1760	NA	NA	NA	NA	T3	RF2	Duroc	-1.1822	4.83242	0.97044	0.942316
1505	Actinobacteria_201174	Actinobacteria_1760	NA	NA	NA	NA	T3	RF2	Landrace	-0.326589	4.10274	0.97044	0.942316
3398	Actinobacteria_201174	Actinobacteria_1760	Coriobacteriales	Coriobacteriaceae	NA	NA	T3	RF2	Landrace	-7.43999	8.3315	0.646356	0.942316
3398	Actinobacteria_201174	Actinobacteria_1760	Coriobacteriales	Coriobacteriaceae	NA	NA	T3	RF2	Duroc	-5.96831	9.51756	0.646356	0.942316
4055	Actinobacteria_201174	Actinobacteria_1760	Actinomycetales	Corynebacteriaceae	Corynebacterium	NA	T3	RF2	Duroc	3.43352	1.47726	0.0681934	0.942316
4055	Actinobacteria_201174	Actinobacteria_1760	Actinomycetales	Corynebacteriaceae	Corynebacterium	NA	T3	RF2	Landrace	0.877902	1.94843	0.0681934	0.942316
4284	Actinobacteria_201174	Actinobacteria_1760	Actinomycetales	Corynebacteriaceae	Corynebacterium	Corynebacterium_glucuronolyticum	T3	RF2	Landrace	2.29937	2.00866	0.346629	0.942316
4284	Actinobacteria_201174	Actinobacteria_1760	Actinomycetales	Corynebacteriaceae	Corynebacterium	Corynebacterium_glucuronolyticum	T3	RF2	Duroc	2.17226	1.59522	0.346629	0.942316
1329	Actinobacteria_201174	Actinobacteria_1760	Coriobacteriales	Coriobacteriaceae	NA	NA	T2	Loin depth	Landrace	-0.0640752	0.0640483	0.551455	0.943859
1329	Actinobacteria_201174	Actinobacteria_1760	Coriobacteriales	Coriobacteriaceae	NA	NA	T2	Loin depth	Duroc	0.000743632	0.0638042	0.551455	0.943859
2980	Actinobacteria_201174	Actinobacteria_1760	NA	NA	NA	NA	T2	Loin depth	Duroc	0.165466	0.212511	0.254949	0.943859
2980	Actinobacteria_201174	Actinobacteria_1760	NA	NA	NA	NA	T2	Loin depth	Landrace	0.339443	0.207306	0.254949	0.943859
3064	Actinobacteria_201174	Actinobacteria_1760	Actinomycetales	Corynebacteriaceae	Corynebacterium	NA	T2	Loin depth	Landrace	0.0937912	0.0780697	0.14466	0.943859
3064	Actinobacteria_201174	Actinobacteria_1760	Actinomycetales	Corynebacteriaceae	Corynebacterium	NA	T2	Loin depth	Duroc	-0.310202	0.206204	0.14466	0.943859
3285	Actinobacteria_201174	Actinobacteria_1760	NA	NA	NA	NA	T2	Loin depth	Landrace	-0.0443147	0.181414	0.334172	0.943859
3285	Actinobacteria_201174	Actinobacteria_1760	NA	NA	NA	NA	T2	Loin depth	Duroc	-0.187435	0.151576	0.334172	0.943859
4284	Actinobacteria_201174	Actinobacteria_1760	Actinomycetales	Corynebacteriaceae	Corynebacterium	Corynebacterium_glucuronolyticum	T2	Loin depth	Landrace	0.00201459	0.0148913	0.364334	0.943859
4284	Actinobacteria_201174	Actinobacteria_1760	Actinomycetales	Corynebacteriaceae	Corynebacterium	Corynebacterium_glucuronolyticum	T2	Loin depth	Duroc	0.0172114	0.012943	0.364334	0.943859
4385	Actinobacteria_201174	Actinobacteria_1760	Actinomycetales	Corynebacteriaceae	Corynebacterium	Corynebacterium_pilosum	T2	Loin depth	Landrace	0.140685	0.10318	0.0864837	0.943859
4385	Actinobacteria_201174	Actinobacteria_1760	Actinomycetales	Corynebacteriaceae	Corynebacterium	Corynebacterium_pilosum	T2	Loin depth	Duroc	0.000722477	0.10511	0.0864837	0.943859
4254	Actinobacteria_201174	Actinobacteria_1760	Coriobacteriales	Coriobacteriaceae	NA	NA	T1	Loin depth	Landrace	-0.0477057	0.113777	0.480561	0.943898
4254	Actinobacteria_201174	Actinobacteria_1760	Coriobacteriales	Coriobacteriaceae	NA	NA	T1	Loin depth	Duroc	-0.157194	0.129786	0.480561	0.943898
2980	Actinobacteria_201174	Actinobacteria_1760	NA	NA	NA	NA	T3	Backfat	Duroc	-0.220762	0.102429	0.0845238	0.944639
2980	Actinobacteria_201174	Actinobacteria_1760	NA	NA	NA	NA	T3	Backfat	Landrace	-0.190994	0.114203	0.0845238	0.944639
4407	Actinobacteria_201174	Actinobacteria_1760	Actinomycetales	Corynebacteriaceae	Corynebacterium	Corynebacterium_stationis	T3	Backfat	Duroc	-0.0107846	0.00573713	0.0811274	0.944639
4407	Actinobacteria_201174	Actinobacteria_1760	Actinomycetales	Corynebacteriaceae	Corynebacterium	Corynebacterium_stationis	T3	Backfat	Landrace	-0.000982282	0.00818248	0.0811274	0.944639
2906	Actinobacteria_201174	Actinobacteria_1760	Actinomycetales	Actinomycetaceae	Mobiluncus	NA	T2	Loin depth	Landrace	0.00348889	0.00338479	0.566443	0.945603
2906	Actinobacteria_201174	Actinobacteria_1760	Actinomycetales	Actinomycetaceae	Mobiluncus	NA	T2	Loin depth	Duroc	0.00147897	0.00472863	0.566443	0.945603
980	Actinobacteria_201174	Actinobacteria_1760	Coriobacteriales	Coriobacteriaceae	Collinsella	Collinsella_aerofaciens	T3	IMF	Landrace	0.0107203	0.0143132	0.695414	0.945671
980	Actinobacteria_201174	Actinobacteria_1760	Coriobacteriales	Coriobacteriaceae	Collinsella	Collinsella_aerofaciens	T3	IMF	Duroc	0.000300668	0.0092817	0.695414	0.945671
1505	Actinobacteria_201174	Actinobacteria_1760	NA	NA	NA	NA	T2	Loin depth	Landrace	-0.023521	0.0504447	0.651457	0.947662
1505	Actinobacteria_201174	Actinobacteria_1760	NA	NA	NA	NA	T2	Loin depth	Duroc	0.0266247	0.054235	0.651457	0.947662
2843	Actinobacteria_201174	Actinobacteria_1760	Coriobacteriales	Coriobacteriaceae	NA	NA	T2	Loin depth	Landrace	0.0521311	0.0686178	0.700814	0.947662
2843	Actinobacteria_201174	Actinobacteria_1760	Coriobacteriales	Coriobacteriaceae	NA	NA	T2	Loin depth	Duroc	0.0388134	0.0615581	0.700814	0.947662
3228	Actinobacteria_201174	Actinobacteria_1760	Actinomycetales	Actinomycetaceae	NA	NA	T2	Loin depth	Duroc	0.0181627	0.0492211	0.767284	0.95034
3228	Actinobacteria_201174	Actinobacteria_1760	Actinomycetales	Actinomycetaceae	NA	NA	T2	Loin depth	Landrace	0.0820997	0.116532	0.767284	0.95034
980	Actinobacteria_201174	Actinobacteria_1760	Coriobacteriales	Coriobacteriaceae	Collinsella	Collinsella_aerofaciens	T1	Loin depth	Landrace	0.0711907	0.0637107	0.515581	0.952282
980	Actinobacteria_201174	Actinobacteria_1760	Coriobacteriales	Coriobacteriaceae	Collinsella	Collinsella_aerofaciens	T1	Loin depth	Duroc	0.0234035	0.0339067	0.515581	0.952282
1110	Actinobacteria_201174	Actinobacteria_1760	Coriobacteriales	Coriobacteriaceae	Olsenella	NA	T1	RF1	Landrace	-2.35318	7.37076	0.946942	0.953082
1110	Actinobacteria_201174	Actinobacteria_1760	Coriobacteriales	Coriobacteriaceae	Olsenella	NA	T1	RF1	Duroc	-1.85929	8.12479	0.946942	0.953082
1110	Actinobacteria_201174	Actinobacteria_1760	Coriobacteriales	Coriobacteriaceae	Olsenella	NA	T1	ADFI	Duroc	-5.88576	8.82019	0.653928	0.953082
1110	Actinobacteria_201174	Actinobacteria_1760	Coriobacteriales	Coriobacteriaceae	Olsenella	NA	T1	ADFI	Landrace	1.86288	7.98276	0.653928	0.953082
4284	Actinobacteria_201174	Actinobacteria_1760	Actinomycetales	Corynebacteriaceae	Corynebacterium	Corynebacterium_glucuronolyticum	T3	IMF	Landrace	-0.000241781	0.00314632	0.713582	0.953846
4284	Actinobacteria_201174	Actinobacteria_1760	Actinomycetales	Corynebacteriaceae	Corynebacterium	Corynebacterium_glucuronolyticum	T3	IMF	Duroc	-0.00187056	0.00250489	0.713582	0.953846
2980	Actinobacteria_201174	Actinobacteria_1760	NA	NA	NA	NA	T3	ADFI	Landrace	-12.1433	21.9327	0.850777	0.957936
2980	Actinobacteria_201174	Actinobacteria_1760	NA	NA	NA	NA	T3	RF1	Landrace	-10.4825	20.8983	0.881754	0.957936
2980	Actinobacteria_201174	Actinobacteria_1760	NA	NA	NA	NA	T3	RF1	Duroc	-4.8895	18.4663	0.881754	0.957936
2980	Actinobacteria_201174	Actinobacteria_1760	NA	NA	NA	NA	T3	ADFI	Duroc	-3.76696	19.3686	0.850777	0.957936
477	Actinobacteria_201174	Actinobacteria_1760	Actinomycetales	Actinomycetaceae	NA	NA	T3	IMF	Duroc	0.00323021	0.00416145	0.731983	0.95823
477	Actinobacteria_201174	Actinobacteria_1760	Actinomycetales	Actinomycetaceae	NA	NA	T3	IMF	Landrace	0.00112586	0.00493503	0.731983	0.95823
2843	Actinobacteria_201174	Actinobacteria_1760	Coriobacteriales	Coriobacteriaceae	NA	NA	T3	IMF	Duroc	-0.00524511	0.0106015	0.781332	0.95823
2843	Actinobacteria_201174	Actinobacteria_1760	Coriobacteriales	Coriobacteriaceae	NA	NA	T3	IMF	Landrace	0.00206182	0.0108938	0.781332	0.95823
4284	Actinobacteria_201174	Actinobacteria_1760	Actinomycetales	Corynebacteriaceae	Corynebacterium	Corynebacterium_glucuronolyticum	T1	ADG	Duroc	-0.00121941	0.000858939	0.308772	0.959268
4284	Actinobacteria_201174	Actinobacteria_1760	Actinomycetales	Corynebacteriaceae	Corynebacterium	Corynebacterium_glucuronolyticum	T1	ADG	Landrace	-0.000937296	0.000655713	0.308772	0.959268
407	Actinobacteria_201174	Actinobacteria_1760	Actinomycetales	Actinomycetaceae	NA	NA	T3	IMF	Landrace	0.00825362	0.0134064	0.825767	0.963158
407	Actinobacteria_201174	Actinobacteria_1760	Actinomycetales	Actinomycetaceae	NA	NA	T3	IMF	Duroc	0.00673437	0.01245	0.825767	0.963158
4385	Actinobacteria_201174	Actinobacteria_1760	Actinomycetales	Corynebacteriaceae	Corynebacterium	Corynebacterium_pilosum	T3	Loin depth	Duroc	-0.06177	0.0354791	0.220584	0.963858
4385	Actinobacteria_201174	Actinobacteria_1760	Actinomycetales	Corynebacteriaceae	Corynebacterium	Corynebacterium_pilosum	T3	Loin depth	Landrace	-0.0549747	0.0441515	0.220584	0.963858
4284	Actinobacteria_201174	Actinobacteria_1760	Actinomycetales	Corynebacteriaceae	Corynebacterium	Corynebacterium_glucuronolyticum	T1	IMF	Landrace	0.00442536	0.00669256	0.733501	0.965266
4284	Actinobacteria_201174	Actinobacteria_1760	Actinomycetales	Corynebacteriaceae	Corynebacterium	Corynebacterium_glucuronolyticum	T1	IMF	Duroc	0.00165063	0.0086879	0.733501	0.965266
2906	Actinobacteria_201174	Actinobacteria_1760	Actinomycetales	Actinomycetaceae	Mobiluncus	NA	T1	RF1	Landrace	1.53794	0.465316	0.000289131	0.965878
2906	Actinobacteria_201174	Actinobacteria_1760	Actinomycetales	Actinomycetaceae	Mobiluncus	NA	T1	RF1	Duroc	-0.957725	0.583066	0.000289131	0.965878
2906	Actinobacteria_201174	Actinobacteria_1760	Actinomycetales	Actinomycetaceae	Mobiluncus	NA	T1	ADFI	Landrace	0.298184	0.51374	0.717149	0.965878
2906	Actinobacteria_201174	Actinobacteria_1760	Actinomycetales	Actinomycetaceae	Mobiluncus	NA	T1	ADFI	Duroc	-0.281899	0.644737	0.717149	0.965878
1505	Actinobacteria_201174	Actinobacteria_1760	NA	NA	NA	NA	T2	IMF	Landrace	-0.00310343	0.00773987	0.486428	0.965911
1505	Actinobacteria_201174	Actinobacteria_1760	NA	NA	NA	NA	T2	IMF	Landrace	-0.00310343	0.00773987	0.486428	0.965911
1505	Actinobacteria_201174	Actinobacteria_1760	NA	NA	NA	NA	T2	IMF	Duroc	-0.00980391	0.00826486	0.486428	0.965911
1505	Actinobacteria_201174	Actinobacteria_1760	NA	NA	NA	NA	T2	IMF	Duroc	-0.00980391	0.00826486	0.486428	0.965911
3228	Actinobacteria_201174	Actinobacteria_1760	Actinomycetales	Actinomycetaceae	NA	NA	T2	IMF	Landrace	-0.0173053	0.0175775	0.399555	0.965911
3228	Actinobacteria_201174	Actinobacteria_1760	Actinomycetales	Actinomycetaceae	NA	NA	T2	IMF	Duroc	0.00465302	0.00736407	0.399555	0.965911
3228	Actinobacteria_201174	Actinobacteria_1760	Actinomycetales	Actinomycetaceae	NA	NA	T2	IMF	Duroc	0.00465302	0.00736407	0.399555	0.965911
3228	Actinobacteria_201174	Actinobacteria_1760	Actinomycetales	Actinomycetaceae	NA	NA	T2	IMF	Landrace	-0.0173053	0.0175775	0.399555	0.965911
4055	Actinobacteria_201174	Actinobacteria_1760	Actinomycetales	Corynebacteriaceae	Corynebacterium	NA	T2	IMF	Landrace	0.00720752	0.00656707	0.468566	0.965911
4055	Actinobacteria_201174	Actinobacteria_1760	Actinomycetales	Corynebacteriaceae	Corynebacterium	NA	T2	IMF	Duroc	0.00127816	0.00848194	0.468566	0.965911
4055	Actinobacteria_201174	Actinobacteria_1760	Actinomycetales	Corynebacteriaceae	Corynebacterium	NA	T2	IMF	Duroc	0.00127816	0.00848194	0.468566	0.965911
4055	Actinobacteria_201174	Actinobacteria_1760	Actinomycetales	Corynebacteriaceae	Corynebacterium	NA	T2	IMF	Landrace	0.00720752	0.00656707	0.468566	0.965911
4284	Actinobacteria_201174	Actinobacteria_1760	Actinomycetales	Corynebacteriaceae	Corynebacterium	Corynebacterium_glucuronolyticum	T2	IMF	Landrace	0.00268591	0.00226386	0.351795	0.965911
4284	Actinobacteria_201174	Actinobacteria_1760	Actinomycetales	Corynebacteriaceae	Corynebacterium	Corynebacterium_glucuronolyticum	T2	IMF	Duroc	-0.000421081	0.00195368	0.351795	0.965911
4284	Actinobacteria_201174	Actinobacteria_1760	Actinomycetales	Corynebacteriaceae	Corynebacterium	Corynebacterium_glucuronolyticum	T2	IMF	Duroc	-0.000421081	0.00195368	0.351795	0.965911
4284	Actinobacteria_201174	Actinobacteria_1760	Actinomycetales	Corynebacteriaceae	Corynebacterium	Corynebacterium_glucuronolyticum	T2	IMF	Landrace	0.00268591	0.00226386	0.351795	0.965911
980	Actinobacteria_201174	Actinobacteria_1760	Coriobacteriales	Coriobacteriaceae	Collinsella	Collinsella_aerofaciens	T2	ADG	Duroc	0.0012584	0.00105562	0.393622	0.966621
980	Actinobacteria_201174	Actinobacteria_1760	Coriobacteriales	Coriobacteriaceae	Collinsella	Collinsella_aerofaciens	T2	ADG	Landrace	0.00163232	0.00123112	0.393622	0.966621
1329	Actinobacteria_201174	Actinobacteria_1760	Coriobacteriales	Coriobacteriaceae	NA	NA	T2	ADG	Landrace	-0.000299262	0.000916492	0.488539	0.966621
1329	Actinobacteria_201174	Actinobacteria_1760	Coriobacteriales	Coriobacteriaceae	NA	NA	T2	ADG	Duroc	-0.0010813	0.00090883	0.488539	0.966621
1505	Actinobacteria_201174	Actinobacteria_1760	NA	NA	NA	NA	T2	ADG	Duroc	-0.00088192	0.000770591	0.370682	0.966621
1505	Actinobacteria_201174	Actinobacteria_1760	NA	NA	NA	NA	T2	ADG	Landrace	-0.000905682	0.000724135	0.370682	0.966621
2906	Actinobacteria_201174	Actinobacteria_1760	Actinomycetales	Actinomycetaceae	Mobiluncus	NA	T2	ADG	Duroc	2.94e-06	6.65e-05	0.357437	0.966621
2906	Actinobacteria_201174	Actinobacteria_1760	Actinomycetales	Actinomycetaceae	Mobiluncus	NA	T2	ADG	Landrace	5.91e-05	4.77e-05	0.357437	0.966621
2980	Actinobacteria_201174	Actinobacteria_1760	NA	NA	NA	NA	T2	ADG	Duroc	-0.00194148	0.00300542	0.515104	0.966621
2980	Actinobacteria_201174	Actinobacteria_1760	NA	NA	NA	NA	T2	ADG	Landrace	0.00108845	0.00292077	0.515104	0.966621
3228	Actinobacteria_201174	Actinobacteria_1760	Actinomycetales	Actinomycetaceae	NA	NA	T2	ADG	Landrace	0.00064653	0.00161108	0.232105	0.966621
3228	Actinobacteria_201174	Actinobacteria_1760	Actinomycetales	Actinomycetaceae	NA	NA	T2	ADG	Duroc	-0.00101654	0.000680496	0.232105	0.966621
3285	Actinobacteria_201174	Actinobacteria_1760	NA	NA	NA	NA	T2	ADG	Duroc	0.00316114	0.00212246	0.326813	0.966621
3285	Actinobacteria_201174	Actinobacteria_1760	NA	NA	NA	NA	T2	ADG	Landrace	0.00223958	0.00251768	0.326813	0.966621
3792	Actinobacteria_201174	Actinobacteria_1760	Actinomycetales	Micrococcaceae	Rothia_32207	NA	T2	ADG	Landrace	0.00115016	0.00142387	0.30823	0.966621
3792	Actinobacteria_201174	Actinobacteria_1760	Actinomycetales	Micrococcaceae	Rothia_32207	NA	T2	ADG	Duroc	4.14e-05	0.00146008	0.30823	0.966621
4055	Actinobacteria_201174	Actinobacteria_1760	Actinomycetales	Corynebacteriaceae	Corynebacterium	NA	T2	ADG	Duroc	-0.000749942	0.000783883	0.111885	0.966621
4055	Actinobacteria_201174	Actinobacteria_1760	Actinomycetales	Corynebacteriaceae	Corynebacterium	NA	T2	ADG	Landrace	0.000650894	0.000610122	0.111885	0.966621
4284	Actinobacteria_201174	Actinobacteria_1760	Actinomycetales	Corynebacteriaceae	Corynebacterium	Corynebacterium_glucuronolyticum	T2	ADG	Landrace	0.000225143	0.000204706	0.128479	0.966621
4284	Actinobacteria_201174	Actinobacteria_1760	Actinomycetales	Corynebacteriaceae	Corynebacterium	Corynebacterium_glucuronolyticum	T2	ADG	Duroc	-0.00018893	0.000179453	0.128479	0.966621
4407	Actinobacteria_201174	Actinobacteria_1760	Actinomycetales	Corynebacteriaceae	Corynebacterium	Corynebacterium_stationis	T2	ADG	Duroc	-0.000701619	0.000584704	0.474717	0.966621
4407	Actinobacteria_201174	Actinobacteria_1760	Actinomycetales	Corynebacteriaceae	Corynebacterium	Corynebacterium_stationis	T2	ADG	Landrace	-0.000207441	0.0003898	0.474717	0.966621
980	Actinobacteria_201174	Actinobacteria_1760	Coriobacteriales	Coriobacteriaceae	Collinsella	Collinsella_aerofaciens	T3	RF2	Duroc	6.72047	5.94067	0.4376	0.968394
980	Actinobacteria_201174	Actinobacteria_1760	Coriobacteriales	Coriobacteriaceae	Collinsella	Collinsella_aerofaciens	T3	RF2	Landrace	0.563112	9.111	0.4376	0.968394
980	Actinobacteria_201174	Actinobacteria_1760	Coriobacteriales	Coriobacteriaceae	Collinsella	Collinsella_aerofaciens	T1	RF2	Duroc	1.17818	1.7321	0.744112	0.96931
980	Actinobacteria_201174	Actinobacteria_1760	Coriobacteriales	Coriobacteriaceae	Collinsella	Collinsella_aerofaciens	T1	RF2	Landrace	-0.261831	3.2283	0.744112	0.96931
1505	Actinobacteria_201174	Actinobacteria_1760	NA	NA	NA	NA	T1	RF2	Duroc	-2.34603	3.62748	0.810711	0.96931
1505	Actinobacteria_201174	Actinobacteria_1760	NA	NA	NA	NA	T1	RF2	Landrace	-0.712427	2.35603	0.810711	0.96931
940	Actinobacteria_201174	Actinobacteria_1760	Coriobacteriales	Coriobacteriaceae	NA	NA	T3	RF2	Duroc	9.67341	5.76518	0.243286	0.97053
940	Actinobacteria_201174	Actinobacteria_1760	Coriobacteriales	Coriobacteriaceae	NA	NA	T3	RF2	Landrace	7.57933	5.7229	0.243286	0.97053
2906	Actinobacteria_201174	Actinobacteria_1760	Actinomycetales	Actinomycetaceae	Mobiluncus	NA	T1	RF2	Landrace	1.05923	0.429945	0.00853769	0.972127
2906	Actinobacteria_201174	Actinobacteria_1760	Actinomycetales	Actinomycetaceae	Mobiluncus	NA	T1	RF2	Duroc	-0.716323	0.5391	0.00853769	0.972127
477	Actinobacteria_201174	Actinobacteria_1760	Actinomycetales	Actinomycetaceae	NA	NA	T3	Loin depth	Landrace	0.0318881	0.032903	0.374716	0.972267
477	Actinobacteria_201174	Actinobacteria_1760	Actinomycetales	Actinomycetaceae	NA	NA	T3	Loin depth	Duroc	0.0306893	0.0276898	0.374716	0.972267
523	Actinobacteria_201174	Actinobacteria_1760	Actinomycetales	Corynebacteriaceae	Corynebacterium	NA	T3	Loin depth	Duroc	-0.0992411	0.0709391	0.352091	0.972267
523	Actinobacteria_201174	Actinobacteria_1760	Actinomycetales	Corynebacteriaceae	Corynebacterium	NA	T3	Loin depth	Landrace	-0.0848846	0.0654206	0.352091	0.972267
980	Actinobacteria_201174	Actinobacteria_1760	Coriobacteriales	Coriobacteriaceae	Collinsella	Collinsella_aerofaciens	T3	Loin depth	Duroc	0.045573	0.0617695	0.305003	0.972267
980	Actinobacteria_201174	Actinobacteria_1760	Coriobacteriales	Coriobacteriaceae	Collinsella	Collinsella_aerofaciens	T3	Loin depth	Landrace	0.145056	0.0941214	0.305003	0.972267
1329	Actinobacteria_201174	Actinobacteria_1760	Coriobacteriales	Coriobacteriaceae	NA	NA	T3	Loin depth	Landrace	0.0383176	0.0610215	0.688218	0.972267
1329	Actinobacteria_201174	Actinobacteria_1760	Coriobacteriales	Coriobacteriaceae	NA	NA	T3	Loin depth	Duroc	0.0473451	0.0576042	0.688218	0.972267
1505	Actinobacteria_201174	Actinobacteria_1760	NA	NA	NA	NA	T3	Loin depth	Landrace	-0.0359077	0.0422644	0.527405	0.972267
1505	Actinobacteria_201174	Actinobacteria_1760	NA	NA	NA	NA	T3	Loin depth	Duroc	0.0174524	0.0489377	0.527405	0.972267
2843	Actinobacteria_201174	Actinobacteria_1760	Coriobacteriales	Coriobacteriaceae	NA	NA	T3	Loin depth	Duroc	-0.0173927	0.0694716	0.365025	0.972267
2843	Actinobacteria_201174	Actinobacteria_1760	Coriobacteriales	Coriobacteriaceae	NA	NA	T3	Loin depth	Landrace	0.0791777	0.0714838	0.365025	0.972267
2906	Actinobacteria_201174	Actinobacteria_1760	Actinomycetales	Actinomycetaceae	Mobiluncus	NA	T3	Loin depth	Landrace	0.00185273	0.00206597	0.326198	0.972267
2906	Actinobacteria_201174	Actinobacteria_1760	Actinomycetales	Actinomycetaceae	Mobiluncus	NA	T3	Loin depth	Duroc	0.00298083	0.00199097	0.326198	0.972267
2980	Actinobacteria_201174	Actinobacteria_1760	NA	NA	NA	NA	T3	Loin depth	Duroc	0.00807496	0.191344	0.735416	0.972267
2980	Actinobacteria_201174	Actinobacteria_1760	NA	NA	NA	NA	T3	Loin depth	Landrace	0.146035	0.215435	0.735416	0.972267
3064	Actinobacteria_201174	Actinobacteria_1760	Actinomycetales	Corynebacteriaceae	Corynebacterium	NA	T3	Loin depth	Duroc	-0.0258862	0.0236993	0.516896	0.972267
3064	Actinobacteria_201174	Actinobacteria_1760	Actinomycetales	Corynebacteriaceae	Corynebacterium	NA	T3	Loin depth	Landrace	-0.00936637	0.0376871	0.516896	0.972267
3228	Actinobacteria_201174	Actinobacteria_1760	Actinomycetales	Actinomycetaceae	NA	NA	T3	Loin depth	Landrace	0.0360388	0.0461574	0.577666	0.972267
3228	Actinobacteria_201174	Actinobacteria_1760	Actinomycetales	Actinomycetaceae	NA	NA	T3	Loin depth	Duroc	0.0366424	0.0352696	0.577666	0.972267
3792	Actinobacteria_201174	Actinobacteria_1760	Actinomycetales	Micrococcaceae	Rothia_32207	NA	T3	Loin depth	Landrace	-0.0244076	0.0480657	0.326912	0.972267
3792	Actinobacteria_201174	Actinobacteria_1760	Actinomycetales	Micrococcaceae	Rothia_32207	NA	T3	Loin depth	Duroc	-0.0467576	0.0317852	0.326912	0.972267
4055	Actinobacteria_201174	Actinobacteria_1760	Actinomycetales	Corynebacteriaceae	Corynebacterium	NA	T3	Loin depth	Duroc	-0.0156341	0.0154147	0.565017	0.972267
4055	Actinobacteria_201174	Actinobacteria_1760	Actinomycetales	Corynebacteriaceae	Corynebacterium	NA	T3	Loin depth	Landrace	-0.0105776	0.0201461	0.565017	0.972267
4284	Actinobacteria_201174	Actinobacteria_1760	Actinomycetales	Corynebacteriaceae	Corynebacterium	Corynebacterium_glucuronolyticum	T3	Loin depth	Landrace	0.00166095	0.0208848	0.415138	0.972267
4284	Actinobacteria_201174	Actinobacteria_1760	Actinomycetales	Corynebacteriaceae	Corynebacterium	Corynebacterium_glucuronolyticum	T3	Loin depth	Duroc	-0.0183307	0.0166464	0.415138	0.972267
4407	Actinobacteria_201174	Actinobacteria_1760	Actinomycetales	Corynebacteriaceae	Corynebacterium	Corynebacterium_stationis	T3	Loin depth	Duroc	-0.012185	0.0107434	0.5236	0.972267
4407	Actinobacteria_201174	Actinobacteria_1760	Actinomycetales	Corynebacteriaceae	Corynebacterium	Corynebacterium_stationis	T3	Loin depth	Landrace	-0.00903473	0.0156271	0.5236	0.972267
4488	Actinobacteria_201174	Actinobacteria_1760	Actinomycetales	Actinomycetaceae	Actinomyces	NA	T3	Loin depth	Duroc	-0.0185274	0.0245789	0.544903	0.972267
4488	Actinobacteria_201174	Actinobacteria_1760	Actinomycetales	Actinomycetaceae	Actinomyces	NA	T3	Loin depth	Landrace	-0.00808503	0.00816094	0.544903	0.972267
4284	Actinobacteria_201174	Actinobacteria_1760	Actinomycetales	Corynebacteriaceae	Corynebacterium	Corynebacterium_glucuronolyticum	T1	RF1	Duroc	2.11878	2.99209	0.427252	0.974394
4284	Actinobacteria_201174	Actinobacteria_1760	Actinomycetales	Corynebacteriaceae	Corynebacterium	Corynebacterium_glucuronolyticum	T1	ADFI	Landrace	-0.275402	2.49473	0.778206	0.974394
4284	Actinobacteria_201174	Actinobacteria_1760	Actinomycetales	Corynebacteriaceae	Corynebacterium	Corynebacterium_glucuronolyticum	T1	RF1	Landrace	2.90113	2.28487	0.427252	0.974394
4284	Actinobacteria_201174	Actinobacteria_1760	Actinomycetales	Corynebacteriaceae	Corynebacterium	Corynebacterium_glucuronolyticum	T1	ADFI	Duroc	-1.84271	3.26968	0.778206	0.974394
980	Actinobacteria_201174	Actinobacteria_1760	Coriobacteriales	Coriobacteriaceae	Collinsella	Collinsella_aerofaciens	T2	IMF	Duroc	-0.00677561	0.0114301	0.819249	0.977377
980	Actinobacteria_201174	Actinobacteria_1760	Coriobacteriales	Coriobacteriaceae	Collinsella	Collinsella_aerofaciens	T2	IMF	Duroc	-0.00677561	0.0114301	0.819249	0.977377
980	Actinobacteria_201174	Actinobacteria_1760	Coriobacteriales	Coriobacteriaceae	Collinsella	Collinsella_aerofaciens	T2	IMF	Landrace	-0.00384008	0.0133124	0.819249	0.977377
980	Actinobacteria_201174	Actinobacteria_1760	Coriobacteriales	Coriobacteriaceae	Collinsella	Collinsella_aerofaciens	T2	IMF	Landrace	-0.00384008	0.0133124	0.819249	0.977377
1329	Actinobacteria_201174	Actinobacteria_1760	Coriobacteriales	Coriobacteriaceae	NA	NA	T2	IMF	Landrace	0.00560783	0.00969281	0.819511	0.977377
1329	Actinobacteria_201174	Actinobacteria_1760	Coriobacteriales	Coriobacteriaceae	NA	NA	T2	IMF	Landrace	0.00560783	0.00969281	0.819511	0.977377
1329	Actinobacteria_201174	Actinobacteria_1760	Coriobacteriales	Coriobacteriaceae	NA	NA	T2	IMF	Duroc	-7.38e-05	0.00952138	0.819511	0.977377
1329	Actinobacteria_201174	Actinobacteria_1760	Coriobacteriales	Coriobacteriaceae	NA	NA	T2	IMF	Duroc	-7.38e-05	0.00952138	0.819511	0.977377
2843	Actinobacteria_201174	Actinobacteria_1760	Coriobacteriales	Coriobacteriaceae	NA	NA	T2	IMF	Landrace	0.00191261	0.0102207	0.751323	0.977377
2843	Actinobacteria_201174	Actinobacteria_1760	Coriobacteriales	Coriobacteriaceae	NA	NA	T2	IMF	Landrace	0.00191261	0.0102207	0.751323	0.977377
2843	Actinobacteria_201174	Actinobacteria_1760	Coriobacteriales	Coriobacteriaceae	NA	NA	T2	IMF	Duroc	-0.0056991	0.00940894	0.751323	0.977377
2843	Actinobacteria_201174	Actinobacteria_1760	Coriobacteriales	Coriobacteriaceae	NA	NA	T2	IMF	Duroc	-0.0056991	0.00940894	0.751323	0.977377
2906	Actinobacteria_201174	Actinobacteria_1760	Actinomycetales	Actinomycetaceae	Mobiluncus	NA	T2	IMF	Duroc	0.000379155	0.000708574	0.803487	0.977377
2906	Actinobacteria_201174	Actinobacteria_1760	Actinomycetales	Actinomycetaceae	Mobiluncus	NA	T2	IMF	Duroc	0.000379155	0.000708574	0.803487	0.977377
2906	Actinobacteria_201174	Actinobacteria_1760	Actinomycetales	Actinomycetaceae	Mobiluncus	NA	T2	IMF	Landrace	-2.43e-05	0.00050678	0.803487	0.977377
2906	Actinobacteria_201174	Actinobacteria_1760	Actinomycetales	Actinomycetaceae	Mobiluncus	NA	T2	IMF	Landrace	-2.43e-05	0.00050678	0.803487	0.977377
2980	Actinobacteria_201174	Actinobacteria_1760	NA	NA	NA	NA	T2	IMF	Landrace	0.0290431	0.0320296	0.608155	0.977377
2980	Actinobacteria_201174	Actinobacteria_1760	NA	NA	NA	NA	T2	IMF	Duroc	0.00681199	0.0326281	0.608155	0.977377
2980	Actinobacteria_201174	Actinobacteria_1760	NA	NA	NA	NA	T2	IMF	Duroc	0.00681199	0.0326281	0.608155	0.977377
2980	Actinobacteria_201174	Actinobacteria_1760	NA	NA	NA	NA	T2	IMF	Landrace	0.0290431	0.0320296	0.608155	0.977377
3064	Actinobacteria_201174	Actinobacteria_1760	Actinomycetales	Corynebacteriaceae	Corynebacterium	NA	T2	IMF	Landrace	0.00808221	0.0120599	0.770767	0.977377
3064	Actinobacteria_201174	Actinobacteria_1760	Actinomycetales	Corynebacteriaceae	Corynebacterium	NA	T2	IMF	Landrace	0.00808221	0.0120599	0.770767	0.977377
3064	Actinobacteria_201174	Actinobacteria_1760	Actinomycetales	Corynebacteriaceae	Corynebacterium	NA	T2	IMF	Duroc	-0.00767861	0.032135	0.770767	0.977377
3064	Actinobacteria_201174	Actinobacteria_1760	Actinomycetales	Corynebacteriaceae	Corynebacterium	NA	T2	IMF	Duroc	-0.00767861	0.032135	0.770767	0.977377
3285	Actinobacteria_201174	Actinobacteria_1760	NA	NA	NA	NA	T2	IMF	Landrace	0.0172803	0.0275405	0.807712	0.977377
3285	Actinobacteria_201174	Actinobacteria_1760	NA	NA	NA	NA	T2	IMF	Duroc	0.00661127	0.0228879	0.807712	0.977377
3285	Actinobacteria_201174	Actinobacteria_1760	NA	NA	NA	NA	T2	IMF	Duroc	0.00661127	0.0228879	0.807712	0.977377
3285	Actinobacteria_201174	Actinobacteria_1760	NA	NA	NA	NA	T2	IMF	Landrace	0.0172803	0.0275405	0.807712	0.977377
4407	Actinobacteria_201174	Actinobacteria_1760	Actinomycetales	Corynebacteriaceae	Corynebacterium	Corynebacterium_stationis	T2	IMF	Landrace	0.00207086	0.00416081	0.807187	0.977377
4407	Actinobacteria_201174	Actinobacteria_1760	Actinomycetales	Corynebacteriaceae	Corynebacterium	Corynebacterium_stationis	T2	IMF	Landrace	0.00207086	0.00416081	0.807187	0.977377
4407	Actinobacteria_201174	Actinobacteria_1760	Actinomycetales	Corynebacteriaceae	Corynebacterium	Corynebacterium_stationis	T2	IMF	Duroc	-0.00176374	0.00622124	0.807187	0.977377
4407	Actinobacteria_201174	Actinobacteria_1760	Actinomycetales	Corynebacteriaceae	Corynebacterium	Corynebacterium_stationis	T2	IMF	Duroc	-0.00176374	0.00622124	0.807187	0.977377
1505	Actinobacteria_201174	Actinobacteria_1760	NA	NA	NA	NA	T2	RF2	Landrace	-6.22993	3.61645	0.227447	0.977401
1505	Actinobacteria_201174	Actinobacteria_1760	NA	NA	NA	NA	T2	RF2	Duroc	-3.18117	3.80403	0.227447	0.977401
1505	Actinobacteria_201174	Actinobacteria_1760	NA	NA	NA	NA	T1	ADFI	Landrace	0.843879	2.78905	0.832382	0.978107
1505	Actinobacteria_201174	Actinobacteria_1760	NA	NA	NA	NA	T1	RF1	Landrace	-1.61431	2.56493	0.670105	0.978107
1505	Actinobacteria_201174	Actinobacteria_1760	NA	NA	NA	NA	T1	ADFI	Duroc	-1.51977	4.29483	0.832382	0.978107
1505	Actinobacteria_201174	Actinobacteria_1760	NA	NA	NA	NA	T1	RF1	Duroc	-3.31305	3.94869	0.670105	0.978107
3285	Actinobacteria_201174	Actinobacteria_1760	NA	NA	NA	NA	T1	RF2	Duroc	2.95091	4.53826	0.754533	0.978159
3285	Actinobacteria_201174	Actinobacteria_1760	NA	NA	NA	NA	T1	RF2	Landrace	3.14722	5.35065	0.754533	0.978159
2980	Actinobacteria_201174	Actinobacteria_1760	NA	NA	NA	NA	T3	RF2	Landrace	-11.7722	20.6683	0.843175	0.978801
2980	Actinobacteria_201174	Actinobacteria_1760	NA	NA	NA	NA	T3	RF2	Duroc	-3.72007	18.2598	0.843175	0.978801
3792	Actinobacteria_201174	Actinobacteria_1760	Actinomycetales	Micrococcaceae	Rothia_32207	NA	T3	RF2	Duroc	3.89905	3.04193	0.26843	0.978801
3792	Actinobacteria_201174	Actinobacteria_1760	Actinomycetales	Micrococcaceae	Rothia_32207	NA	T3	RF2	Landrace	-0.982683	4.59269	0.26843	0.978801
980	Actinobacteria_201174	Actinobacteria_1760	Coriobacteriales	Coriobacteriaceae	Collinsella	Collinsella_aerofaciens	T2	RF2	Duroc	0.269969	5.22341	0.751403	0.979058
980	Actinobacteria_201174	Actinobacteria_1760	Coriobacteriales	Coriobacteriaceae	Collinsella	Collinsella_aerofaciens	T2	RF2	Landrace	-2.9681	6.12593	0.751403	0.979058
2906	Actinobacteria_201174	Actinobacteria_1760	Actinomycetales	Actinomycetaceae	Mobiluncus	NA	T2	RF2	Duroc	-0.256223	0.330248	0.464094	0.979058
2906	Actinobacteria_201174	Actinobacteria_1760	Actinomycetales	Actinomycetaceae	Mobiluncus	NA	T2	RF2	Landrace	0.0957918	0.238587	0.464094	0.979058
2980	Actinobacteria_201174	Actinobacteria_1760	NA	NA	NA	NA	T2	RF2	Landrace	-4.03499	14.7202	0.811202	0.979058
2980	Actinobacteria_201174	Actinobacteria_1760	NA	NA	NA	NA	T2	RF2	Duroc	-9.52988	15.0563	0.811202	0.979058
3285	Actinobacteria_201174	Actinobacteria_1760	NA	NA	NA	NA	T1	Backfat	Duroc	-0.0239953	0.0478095	0.704832	0.9799
3285	Actinobacteria_201174	Actinobacteria_1760	NA	NA	NA	NA	T1	Backfat	Landrace	-0.0461969	0.0567894	0.704832	0.9799
407	Actinobacteria_201174	Actinobacteria_1760	Actinomycetales	Actinomycetaceae	NA	NA	T3	Loin depth	Landrace	-0.0240267	0.0893188	0.835345	0.984433
407	Actinobacteria_201174	Actinobacteria_1760	Actinomycetales	Actinomycetaceae	NA	NA	T3	Loin depth	Duroc	-0.0380888	0.0828923	0.835345	0.984433
1329	Actinobacteria_201174	Actinobacteria_1760	Coriobacteriales	Coriobacteriaceae	NA	NA	T1	ADG	Landrace	-0.000926691	0.000930693	0.416134	0.985581
1329	Actinobacteria_201174	Actinobacteria_1760	Coriobacteriales	Coriobacteriaceae	NA	NA	T1	ADG	Duroc	-0.000875556	0.000726686	0.416134	0.985581
3398	Actinobacteria_201174	Actinobacteria_1760	Coriobacteriales	Coriobacteriaceae	NA	NA	T3	Loin depth	Landrace	-0.0275382	0.087342	0.949409	0.985833
3398	Actinobacteria_201174	Actinobacteria_1760	Coriobacteriales	Coriobacteriaceae	NA	NA	T3	Loin depth	Duroc	-0.00732162	0.0997832	0.949409	0.985833
980	Actinobacteria_201174	Actinobacteria_1760	Coriobacteriales	Coriobacteriaceae	Collinsella	Collinsella_aerofaciens	T1	ADG	Duroc	-0.000368683	0.000537544	0.790498	0.989611
980	Actinobacteria_201174	Actinobacteria_1760	Coriobacteriales	Coriobacteriaceae	Collinsella	Collinsella_aerofaciens	T1	ADG	Landrace	-0.000259986	0.00100353	0.790498	0.989611
1110	Actinobacteria_201174	Actinobacteria_1760	Coriobacteriales	Coriobacteriaceae	Olsenella	NA	T1	ADG	Duroc	-0.00135274	0.0023233	0.583543	0.989611
1110	Actinobacteria_201174	Actinobacteria_1760	Coriobacteriales	Coriobacteriaceae	Olsenella	NA	T1	ADG	Landrace	0.000991209	0.00210762	0.583543	0.989611
1505	Actinobacteria_201174	Actinobacteria_1760	NA	NA	NA	NA	T1	ADG	Duroc	0.00051548	0.00113031	0.549036	0.989611
1505	Actinobacteria_201174	Actinobacteria_1760	NA	NA	NA	NA	T1	ADG	Landrace	0.000803946	0.000733674	0.549036	0.989611
3285	Actinobacteria_201174	Actinobacteria_1760	NA	NA	NA	NA	T1	ADG	Landrace	-0.00129419	0.00166811	0.528775	0.989611
3285	Actinobacteria_201174	Actinobacteria_1760	NA	NA	NA	NA	T1	ADG	Duroc	-0.00148129	0.00141144	0.528775	0.989611
4254	Actinobacteria_201174	Actinobacteria_1760	Coriobacteriales	Coriobacteriaceae	NA	NA	T1	ADG	Duroc	-0.000406913	0.00203362	0.766851	0.989611
4254	Actinobacteria_201174	Actinobacteria_1760	Coriobacteriales	Coriobacteriaceae	NA	NA	T1	ADG	Landrace	0.0010572	0.00174386	0.766851	0.989611
3064	Actinobacteria_201174	Actinobacteria_1760	Actinomycetales	Corynebacteriaceae	Corynebacterium	NA	T2	RF2	Landrace	5.93293	5.62791	0.40535	0.990298
3064	Actinobacteria_201174	Actinobacteria_1760	Actinomycetales	Corynebacteriaceae	Corynebacterium	NA	T2	RF2	Duroc	-12.0047	15.3447	0.40535	0.990298
4385	Actinobacteria_201174	Actinobacteria_1760	Actinomycetales	Corynebacteriaceae	Corynebacterium	Corynebacterium_pilosum	T2	RF2	Landrace	3.43942	7.24813	0.893337	0.990298
4385	Actinobacteria_201174	Actinobacteria_1760	Actinomycetales	Corynebacteriaceae	Corynebacterium	Corynebacterium_pilosum	T2	RF2	Duroc	2.84689	7.35052	0.893337	0.990298
4284	Actinobacteria_201174	Actinobacteria_1760	Actinomycetales	Corynebacteriaceae	Corynebacterium	Corynebacterium_glucuronolyticum	T1	Backfat	Landrace	0.00895377	0.0239111	0.816002	0.99086
4284	Actinobacteria_201174	Actinobacteria_1760	Actinomycetales	Corynebacteriaceae	Corynebacterium	Corynebacterium_glucuronolyticum	T1	Backfat	Duroc	-0.00262749	0.0312958	0.816002	0.99086
407	Actinobacteria_201174	Actinobacteria_1760	Actinomycetales	Actinomycetaceae	NA	NA	T3	Backfat	Landrace	-0.0833047	0.0476923	0.148201	0.991023
407	Actinobacteria_201174	Actinobacteria_1760	Actinomycetales	Actinomycetaceae	NA	NA	T3	Backfat	Duroc	-0.0564461	0.0444133	0.148201	0.991023
477	Actinobacteria_201174	Actinobacteria_1760	Actinomycetales	Actinomycetaceae	NA	NA	T3	Backfat	Duroc	0.0110459	0.0146345	0.260749	0.991023
477	Actinobacteria_201174	Actinobacteria_1760	Actinomycetales	Actinomycetaceae	NA	NA	T3	Backfat	Landrace	0.0267134	0.0174219	0.260749	0.991023
523	Actinobacteria_201174	Actinobacteria_1760	Actinomycetales	Corynebacteriaceae	Corynebacterium	NA	T3	Backfat	Landrace	-0.020037	0.0349521	0.208345	0.991023
523	Actinobacteria_201174	Actinobacteria_1760	Actinomycetales	Corynebacteriaceae	Corynebacterium	NA	T3	Backfat	Duroc	-0.0579445	0.0378784	0.208345	0.991023
940	Actinobacteria_201174	Actinobacteria_1760	Coriobacteriales	Coriobacteriaceae	NA	NA	T3	Backfat	Duroc	0.0203891	0.0327277	0.43944	0.991023
940	Actinobacteria_201174	Actinobacteria_1760	Coriobacteriales	Coriobacteriaceae	NA	NA	T3	Backfat	Landrace	0.038991	0.0320632	0.43944	0.991023
980	Actinobacteria_201174	Actinobacteria_1760	Coriobacteriales	Coriobacteriaceae	Collinsella	Collinsella_aerofaciens	T3	Backfat	Duroc	-0.00293458	0.0339065	0.70153	0.991023
980	Actinobacteria_201174	Actinobacteria_1760	Coriobacteriales	Coriobacteriaceae	Collinsella	Collinsella_aerofaciens	T3	Backfat	Landrace	0.0332452	0.0504312	0.70153	0.991023
1329	Actinobacteria_201174	Actinobacteria_1760	Coriobacteriales	Coriobacteriaceae	NA	NA	T3	Backfat	Landrace	0.00727232	0.0324892	0.970013	0.991023
1329	Actinobacteria_201174	Actinobacteria_1760	Coriobacteriales	Coriobacteriaceae	NA	NA	T3	Backfat	Duroc	0.000538092	0.0305847	0.970013	0.991023
1505	Actinobacteria_201174	Actinobacteria_1760	NA	NA	NA	NA	T3	Backfat	Landrace	-0.00432013	0.0223956	0.679405	0.991023
1505	Actinobacteria_201174	Actinobacteria_1760	NA	NA	NA	NA	T3	Backfat	Duroc	0.018495	0.0260078	0.679405	0.991023
2843	Actinobacteria_201174	Actinobacteria_1760	Coriobacteriales	Coriobacteriaceae	NA	NA	T3	Backfat	Duroc	-0.00489402	0.0375057	0.843921	0.991023
2843	Actinobacteria_201174	Actinobacteria_1760	Coriobacteriales	Coriobacteriaceae	NA	NA	T3	Backfat	Landrace	0.0167841	0.0387426	0.843921	0.991023
2906	Actinobacteria_201174	Actinobacteria_1760	Actinomycetales	Actinomycetaceae	Mobiluncus	NA	T3	Backfat	Landrace	0.00132175	0.00109827	0.467447	0.991023
2906	Actinobacteria_201174	Actinobacteria_1760	Actinomycetales	Actinomycetaceae	Mobiluncus	NA	T3	Backfat	Duroc	0.000580852	0.00105449	0.467447	0.991023
3064	Actinobacteria_201174	Actinobacteria_1760	Actinomycetales	Corynebacteriaceae	Corynebacterium	NA	T3	Backfat	Landrace	0.0202648	0.0194371	0.174227	0.991023
3064	Actinobacteria_201174	Actinobacteria_1760	Actinomycetales	Corynebacteriaceae	Corynebacterium	NA	T3	Backfat	Duroc	-0.00991093	0.0124918	0.174227	0.991023
3228	Actinobacteria_201174	Actinobacteria_1760	Actinomycetales	Actinomycetaceae	NA	NA	T3	Backfat	Landrace	0.0330173	0.0245964	0.406824	0.991023
3228	Actinobacteria_201174	Actinobacteria_1760	Actinomycetales	Actinomycetaceae	NA	NA	T3	Backfat	Duroc	0.0163323	0.0189632	0.406824	0.991023
3398	Actinobacteria_201174	Actinobacteria_1760	Coriobacteriales	Coriobacteriaceae	NA	NA	T3	Backfat	Duroc	-0.0490204	0.0534932	0.642994	0.991023
3398	Actinobacteria_201174	Actinobacteria_1760	Coriobacteriales	Coriobacteriaceae	NA	NA	T3	Backfat	Landrace	-0.00968064	0.0466821	0.642994	0.991023
4284	Actinobacteria_201174	Actinobacteria_1760	Actinomycetales	Corynebacteriaceae	Corynebacterium	Corynebacterium_glucuronolyticum	T3	Backfat	Duroc	-0.00198886	0.00889226	0.956306	0.991023
4284	Actinobacteria_201174	Actinobacteria_1760	Actinomycetales	Corynebacteriaceae	Corynebacterium	Corynebacterium_glucuronolyticum	T3	Backfat	Landrace	-0.00314419	0.0110426	0.956306	0.991023
4488	Actinobacteria_201174	Actinobacteria_1760	Actinomycetales	Actinomycetaceae	Actinomyces	NA	T3	Backfat	Duroc	-0.0042992	0.013008	0.258057	0.991023
4488	Actinobacteria_201174	Actinobacteria_1760	Actinomycetales	Actinomycetaceae	Actinomyces	NA	T3	Backfat	Landrace	-0.00716053	0.00436627	0.258057	0.991023
980	Actinobacteria_201174	Actinobacteria_1760	Coriobacteriales	Coriobacteriaceae	Collinsella	Collinsella_aerofaciens	T2	FCR	Landrace	-0.00903628	0.00991254	0.602911	0.991622
980	Actinobacteria_201174	Actinobacteria_1760	Coriobacteriales	Coriobacteriaceae	Collinsella	Collinsella_aerofaciens	T2	FCR	Duroc	-0.00307086	0.00845197	0.602911	0.991622
1329	Actinobacteria_201174	Actinobacteria_1760	Coriobacteriales	Coriobacteriaceae	NA	NA	T2	FCR	Duroc	0.00877516	0.0073075	0.460088	0.991622
1329	Actinobacteria_201174	Actinobacteria_1760	Coriobacteriales	Coriobacteriaceae	NA	NA	T2	FCR	Landrace	0.00111135	0.00743892	0.460088	0.991622
1505	Actinobacteria_201174	Actinobacteria_1760	NA	NA	NA	NA	T2	FCR	Landrace	-0.00864709	0.00585602	0.322514	0.991622
1505	Actinobacteria_201174	Actinobacteria_1760	NA	NA	NA	NA	T2	FCR	Duroc	-0.00249582	0.00616046	0.322514	0.991622
2843	Actinobacteria_201174	Actinobacteria_1760	Coriobacteriales	Coriobacteriaceae	NA	NA	T2	FCR	Duroc	0.000600988	0.00722395	0.416032	0.991622
2843	Actinobacteria_201174	Actinobacteria_1760	Coriobacteriales	Coriobacteriaceae	NA	NA	T2	FCR	Landrace	-0.009337	0.00788192	0.416032	0.991622
2906	Actinobacteria_201174	Actinobacteria_1760	Actinomycetales	Actinomycetaceae	Mobiluncus	NA	T2	FCR	Duroc	-0.000472966	0.000534622	0.562086	0.991622
2906	Actinobacteria_201174	Actinobacteria_1760	Actinomycetales	Actinomycetaceae	Mobiluncus	NA	T2	FCR	Landrace	1.57e-05	0.00038625	0.562086	0.991622
2980	Actinobacteria_201174	Actinobacteria_1760	NA	NA	NA	NA	T2	FCR	Duroc	-0.0148507	0.0243677	0.820941	0.991622
2980	Actinobacteria_201174	Actinobacteria_1760	NA	NA	NA	NA	T2	FCR	Landrace	-0.0116539	0.0238246	0.820941	0.991622
3064	Actinobacteria_201174	Actinobacteria_1760	Actinomycetales	Corynebacteriaceae	Corynebacterium	NA	T2	FCR	Landrace	0.0109019	0.00910183	0.279524	0.991622
3064	Actinobacteria_201174	Actinobacteria_1760	Actinomycetales	Corynebacteriaceae	Corynebacterium	NA	T2	FCR	Duroc	-0.0247701	0.0248064	0.279524	0.991622
3228	Actinobacteria_201174	Actinobacteria_1760	Actinomycetales	Actinomycetaceae	NA	NA	T2	FCR	Duroc	-0.00149938	0.00546774	0.873414	0.991622
3228	Actinobacteria_201174	Actinobacteria_1760	Actinomycetales	Actinomycetaceae	NA	NA	T2	FCR	Landrace	0.00468605	0.0131994	0.873414	0.991622
3285	Actinobacteria_201174	Actinobacteria_1760	NA	NA	NA	NA	T2	FCR	Landrace	-0.0119275	0.0204125	0.714228	0.991622
3285	Actinobacteria_201174	Actinobacteria_1760	NA	NA	NA	NA	T2	FCR	Duroc	0.000642256	0.0171399	0.714228	0.991622
3398	Actinobacteria_201174	Actinobacteria_1760	Coriobacteriales	Coriobacteriaceae	NA	NA	T2	FCR	Landrace	-0.00736784	0.0103969	0.712086	0.991622
3398	Actinobacteria_201174	Actinobacteria_1760	Coriobacteriales	Coriobacteriaceae	NA	NA	T2	FCR	Duroc	-0.00893953	0.0137971	0.712086	0.991622
3792	Actinobacteria_201174	Actinobacteria_1760	Actinomycetales	Micrococcaceae	Rothia_32207	NA	T2	FCR	Landrace	-0.00170455	0.0115363	0.630545	0.991622
3792	Actinobacteria_201174	Actinobacteria_1760	Actinomycetales	Micrococcaceae	Rothia_32207	NA	T2	FCR	Duroc	-0.00726883	0.0118355	0.630545	0.991622
4055	Actinobacteria_201174	Actinobacteria_1760	Actinomycetales	Corynebacteriaceae	Corynebacterium	NA	T2	FCR	Duroc	-0.00775065	0.00639558	0.438193	0.991622
4055	Actinobacteria_201174	Actinobacteria_1760	Actinomycetales	Corynebacteriaceae	Corynebacterium	NA	T2	FCR	Landrace	-0.00135725	0.00493312	0.438193	0.991622
4284	Actinobacteria_201174	Actinobacteria_1760	Actinomycetales	Corynebacteriaceae	Corynebacterium	Corynebacterium_glucuronolyticum	T2	FCR	Duroc	0.00101777	0.00146064	0.778295	0.991622
4284	Actinobacteria_201174	Actinobacteria_1760	Actinomycetales	Corynebacteriaceae	Corynebacterium	Corynebacterium_glucuronolyticum	T2	FCR	Landrace	0.000702085	0.00167214	0.778295	0.991622
4385	Actinobacteria_201174	Actinobacteria_1760	Actinomycetales	Corynebacteriaceae	Corynebacterium	Corynebacterium_pilosum	T2	FCR	Landrace	0.00454291	0.0117368	0.898557	0.991622
4385	Actinobacteria_201174	Actinobacteria_1760	Actinomycetales	Corynebacteriaceae	Corynebacterium	Corynebacterium_pilosum	T2	FCR	Duroc	0.00177589	0.0119029	0.898557	0.991622
4407	Actinobacteria_201174	Actinobacteria_1760	Actinomycetales	Corynebacteriaceae	Corynebacterium	Corynebacterium_stationis	T2	FCR	Landrace	-0.00311307	0.00318466	0.51295	0.991622
4407	Actinobacteria_201174	Actinobacteria_1760	Actinomycetales	Corynebacteriaceae	Corynebacterium	Corynebacterium_stationis	T2	FCR	Duroc	-0.0040324	0.00475777	0.51295	0.991622
4284	Actinobacteria_201174	Actinobacteria_1760	Actinomycetales	Corynebacteriaceae	Corynebacterium	Corynebacterium_glucuronolyticum	T2	RF2	Duroc	0.843209	0.902164	0.637108	0.992179
4284	Actinobacteria_201174	Actinobacteria_1760	Actinomycetales	Corynebacteriaceae	Corynebacterium	Corynebacterium_glucuronolyticum	T2	RF2	Landrace	0.581832	1.03272	0.637108	0.992179
980	Actinobacteria_201174	Actinobacteria_1760	Coriobacteriales	Coriobacteriaceae	Collinsella	Collinsella_aerofaciens	T2	ADFI	Landrace	0.972553	6.85245	0.802322	0.992885
980	Actinobacteria_201174	Actinobacteria_1760	Coriobacteriales	Coriobacteriaceae	Collinsella	Collinsella_aerofaciens	T2	RF1	Landrace	-5.23759	6.25669	0.654095	0.992885
980	Actinobacteria_201174	Actinobacteria_1760	Coriobacteriales	Coriobacteriaceae	Collinsella	Collinsella_aerofaciens	T2	RF1	Duroc	-1.80087	5.33525	0.654095	0.992885
980	Actinobacteria_201174	Actinobacteria_1760	Coriobacteriales	Coriobacteriaceae	Collinsella	Collinsella_aerofaciens	T2	ADFI	Duroc	3.22108	5.86352	0.802322	0.992885
1329	Actinobacteria_201174	Actinobacteria_1760	Coriobacteriales	Coriobacteriaceae	NA	NA	T2	ADFI	Duroc	2.71979	5.04653	0.825337	0.992885
1329	Actinobacteria_201174	Actinobacteria_1760	Coriobacteriales	Coriobacteriaceae	NA	NA	T2	RF1	Landrace	0.597512	4.69772	0.375039	0.992885
1329	Actinobacteria_201174	Actinobacteria_1760	Coriobacteriales	Coriobacteriaceae	NA	NA	T2	ADFI	Landrace	-0.389606	5.10501	0.825337	0.992885
1329	Actinobacteria_201174	Actinobacteria_1760	Coriobacteriales	Coriobacteriaceae	NA	NA	T2	RF1	Duroc	6.17575	4.61422	0.375039	0.992885
1505	Actinobacteria_201174	Actinobacteria_1760	NA	NA	NA	NA	T2	ADFI	Duroc	-5.35506	4.2631	0.121494	0.992885
1505	Actinobacteria_201174	Actinobacteria_1760	NA	NA	NA	NA	T2	RF1	Landrace	-5.04403	3.6998	0.394414	0.992885
1505	Actinobacteria_201174	Actinobacteria_1760	NA	NA	NA	NA	T2	ADFI	Landrace	-8.13047	4.02123	0.121494	0.992885
1505	Actinobacteria_201174	Actinobacteria_1760	NA	NA	NA	NA	T2	RF1	Duroc	-2.1392	3.89064	0.394414	0.992885
2843	Actinobacteria_201174	Actinobacteria_1760	Coriobacteriales	Coriobacteriaceae	NA	NA	T2	RF1	Duroc	0.246935	4.5641	0.501836	0.992885
2843	Actinobacteria_201174	Actinobacteria_1760	Coriobacteriales	Coriobacteriaceae	NA	NA	T2	ADFI	Duroc	0.11568	4.96012	0.543394	0.992885
2843	Actinobacteria_201174	Actinobacteria_1760	Coriobacteriales	Coriobacteriaceae	NA	NA	T2	RF1	Landrace	-5.27079	4.97819	0.501836	0.992885
2843	Actinobacteria_201174	Actinobacteria_1760	Coriobacteriales	Coriobacteriaceae	NA	NA	T2	ADFI	Landrace	-5.49576	5.45209	0.543394	0.992885
2906	Actinobacteria_201174	Actinobacteria_1760	Actinomycetales	Actinomycetaceae	Mobiluncus	NA	T2	ADFI	Landrace	0.247346	0.265533	0.287917	0.992885
2906	Actinobacteria_201174	Actinobacteria_1760	Actinomycetales	Actinomycetaceae	Mobiluncus	NA	T2	RF1	Duroc	-0.252355	0.33753	0.596496	0.992885
2906	Actinobacteria_201174	Actinobacteria_1760	Actinomycetales	Actinomycetaceae	Mobiluncus	NA	T2	ADFI	Duroc	-0.215528	0.369213	0.287917	0.992885
2906	Actinobacteria_201174	Actinobacteria_1760	Actinomycetales	Actinomycetaceae	Mobiluncus	NA	T2	RF1	Landrace	0.0443626	0.24382	0.596496	0.992885
2980	Actinobacteria_201174	Actinobacteria_1760	NA	NA	NA	NA	T2	ADFI	Landrace	-0.159874	16.3309	0.589979	0.992885
2980	Actinobacteria_201174	Actinobacteria_1760	NA	NA	NA	NA	T2	ADFI	Duroc	-13.8524	16.76	0.589979	0.992885
2980	Actinobacteria_201174	Actinobacteria_1760	NA	NA	NA	NA	T2	RF1	Duroc	-6.14096	15.3819	0.920389	0.992885
2980	Actinobacteria_201174	Actinobacteria_1760	NA	NA	NA	NA	T2	RF1	Landrace	-2.64483	15.0356	0.920389	0.992885
3064	Actinobacteria_201174	Actinobacteria_1760	Actinomycetales	Corynebacteriaceae	Corynebacterium	NA	T2	RF1	Duroc	-11.1513	15.6948	0.423167	0.992885
3064	Actinobacteria_201174	Actinobacteria_1760	Actinomycetales	Corynebacteriaceae	Corynebacterium	NA	T2	ADFI	Duroc	-14.2073	17.0404	0.543563	0.992885
3064	Actinobacteria_201174	Actinobacteria_1760	Actinomycetales	Corynebacteriaceae	Corynebacterium	NA	T2	RF1	Landrace	6.13497	5.74893	0.423167	0.992885
3064	Actinobacteria_201174	Actinobacteria_1760	Actinomycetales	Corynebacteriaceae	Corynebacterium	NA	T2	ADFI	Landrace	4.26469	6.24642	0.543563	0.992885
3228	Actinobacteria_201174	Actinobacteria_1760	Actinomycetales	Actinomycetaceae	NA	NA	T2	ADFI	Duroc	-3.80618	3.78378	0.390632	0.992885
3228	Actinobacteria_201174	Actinobacteria_1760	Actinomycetales	Actinomycetaceae	NA	NA	T2	RF1	Landrace	2.61804	8.32827	0.904849	0.992885
3228	Actinobacteria_201174	Actinobacteria_1760	Actinomycetales	Actinomycetaceae	NA	NA	T2	RF1	Duroc	-0.775383	3.45055	0.904849	0.992885
3228	Actinobacteria_201174	Actinobacteria_1760	Actinomycetales	Actinomycetaceae	NA	NA	T2	ADFI	Landrace	5.70868	9.03678	0.390632	0.992885
3285	Actinobacteria_201174	Actinobacteria_1760	NA	NA	NA	NA	T2	ADFI	Landrace	-1.14067	14.0282	0.326379	0.992885
3285	Actinobacteria_201174	Actinobacteria_1760	NA	NA	NA	NA	T2	ADFI	Duroc	12.4171	11.8024	0.326379	0.992885
3285	Actinobacteria_201174	Actinobacteria_1760	NA	NA	NA	NA	T2	RF1	Landrace	-8.01577	12.874	0.558775	0.992885
3285	Actinobacteria_201174	Actinobacteria_1760	NA	NA	NA	NA	T2	RF1	Duroc	2.58589	10.8141	0.558775	0.992885
3398	Actinobacteria_201174	Actinobacteria_1760	Coriobacteriales	Coriobacteriaceae	NA	NA	T2	RF1	Duroc	-4.88505	8.71364	0.635473	0.992885
3398	Actinobacteria_201174	Actinobacteria_1760	Coriobacteriales	Coriobacteriaceae	NA	NA	T2	RF1	Landrace	-6.0402	6.56298	0.635473	0.992885
3398	Actinobacteria_201174	Actinobacteria_1760	Coriobacteriales	Coriobacteriaceae	NA	NA	T2	ADFI	Duroc	-6.28476	9.57655	0.636291	0.992885
3398	Actinobacteria_201174	Actinobacteria_1760	Coriobacteriales	Coriobacteriaceae	NA	NA	T2	ADFI	Landrace	-6.32125	7.18541	0.636291	0.992885
3792	Actinobacteria_201174	Actinobacteria_1760	Actinomycetales	Micrococcaceae	Rothia_32207	NA	T2	ADFI	Duroc	-4.61651	8.14685	0.279652	0.992885
3792	Actinobacteria_201174	Actinobacteria_1760	Actinomycetales	Micrococcaceae	Rothia_32207	NA	T2	ADFI	Landrace	2.19352	7.944	0.279652	0.992885
3792	Actinobacteria_201174	Actinobacteria_1760	Actinomycetales	Micrococcaceae	Rothia_32207	NA	T2	RF1	Landrace	-0.562446	7.27867	0.681207	0.992885
3792	Actinobacteria_201174	Actinobacteria_1760	Actinomycetales	Micrococcaceae	Rothia_32207	NA	T2	RF1	Duroc	-3.84272	7.46763	0.681207	0.992885
4055	Actinobacteria_201174	Actinobacteria_1760	Actinomycetales	Corynebacteriaceae	Corynebacterium	NA	T2	ADFI	Duroc	-6.46102	4.38139	0.142536	0.992885
4055	Actinobacteria_201174	Actinobacteria_1760	Actinomycetales	Corynebacteriaceae	Corynebacterium	NA	T2	RF1	Duroc	-3.75129	4.03878	0.634291	0.992885
4055	Actinobacteria_201174	Actinobacteria_1760	Actinomycetales	Corynebacteriaceae	Corynebacterium	NA	T2	ADFI	Landrace	1.1157	3.40162	0.142536	0.992885
4055	Actinobacteria_201174	Actinobacteria_1760	Actinomycetales	Corynebacteriaceae	Corynebacterium	NA	T2	RF1	Landrace	-0.942966	3.11544	0.634291	0.992885
4284	Actinobacteria_201174	Actinobacteria_1760	Actinomycetales	Corynebacteriaceae	Corynebacterium	Corynebacterium_glucuronolyticum	T2	RF1	Duroc	0.87254	0.921112	0.635366	0.992885
4284	Actinobacteria_201174	Actinobacteria_1760	Actinomycetales	Corynebacteriaceae	Corynebacterium	Corynebacterium_glucuronolyticum	T2	ADFI	Duroc	0.230354	1.0061	0.607259	0.992885
4284	Actinobacteria_201174	Actinobacteria_1760	Actinomycetales	Corynebacteriaceae	Corynebacterium	Corynebacterium_glucuronolyticum	T2	RF1	Landrace	0.340583	1.05415	0.635366	0.992885
4284	Actinobacteria_201174	Actinobacteria_1760	Actinomycetales	Corynebacteriaceae	Corynebacterium	Corynebacterium_glucuronolyticum	T2	ADFI	Landrace	1.12144	1.15052	0.607259	0.992885
4385	Actinobacteria_201174	Actinobacteria_1760	Actinomycetales	Corynebacteriaceae	Corynebacterium	Corynebacterium_pilosum	T2	RF1	Landrace	3.01821	7.406	0.920292	0.992885
4385	Actinobacteria_201174	Actinobacteria_1760	Actinomycetales	Corynebacteriaceae	Corynebacterium	Corynebacterium_pilosum	T2	RF1	Duroc	2.45228	7.51022	0.920292	0.992885
4385	Actinobacteria_201174	Actinobacteria_1760	Actinomycetales	Corynebacteriaceae	Corynebacterium	Corynebacterium_pilosum	T2	ADFI	Landrace	2.59704	8.05669	0.948889	0.992885
4385	Actinobacteria_201174	Actinobacteria_1760	Actinomycetales	Corynebacteriaceae	Corynebacterium	Corynebacterium_pilosum	T2	ADFI	Duroc	1.91743	8.16958	0.948889	0.992885
4407	Actinobacteria_201174	Actinobacteria_1760	Actinomycetales	Corynebacteriaceae	Corynebacterium	Corynebacterium_stationis	T2	ADFI	Duroc	-4.71564	3.2527	0.234027	0.992885
4407	Actinobacteria_201174	Actinobacteria_1760	Actinomycetales	Corynebacteriaceae	Corynebacterium	Corynebacterium_stationis	T2	RF1	Duroc	-2.22767	3.00427	0.548019	0.992885
4407	Actinobacteria_201174	Actinobacteria_1760	Actinomycetales	Corynebacteriaceae	Corynebacterium	Corynebacterium_stationis	T2	ADFI	Landrace	-2.70464	2.17303	0.234027	0.992885
4407	Actinobacteria_201174	Actinobacteria_1760	Actinomycetales	Corynebacteriaceae	Corynebacterium	Corynebacterium_stationis	T2	RF1	Landrace	-1.95424	2.01031	0.548019	0.992885
407	Actinobacteria_201174	Actinobacteria_1760	Actinomycetales	Actinomycetaceae	NA	NA	T3	ADG	Landrace	0.00300482	0.00112916	0.0293786	0.993136
407	Actinobacteria_201174	Actinobacteria_1760	Actinomycetales	Actinomycetaceae	NA	NA	T3	ADG	Duroc	0.00261486	0.00104554	0.0293786	0.993136
523	Actinobacteria_201174	Actinobacteria_1760	Actinomycetales	Corynebacteriaceae	Corynebacterium	NA	T3	ADG	Duroc	-0.000384549	0.000909948	0.11769	0.993136
523	Actinobacteria_201174	Actinobacteria_1760	Actinomycetales	Corynebacteriaceae	Corynebacterium	NA	T3	ADG	Landrace	0.000856487	0.000840015	0.11769	0.993136
940	Actinobacteria_201174	Actinobacteria_1760	Coriobacteriales	Coriobacteriaceae	NA	NA	T3	ADG	Landrace	0.00142021	0.000759754	0.0965199	0.993136
940	Actinobacteria_201174	Actinobacteria_1760	Coriobacteriales	Coriobacteriaceae	NA	NA	T3	ADG	Duroc	0.00161782	0.000765248	0.0965199	0.993136
2906	Actinobacteria_201174	Actinobacteria_1760	Actinomycetales	Actinomycetaceae	Mobiluncus	NA	T3	ADG	Landrace	5.09e-05	2.65e-05	0.106521	0.993136
2906	Actinobacteria_201174	Actinobacteria_1760	Actinomycetales	Actinomycetaceae	Mobiluncus	NA	T3	ADG	Duroc	4.9e-05	2.56e-05	0.106521	0.993136
4385	Actinobacteria_201174	Actinobacteria_1760	Actinomycetales	Corynebacteriaceae	Corynebacterium	Corynebacterium_pilosum	T3	ADG	Landrace	-0.000121394	0.000569866	0.0542004	0.993136
4385	Actinobacteria_201174	Actinobacteria_1760	Actinomycetales	Corynebacteriaceae	Corynebacterium	Corynebacterium_pilosum	T3	ADG	Duroc	-0.000823094	0.000453535	0.0542004	0.993136
4407	Actinobacteria_201174	Actinobacteria_1760	Actinomycetales	Corynebacteriaceae	Corynebacterium	Corynebacterium_stationis	T3	ADG	Duroc	-8.5e-05	0.00013922	0.118978	0.993136
4407	Actinobacteria_201174	Actinobacteria_1760	Actinomycetales	Corynebacteriaceae	Corynebacterium	Corynebacterium_stationis	T3	ADG	Landrace	0.000260088	0.000205315	0.118978	0.993136
3064	Actinobacteria_201174	Actinobacteria_1760	Actinomycetales	Corynebacteriaceae	Corynebacterium	NA	T2	ADG	Duroc	-0.000393769	0.00307154	0.894089	0.993615
3064	Actinobacteria_201174	Actinobacteria_1760	Actinomycetales	Corynebacteriaceae	Corynebacterium	NA	T2	ADG	Landrace	-0.000515818	0.00111789	0.894089	0.993615
1110	Actinobacteria_201174	Actinobacteria_1760	Coriobacteriales	Coriobacteriaceae	Olsenella	NA	T1	IMF	Duroc	0.00618179	0.022282	0.961924	0.995064
1110	Actinobacteria_201174	Actinobacteria_1760	Coriobacteriales	Coriobacteriaceae	Olsenella	NA	T1	IMF	Landrace	0.00321335	0.0207021	0.961924	0.995064
4254	Actinobacteria_201174	Actinobacteria_1760	Coriobacteriales	Coriobacteriaceae	NA	NA	T1	IMF	Duroc	0.00601051	0.0194409	0.953171	0.995064
4254	Actinobacteria_201174	Actinobacteria_1760	Coriobacteriales	Coriobacteriaceae	NA	NA	T1	IMF	Landrace	0.00205101	0.0179495	0.953171	0.995064
3398	Actinobacteria_201174	Actinobacteria_1760	Coriobacteriales	Coriobacteriaceae	NA	NA	T2	IMF	Landrace	-0.00153368	0.0142232	0.979218	0.99531
3398	Actinobacteria_201174	Actinobacteria_1760	Coriobacteriales	Coriobacteriaceae	NA	NA	T2	IMF	Duroc	0.00218537	0.0183355	0.979218	0.99531
3398	Actinobacteria_201174	Actinobacteria_1760	Coriobacteriales	Coriobacteriaceae	NA	NA	T2	IMF	Duroc	0.00218537	0.0183355	0.979218	0.99531
3398	Actinobacteria_201174	Actinobacteria_1760	Coriobacteriales	Coriobacteriaceae	NA	NA	T2	IMF	Landrace	-0.00153368	0.0142232	0.979218	0.99531
4385	Actinobacteria_201174	Actinobacteria_1760	Actinomycetales	Corynebacteriaceae	Corynebacterium	Corynebacterium_pilosum	T2	IMF	Landrace	-0.00409339	0.0156141	0.939393	0.99531
4385	Actinobacteria_201174	Actinobacteria_1760	Actinomycetales	Corynebacteriaceae	Corynebacterium	Corynebacterium_pilosum	T2	IMF	Duroc	-0.00561689	0.015927	0.939393	0.99531
4385	Actinobacteria_201174	Actinobacteria_1760	Actinomycetales	Corynebacteriaceae	Corynebacterium	Corynebacterium_pilosum	T2	IMF	Landrace	-0.00409339	0.0156141	0.939393	0.99531
4385	Actinobacteria_201174	Actinobacteria_1760	Actinomycetales	Corynebacteriaceae	Corynebacterium	Corynebacterium_pilosum	T2	IMF	Duroc	-0.00561689	0.015927	0.939393	0.99531
2843	Actinobacteria_201174	Actinobacteria_1760	Coriobacteriales	Coriobacteriaceae	NA	NA	T2	RF2	Duroc	0.17879	4.46447	0.468606	0.995443
2843	Actinobacteria_201174	Actinobacteria_1760	Coriobacteriales	Coriobacteriaceae	NA	NA	T2	RF2	Landrace	-5.44269	4.87083	0.468606	0.995443
3285	Actinobacteria_201174	Actinobacteria_1760	NA	NA	NA	NA	T2	RF2	Duroc	3.82442	10.5821	0.530356	0.995443
3285	Actinobacteria_201174	Actinobacteria_1760	NA	NA	NA	NA	T2	RF2	Landrace	-6.95219	12.6013	0.530356	0.995443
3398	Actinobacteria_201174	Actinobacteria_1760	Coriobacteriales	Coriobacteriaceae	NA	NA	T2	RF2	Landrace	-6.49018	6.42955	0.560556	0.995443
3398	Actinobacteria_201174	Actinobacteria_1760	Coriobacteriales	Coriobacteriaceae	NA	NA	T2	RF2	Duroc	-6.07885	8.5328	0.560556	0.995443
3792	Actinobacteria_201174	Actinobacteria_1760	Actinomycetales	Micrococcaceae	Rothia_32207	NA	T2	RF2	Landrace	-0.0122316	7.12345	0.610358	0.995443
3792	Actinobacteria_201174	Actinobacteria_1760	Actinomycetales	Micrococcaceae	Rothia_32207	NA	T2	RF2	Duroc	-3.74053	7.30823	0.610358	0.995443
4055	Actinobacteria_201174	Actinobacteria_1760	Actinomycetales	Corynebacteriaceae	Corynebacterium	NA	T2	RF2	Duroc	-4.19931	3.95234	0.489377	0.995443
4055	Actinobacteria_201174	Actinobacteria_1760	Actinomycetales	Corynebacteriaceae	Corynebacterium	NA	T2	RF2	Landrace	-0.28601	3.0486	0.489377	0.995443
4407	Actinobacteria_201174	Actinobacteria_1760	Actinomycetales	Corynebacteriaceae	Corynebacterium	Corynebacterium_stationis	T2	RF2	Landrace	-2.12725	1.96662	0.452657	0.995443
4407	Actinobacteria_201174	Actinobacteria_1760	Actinomycetales	Corynebacteriaceae	Corynebacterium	Corynebacterium_stationis	T2	RF2	Duroc	-2.65053	2.93827	0.452657	0.995443
477	Actinobacteria_201174	Actinobacteria_1760	Actinomycetales	Actinomycetaceae	NA	NA	T3	ADG	Landrace	0.000320545	0.000424421	0.61221	0.995613
477	Actinobacteria_201174	Actinobacteria_1760	Actinomycetales	Actinomycetaceae	NA	NA	T3	ADG	Duroc	0.000257272	0.000358707	0.61221	0.995613
980	Actinobacteria_201174	Actinobacteria_1760	Coriobacteriales	Coriobacteriaceae	Collinsella	Collinsella_aerofaciens	T3	ADG	Landrace	-0.000398188	0.00120591	0.372837	0.995613
980	Actinobacteria_201174	Actinobacteria_1760	Coriobacteriales	Coriobacteriaceae	Collinsella	Collinsella_aerofaciens	T3	ADG	Duroc	0.000784636	0.000782007	0.372837	0.995613
1329	Actinobacteria_201174	Actinobacteria_1760	Coriobacteriales	Coriobacteriaceae	NA	NA	T3	ADG	Duroc	-0.000202967	0.000758605	0.959572	0.995613
1329	Actinobacteria_201174	Actinobacteria_1760	Coriobacteriales	Coriobacteriaceae	NA	NA	T3	ADG	Landrace	-2.12e-05	0.000789463	0.959572	0.995613
1505	Actinobacteria_201174	Actinobacteria_1760	NA	NA	NA	NA	T3	ADG	Duroc	-0.00073371	0.000638032	0.19127	0.995613
1505	Actinobacteria_201174	Actinobacteria_1760	NA	NA	NA	NA	T3	ADG	Landrace	-0.0009463	0.000543302	0.19127	0.995613
2843	Actinobacteria_201174	Actinobacteria_1760	Coriobacteriales	Coriobacteriaceae	NA	NA	T3	ADG	Duroc	0.000980011	0.000883317	0.527363	0.995613
2843	Actinobacteria_201174	Actinobacteria_1760	Coriobacteriales	Coriobacteriaceae	NA	NA	T3	ADG	Landrace	0.000288889	0.000904614	0.527363	0.995613
3064	Actinobacteria_201174	Actinobacteria_1760	Actinomycetales	Corynebacteriaceae	Corynebacterium	NA	T3	ADG	Landrace	0.000719861	0.000503795	0.14201	0.995613
3064	Actinobacteria_201174	Actinobacteria_1760	Actinomycetales	Corynebacteriaceae	Corynebacterium	NA	T3	ADG	Duroc	-0.000142832	0.000308863	0.14201	0.995613
3228	Actinobacteria_201174	Actinobacteria_1760	Actinomycetales	Actinomycetaceae	NA	NA	T3	ADG	Landrace	0.00094197	0.000589039	0.251881	0.995613
3228	Actinobacteria_201174	Actinobacteria_1760	Actinomycetales	Actinomycetaceae	NA	NA	T3	ADG	Duroc	0.000621817	0.000448109	0.251881	0.995613
3398	Actinobacteria_201174	Actinobacteria_1760	Coriobacteriales	Coriobacteriaceae	NA	NA	T3	ADG	Duroc	-0.00035573	0.00126773	0.449536	0.995613
3398	Actinobacteria_201174	Actinobacteria_1760	Coriobacteriales	Coriobacteriaceae	NA	NA	T3	ADG	Landrace	-0.00137585	0.00111164	0.449536	0.995613
3792	Actinobacteria_201174	Actinobacteria_1760	Actinomycetales	Micrococcaceae	Rothia_32207	NA	T3	ADG	Duroc	-0.000734116	0.00040744	0.16961	0.995613
3792	Actinobacteria_201174	Actinobacteria_1760	Actinomycetales	Micrococcaceae	Rothia_32207	NA	T3	ADG	Landrace	-0.000265435	0.000610361	0.16961	0.995613
4055	Actinobacteria_201174	Actinobacteria_1760	Actinomycetales	Corynebacteriaceae	Corynebacterium	NA	T3	ADG	Duroc	-0.000372188	0.000196688	0.168071	0.995613
4055	Actinobacteria_201174	Actinobacteria_1760	Actinomycetales	Corynebacteriaceae	Corynebacterium	NA	T3	ADG	Landrace	-9.32e-05	0.000259118	0.168071	0.995613
4284	Actinobacteria_201174	Actinobacteria_1760	Actinomycetales	Corynebacteriaceae	Corynebacterium	Corynebacterium_glucuronolyticum	T3	ADG	Landrace	-1.25e-05	0.000268312	0.359562	0.995613
4284	Actinobacteria_201174	Actinobacteria_1760	Actinomycetales	Corynebacteriaceae	Corynebacterium	Corynebacterium_glucuronolyticum	T3	ADG	Duroc	-0.000266757	0.00021276	0.359562	0.995613
4488	Actinobacteria_201174	Actinobacteria_1760	Actinomycetales	Actinomycetaceae	Actinomyces	NA	T3	ADG	Duroc	0.000398296	0.000312266	0.245893	0.995613
4488	Actinobacteria_201174	Actinobacteria_1760	Actinomycetales	Actinomycetaceae	Actinomyces	NA	T3	ADG	Landrace	0.000146006	0.000103192	0.245893	0.995613
4254	Actinobacteria_201174	Actinobacteria_1760	Coriobacteriales	Coriobacteriaceae	NA	NA	T1	RF2	Landrace	-0.283796	5.56872	0.246707	0.995643
4254	Actinobacteria_201174	Actinobacteria_1760	Coriobacteriales	Coriobacteriaceae	NA	NA	T1	RF2	Duroc	-10.4875	6.50973	0.246707	0.995643
3398	Actinobacteria_201174	Actinobacteria_1760	Coriobacteriales	Coriobacteriaceae	NA	NA	T2	Loin depth	Landrace	0.00462354	0.0930266	0.996049	0.996092
3398	Actinobacteria_201174	Actinobacteria_1760	Coriobacteriales	Coriobacteriaceae	NA	NA	T2	Loin depth	Duroc	-0.00604042	0.121628	0.996049	0.996092
1505	Actinobacteria_201174	Actinobacteria_1760	NA	NA	NA	NA	T1	Loin depth	Landrace	-0.0190327	0.0466003	0.918633	0.996645
1505	Actinobacteria_201174	Actinobacteria_1760	NA	NA	NA	NA	T1	Loin depth	Duroc	-0.0159646	0.0724832	0.918633	0.996645
2906	Actinobacteria_201174	Actinobacteria_1760	Actinomycetales	Actinomycetaceae	Mobiluncus	NA	T1	Loin depth	Duroc	0.00404504	0.0111362	0.888493	0.996645
2906	Actinobacteria_201174	Actinobacteria_1760	Actinomycetales	Actinomycetaceae	Mobiluncus	NA	T1	Loin depth	Landrace	-0.002146	0.00897156	0.888493	0.996645
3285	Actinobacteria_201174	Actinobacteria_1760	NA	NA	NA	NA	T1	Loin depth	Landrace	-0.0148054	0.106875	0.857816	0.996645
3285	Actinobacteria_201174	Actinobacteria_1760	NA	NA	NA	NA	T1	Loin depth	Duroc	0.0394218	0.0892289	0.857816	0.996645
2843	Actinobacteria_201174	Actinobacteria_1760	Coriobacteriales	Coriobacteriaceae	NA	NA	T2	ADG	Landrace	-7.69e-05	0.000984363	0.989945	0.996664
2843	Actinobacteria_201174	Actinobacteria_1760	Coriobacteriales	Coriobacteriaceae	NA	NA	T2	ADG	Duroc	7.04e-05	0.000893154	0.989945	0.996664
3398	Actinobacteria_201174	Actinobacteria_1760	Coriobacteriales	Coriobacteriaceae	NA	NA	T2	ADG	Landrace	0.000120784	0.00128634	0.99203	0.996664
3398	Actinobacteria_201174	Actinobacteria_1760	Coriobacteriales	Coriobacteriaceae	NA	NA	T2	ADG	Duroc	-7.74e-05	0.00172009	0.99203	0.996664
4385	Actinobacteria_201174	Actinobacteria_1760	Actinomycetales	Corynebacteriaceae	Corynebacterium	Corynebacterium_pilosum	T2	ADG	Duroc	-0.000147494	0.00146205	0.994721	0.996664
4385	Actinobacteria_201174	Actinobacteria_1760	Actinomycetales	Corynebacteriaceae	Corynebacterium	Corynebacterium_pilosum	T2	ADG	Landrace	-0.000132855	0.00144243	0.994721	0.996664
4284	Actinobacteria_201174	Actinobacteria_1760	Actinomycetales	Corynebacteriaceae	Corynebacterium	Corynebacterium_glucuronolyticum	T1	Loin depth	Landrace	0.0128477	0.0435858	0.957489	0.997013
4284	Actinobacteria_201174	Actinobacteria_1760	Actinomycetales	Corynebacteriaceae	Corynebacterium	Corynebacterium_glucuronolyticum	T1	Loin depth	Duroc	0.0120968	0.0570568	0.957489	0.997013
980	Actinobacteria_201174	Actinobacteria_1760	Coriobacteriales	Coriobacteriaceae	Collinsella	Collinsella_aerofaciens	T1	RF1	Landrace	-0.585254	3.51047	0.581706	0.997275
980	Actinobacteria_201174	Actinobacteria_1760	Coriobacteriales	Coriobacteriaceae	Collinsella	Collinsella_aerofaciens	T1	RF1	Duroc	1.67824	1.8779	0.581706	0.997275
980	Actinobacteria_201174	Actinobacteria_1760	Coriobacteriales	Coriobacteriaceae	Collinsella	Collinsella_aerofaciens	T1	ADFI	Landrace	-0.777066	3.82253	0.935891	0.997275
980	Actinobacteria_201174	Actinobacteria_1760	Coriobacteriales	Coriobacteriaceae	Collinsella	Collinsella_aerofaciens	T1	ADFI	Duroc	0.420269	2.05727	0.935891	0.997275
1329	Actinobacteria_201174	Actinobacteria_1760	Coriobacteriales	Coriobacteriaceae	NA	NA	T2	RF2	Duroc	5.12191	4.5144	0.487891	0.997708
1329	Actinobacteria_201174	Actinobacteria_1760	Coriobacteriales	Coriobacteriaceae	NA	NA	T2	RF2	Landrace	0.3526	4.59573	0.487891	0.997708
980	Actinobacteria_201174	Actinobacteria_1760	Coriobacteriales	Coriobacteriaceae	Collinsella	Collinsella_aerofaciens	T2	Backfat	Landrace	-0.0224	0.0479416	0.873778	0.998372
980	Actinobacteria_201174	Actinobacteria_1760	Coriobacteriales	Coriobacteriaceae	Collinsella	Collinsella_aerofaciens	T2	Backfat	Duroc	-0.0208853	0.0416714	0.873778	0.998372
1329	Actinobacteria_201174	Actinobacteria_1760	Coriobacteriales	Coriobacteriaceae	NA	NA	T2	Backfat	Landrace	0.0428846	0.0338213	0.397025	0.998372
1329	Actinobacteria_201174	Actinobacteria_1760	Coriobacteriales	Coriobacteriaceae	NA	NA	T2	Backfat	Duroc	0.0324262	0.033873	0.397025	0.998372
1505	Actinobacteria_201174	Actinobacteria_1760	NA	NA	NA	NA	T2	Backfat	Landrace	-0.0286927	0.0268181	0.42078	0.998372
1505	Actinobacteria_201174	Actinobacteria_1760	NA	NA	NA	NA	T2	Backfat	Duroc	0.00485202	0.0289847	0.42078	0.998372
2843	Actinobacteria_201174	Actinobacteria_1760	Coriobacteriales	Coriobacteriaceae	NA	NA	T2	Backfat	Landrace	-0.0173069	0.0361525	0.871305	0.998372
2843	Actinobacteria_201174	Actinobacteria_1760	Coriobacteriales	Coriobacteriaceae	NA	NA	T2	Backfat	Duroc	-0.0122736	0.0321987	0.871305	0.998372
2906	Actinobacteria_201174	Actinobacteria_1760	Actinomycetales	Actinomycetaceae	Mobiluncus	NA	T2	Backfat	Duroc	0.000617589	0.00252841	0.969877	0.998372
2906	Actinobacteria_201174	Actinobacteria_1760	Actinomycetales	Actinomycetaceae	Mobiluncus	NA	T2	Backfat	Landrace	0.000292021	0.00180335	0.969877	0.998372
2980	Actinobacteria_201174	Actinobacteria_1760	NA	NA	NA	NA	T2	Backfat	Duroc	-0.132616	0.113543	0.503874	0.998372
2980	Actinobacteria_201174	Actinobacteria_1760	NA	NA	NA	NA	T2	Backfat	Landrace	-0.067893	0.110246	0.503874	0.998372
3064	Actinobacteria_201174	Actinobacteria_1760	Actinomycetales	Corynebacteriaceae	Corynebacterium	NA	T2	Backfat	Landrace	-0.00983343	0.0409849	0.580804	0.998372
3064	Actinobacteria_201174	Actinobacteria_1760	Actinomycetales	Corynebacteriaceae	Corynebacterium	NA	T2	Backfat	Duroc	-0.110706	0.108014	0.580804	0.998372
3228	Actinobacteria_201174	Actinobacteria_1760	Actinomycetales	Actinomycetaceae	NA	NA	T2	Backfat	Landrace	-0.0207894	0.0619564	0.917268	0.998372
3228	Actinobacteria_201174	Actinobacteria_1760	Actinomycetales	Actinomycetaceae	NA	NA	T2	Backfat	Duroc	-0.00885518	0.0267654	0.917268	0.998372
3285	Actinobacteria_201174	Actinobacteria_1760	NA	NA	NA	NA	T2	Backfat	Duroc	-0.0344437	0.0822938	0.734363	0.998372
3285	Actinobacteria_201174	Actinobacteria_1760	NA	NA	NA	NA	T2	Backfat	Landrace	0.0185006	0.0981421	0.734363	0.998372
3398	Actinobacteria_201174	Actinobacteria_1760	Coriobacteriales	Coriobacteriaceae	NA	NA	T2	Backfat	Landrace	-0.149026	0.049776	0.0109508	0.998372
3398	Actinobacteria_201174	Actinobacteria_1760	Coriobacteriales	Coriobacteriaceae	NA	NA	T2	Backfat	Duroc	-0.0522984	0.064056	0.0109508	0.998372
3792	Actinobacteria_201174	Actinobacteria_1760	Actinomycetales	Micrococcaceae	Rothia_32207	NA	T2	Backfat	Landrace	0.0111802	0.0565153	0.678288	0.998372
3792	Actinobacteria_201174	Actinobacteria_1760	Actinomycetales	Micrococcaceae	Rothia_32207	NA	T2	Backfat	Duroc	-0.0148843	0.0578915	0.678288	0.998372
4055	Actinobacteria_201174	Actinobacteria_1760	Actinomycetales	Corynebacteriaceae	Corynebacterium	NA	T2	Backfat	Duroc	-0.0179864	0.0301153	0.834696	0.998372
4055	Actinobacteria_201174	Actinobacteria_1760	Actinomycetales	Corynebacteriaceae	Corynebacterium	NA	T2	Backfat	Landrace	-0.00693671	0.023791	0.834696	0.998372
4284	Actinobacteria_201174	Actinobacteria_1760	Actinomycetales	Corynebacteriaceae	Corynebacterium	Corynebacterium_glucuronolyticum	T2	Backfat	Duroc	-0.0050574	0.0069382	0.736287	0.998372
4284	Actinobacteria_201174	Actinobacteria_1760	Actinomycetales	Corynebacteriaceae	Corynebacterium	Corynebacterium_glucuronolyticum	T2	Backfat	Landrace	-0.000580346	0.00797235	0.736287	0.998372
4385	Actinobacteria_201174	Actinobacteria_1760	Actinomycetales	Corynebacteriaceae	Corynebacterium	Corynebacterium_pilosum	T2	Backfat	Landrace	0.0333756	0.0551706	0.630919	0.998372
4385	Actinobacteria_201174	Actinobacteria_1760	Actinomycetales	Corynebacteriaceae	Corynebacterium	Corynebacterium_pilosum	T2	Backfat	Duroc	0.0525879	0.0563472	0.630919	0.998372
4407	Actinobacteria_201174	Actinobacteria_1760	Actinomycetales	Corynebacteriaceae	Corynebacterium	Corynebacterium_stationis	T2	Backfat	Landrace	-0.00433219	0.0146298	0.921447	0.998372
4407	Actinobacteria_201174	Actinobacteria_1760	Actinomycetales	Corynebacteriaceae	Corynebacterium	Corynebacterium_stationis	T2	Backfat	Duroc	0.00403381	0.0217542	0.921447	0.998372
407	Actinobacteria_201174	Actinobacteria_1760	Actinomycetales	Actinomycetaceae	NA	NA	T3	FCR	Duroc	0.00104555	0.0102018	0.993597	0.998493
407	Actinobacteria_201174	Actinobacteria_1760	Actinomycetales	Actinomycetaceae	NA	NA	T3	FCR	Landrace	0.000815904	0.0110159	0.993597	0.998493
1505	Actinobacteria_201174	Actinobacteria_1760	NA	NA	NA	NA	T3	FCR	Landrace	0.000455745	0.00530148	0.987186	0.998493
1505	Actinobacteria_201174	Actinobacteria_1760	NA	NA	NA	NA	T3	FCR	Duroc	-0.000584667	0.00624505	0.987186	0.998493
2980	Actinobacteria_201174	Actinobacteria_1760	NA	NA	NA	NA	T3	ADG	Duroc	-3.05e-06	0.00243217	0.997759	0.999426
2980	Actinobacteria_201174	Actinobacteria_1760	NA	NA	NA	NA	T3	ADG	Landrace	0.000152836	0.00275699	0.997759	0.999426
3228	Actinobacteria_201174	Actinobacteria_1760	Actinomycetales	Actinomycetaceae	NA	NA	T2	RF2	Landrace	4.17893	8.15299	0.794768	0.999656
3228	Actinobacteria_201174	Actinobacteria_1760	Actinomycetales	Actinomycetaceae	NA	NA	T2	RF2	Duroc	-0.993254	3.37743	0.794768	0.999656
980	Actinobacteria_201174	Actinobacteria_1760	Coriobacteriales	Coriobacteriaceae	Collinsella	Collinsella_aerofaciens	T1	FCR	Duroc	3.11e-06	0.000855895	0.994921	1
980	Actinobacteria_201174	Actinobacteria_1760	Coriobacteriales	Coriobacteriaceae	Collinsella	Collinsella_aerofaciens	T1	FCR	Landrace	0.000152108	0.00159845	0.994921	1
1110	Actinobacteria_201174	Actinobacteria_1760	Coriobacteriales	Coriobacteriaceae	Olsenella	NA	T1	FCR	Landrace	5.16e-05	0.0033489	0.997613	1
1110	Actinobacteria_201174	Actinobacteria_1760	Coriobacteriales	Coriobacteriaceae	Olsenella	NA	T1	FCR	Duroc	-0.00018942	0.00369325	0.997613	1
1329	Actinobacteria_201174	Actinobacteria_1760	Coriobacteriales	Coriobacteriaceae	NA	NA	T1	FCR	Duroc	0.000520719	0.00115568	0.715486	1
1329	Actinobacteria_201174	Actinobacteria_1760	Coriobacteriales	Coriobacteriaceae	NA	NA	T1	FCR	Landrace	-0.000652566	0.00148144	0.715486	1
1505	Actinobacteria_201174	Actinobacteria_1760	NA	NA	NA	NA	T1	FCR	Duroc	0.00196777	0.00179334	0.50013	1
1505	Actinobacteria_201174	Actinobacteria_1760	NA	NA	NA	NA	T1	FCR	Landrace	0.000980845	0.00116625	0.50013	1
2906	Actinobacteria_201174	Actinobacteria_1760	Actinomycetales	Actinomycetaceae	Mobiluncus	NA	T1	FCR	Duroc	0.000216579	0.000267351	0.267663	1
2906	Actinobacteria_201174	Actinobacteria_1760	Actinomycetales	Actinomycetaceae	Mobiluncus	NA	T1	FCR	Landrace	-0.000258146	0.000213122	0.267663	1
3285	Actinobacteria_201174	Actinobacteria_1760	NA	NA	NA	NA	T1	ADFI	Landrace	-0.0840198	6.32232	0.999423	1
3285	Actinobacteria_201174	Actinobacteria_1760	NA	NA	NA	NA	T1	FCR	Landrace	-0.00162581	0.00265582	0.815747	1
3285	Actinobacteria_201174	Actinobacteria_1760	NA	NA	NA	NA	T1	RF1	Landrace	4.25784	5.83569	0.560523	1
3285	Actinobacteria_201174	Actinobacteria_1760	NA	NA	NA	NA	T1	ADFI	Duroc	-0.182474	5.37015	0.999423	1
3285	Actinobacteria_201174	Actinobacteria_1760	NA	NA	NA	NA	T1	FCR	Duroc	-0.000881353	0.00225298	0.815747	1
3285	Actinobacteria_201174	Actinobacteria_1760	NA	NA	NA	NA	T1	RF1	Duroc	4.95932	4.93853	0.560523	1
4254	Actinobacteria_201174	Actinobacteria_1760	Coriobacteriales	Coriobacteriaceae	NA	NA	T1	FCR	Landrace	0.00177831	0.00274774	0.358052	1
4254	Actinobacteria_201174	Actinobacteria_1760	Coriobacteriales	Coriobacteriaceae	NA	NA	T1	FCR	Duroc	0.00456021	0.00322046	0.358052	1
4284	Actinobacteria_201174	Actinobacteria_1760	Actinomycetales	Corynebacteriaceae	Corynebacterium	Corynebacterium_glucuronolyticum	T1	FCR	Duroc	-0.000159604	0.0013591	0.905256	1
4284	Actinobacteria_201174	Actinobacteria_1760	Actinomycetales	Corynebacteriaceae	Corynebacterium	Corynebacterium_glucuronolyticum	T1	FCR	Landrace	-0.000396965	0.00103804	0.905256	1
4356	Bacteroidetes	Bacteroidia	Bacteroidales	Bacteroidaceae	Bacteroides	NA	T3	RF1	Landrace	9.26737	3.84701	0.000885869	0.0286582
4356	Bacteroidetes	Bacteroidia	Bacteroidales	Bacteroidaceae	Bacteroides	NA	T3	RF1	Duroc	-19.4897	8.5472	0.000885869	0.0286582
4356	Bacteroidetes	Bacteroidia	Bacteroidales	Bacteroidaceae	Bacteroides	NA	T3	ADFI	Duroc	-16.4759	8.97736	0.000244643	0.0286582
4356	Bacteroidetes	Bacteroidia	Bacteroidales	Bacteroidaceae	Bacteroides	NA	T3	ADFI	Landrace	12.7781	4.0356	0.000244643	0.0286582
2352	Bacteroidetes	Bacteroidia	Bacteroidales	NA	NA	NA	T3	RF1	Duroc	-3.57949	8.49745	0.100244	0.123839
2352	Bacteroidetes	Bacteroidia	Bacteroidales	NA	NA	NA	T3	ADFI	Duroc	-5.00338	8.8469	0.00378099	0.123839
2352	Bacteroidetes	Bacteroidia	Bacteroidales	NA	NA	NA	T3	ADFI	Landrace	23.623	9.81235	0.00378099	0.123839
2352	Bacteroidetes	Bacteroidia	Bacteroidales	NA	NA	NA	T3	RF1	Landrace	14.1339	9.41867	0.100244	0.123839
4360	Bacteroidetes	Bacteroidia	Bacteroidales	Porphyromonadaceae	NA	NA	T3	RF1	Duroc	-11.9505	5.67915	0.00822048	0.123839
4360	Bacteroidetes	Bacteroidia	Bacteroidales	Porphyromonadaceae	NA	NA	T3	RF1	Landrace	5.06281	2.83567	0.00822048	0.123839
4360	Bacteroidetes	Bacteroidia	Bacteroidales	Porphyromonadaceae	NA	NA	T3	ADFI	Duroc	-11.0563	5.96575	0.00362399	0.123839
4360	Bacteroidetes	Bacteroidia	Bacteroidales	Porphyromonadaceae	NA	NA	T3	ADFI	Landrace	7.01004	2.98292	0.00362399	0.123839
2845	Bacteroidetes	Bacteroidia	Bacteroidales	Prevotellaceae	Prevotella	NA	T3	ADFI	Landrace	-10.068	3.1187	0.00453491	0.132808
2845	Bacteroidetes	Bacteroidia	Bacteroidales	Prevotellaceae	Prevotella	NA	T3	ADFI	Duroc	-3.6204	1.77912	0.00453491	0.132808
2845	Bacteroidetes	Bacteroidia	Bacteroidales	Prevotellaceae	Prevotella	NA	T3	RF1	Landrace	-9.09894	2.97465	0.0082332	0.132808
2845	Bacteroidetes	Bacteroidia	Bacteroidales	Prevotellaceae	Prevotella	NA	T3	RF1	Duroc	-3.14989	1.7003	0.0082332	0.132808
1177	Bacteroidetes	Bacteroidia	Bacteroidales	NA	NA	NA	T1	IMF	Duroc	0.0256741	0.0146843	0.000627016	0.141658
1177	Bacteroidetes	Bacteroidia	Bacteroidales	NA	NA	NA	T1	IMF	Landrace	-0.0104	0.00327038	0.000627016	0.141658
3504	Bacteroidetes	Bacteroidia	Bacteroidales	NA	NA	NA	T1	ADFI	Landrace	6.51368	1.68298	0.000626998	0.174742
3504	Bacteroidetes	Bacteroidia	Bacteroidales	NA	NA	NA	T1	RF1	Duroc	-175.427	122.144	7.42e-05	0.174742
3504	Bacteroidetes	Bacteroidia	Bacteroidales	NA	NA	NA	T1	RF1	Landrace	6.40144	1.53808	7.42e-05	0.174742
1370	Bacteroidetes	Bacteroidia	Bacteroidales	Prevotellaceae	NA	NA	T3	ADFI	Duroc	-98.7463	39.5345	0.00861797	0.187515
1370	Bacteroidetes	Bacteroidia	Bacteroidales	Prevotellaceae	NA	NA	T3	RF1	Duroc	-118.745	37.4777	0.00158935	0.187515
1370	Bacteroidetes	Bacteroidia	Bacteroidales	Prevotellaceae	NA	NA	T3	RF1	Landrace	7.09442	4.92934	0.00158935	0.187515
1370	Bacteroidetes	Bacteroidia	Bacteroidales	Prevotellaceae	NA	NA	T3	ADFI	Landrace	8.27551	5.18615	0.00861797	0.187515
59	Bacteroidetes	Bacteroidia	Bacteroidales	Prevotellaceae	Prevotella	NA	T3	FCR	Duroc	0.29051	0.114433	0.00294862	0.191706
59	Bacteroidetes	Bacteroidia	Bacteroidales	Prevotellaceae	Prevotella	NA	T3	FCR	Landrace	0.0220437	0.00913669	0.00294862	0.191706
4356	Bacteroidetes	Bacteroidia	Bacteroidales	Bacteroidaceae	Bacteroides	NA	T3	FCR	Landrace	0.0112276	0.00492753	0.00244259	0.191706
4356	Bacteroidetes	Bacteroidia	Bacteroidales	Bacteroidaceae	Bacteroides	NA	T3	FCR	Duroc	-0.0224665	0.0109494	0.00244259	0.191706
225	Bacteroidetes	NA	NA	NA	NA	NA	T3	RF1	Landrace	8.07358	3.10693	0.025967	0.201
225	Bacteroidetes	NA	NA	NA	NA	NA	T3	ADFI	Duroc	-2.94748	10.2426	0.0111838	0.201
225	Bacteroidetes	NA	NA	NA	NA	NA	T3	RF1	Duroc	-4.06756	9.77223	0.025967	0.201
225	Bacteroidetes	NA	NA	NA	NA	NA	T3	ADFI	Landrace	9.54229	3.25511	0.0111838	0.201
3353	Bacteroidetes	Bacteroidia	Bacteroidales	Prevotellaceae	NA	NA	T3	RF1	Duroc	-4.38134	1.57161	0.0133066	0.201
3353	Bacteroidetes	Bacteroidia	Bacteroidales	Prevotellaceae	NA	NA	T3	RF1	Landrace	-4.80495	2.4144	0.0133066	0.201
3353	Bacteroidetes	Bacteroidia	Bacteroidales	Prevotellaceae	NA	NA	T3	ADFI	Duroc	-4.11698	1.64949	0.010967	0.201
3353	Bacteroidetes	Bacteroidia	Bacteroidales	Prevotellaceae	NA	NA	T3	ADFI	Landrace	-6.43335	2.52969	0.010967	0.201
647	Bacteroidetes	Bacteroidia	Bacteroidales	Prevotellaceae	NA	NA	T1	RF1	Landrace	0.538836	0.592066	0.0273767	0.207437
647	Bacteroidetes	Bacteroidia	Bacteroidales	Prevotellaceae	NA	NA	T1	ADFI	Landrace	1.29711	0.639301	0.00125976	0.207437
647	Bacteroidetes	Bacteroidia	Bacteroidales	Prevotellaceae	NA	NA	T1	ADFI	Duroc	-4.0267	1.61053	0.00125976	0.207437
647	Bacteroidetes	Bacteroidia	Bacteroidales	Prevotellaceae	NA	NA	T1	RF1	Duroc	-3.34973	1.49015	0.0273767	0.207437
2254	Bacteroidetes	NA	NA	NA	NA	NA	T1	ADFI	Duroc	-27.6065	7.74898	0.00159126	0.207437
2254	Bacteroidetes	NA	NA	NA	NA	NA	T1	RF1	Landrace	1.62371	2.15248	0.0535791	0.207437
2254	Bacteroidetes	NA	NA	NA	NA	NA	T1	ADFI	Landrace	0.184495	2.30902	0.00159126	0.207437
2254	Bacteroidetes	NA	NA	NA	NA	NA	T1	RF1	Duroc	-15.6608	7.21495	0.0535791	0.207437
59	Bacteroidetes	Bacteroidia	Bacteroidales	Prevotellaceae	Prevotella	NA	T3	RF1	Duroc	245.652	89.5324	0.0020262	0.207847
59	Bacteroidetes	Bacteroidia	Bacteroidales	Prevotellaceae	Prevotella	NA	T3	ADFI	Duroc	169.138	94.1756	0.0126326	0.207847
59	Bacteroidetes	Bacteroidia	Bacteroidales	Prevotellaceae	Prevotella	NA	T3	RF1	Landrace	16.8181	7.14945	0.0020262	0.207847
59	Bacteroidetes	Bacteroidia	Bacteroidales	Prevotellaceae	Prevotella	NA	T3	ADFI	Landrace	18.2744	7.50552	0.0126326	0.207847
2121	Bacteroidetes	Bacteroidia	Bacteroidales	NA	NA	NA	T1	IMF	Duroc	0.00794498	0.00402172	0.0020407	0.223019
2121	Bacteroidetes	Bacteroidia	Bacteroidales	NA	NA	NA	T1	IMF	Landrace	-0.00226646	0.000847968	0.0020407	0.223019
1387	Bacteroidetes	Bacteroidia	Bacteroidales	Porphyromonadaceae	NA	NA	T1	Loin depth	Landrace	-0.00118438	0.00139609	0.000674194	0.224085
1387	Bacteroidetes	Bacteroidia	Bacteroidales	Porphyromonadaceae	NA	NA	T1	Loin depth	Duroc	-0.00812697	0.00210989	0.000674194	0.224085
1175	Bacteroidetes	Bacteroidia	Bacteroidales	Prevotellaceae	Prevotella	NA	T1	ADFI	Landrace	-0.231337	0.456131	0.00235398	0.2251
1175	Bacteroidetes	Bacteroidia	Bacteroidales	Prevotellaceae	Prevotella	NA	T1	RF1	Duroc	-7.93158	3.38576	0.0610877	0.2251
1175	Bacteroidetes	Bacteroidia	Bacteroidales	Prevotellaceae	Prevotella	NA	T1	RF1	Landrace	-0.258705	0.420949	0.0610877	0.2251
1175	Bacteroidetes	Bacteroidia	Bacteroidales	Prevotellaceae	Prevotella	NA	T1	ADFI	Duroc	-12.7356	3.63918	0.00235398	0.2251
3331	Bacteroidetes	NA	NA	NA	NA	NA	T3	RF1	Landrace	12.8389	4.82761	0.0154508	0.230617
3331	Bacteroidetes	NA	NA	NA	NA	NA	T3	ADFI	Duroc	12.4899	7.7136	0.0149702	0.230617
3331	Bacteroidetes	NA	NA	NA	NA	NA	T3	RF1	Duroc	14.8064	7.34996	0.0154508	0.230617
3331	Bacteroidetes	NA	NA	NA	NA	NA	T3	ADFI	Landrace	14.359	5.066	0.0149702	0.230617
2845	Bacteroidetes	Bacteroidia	Bacteroidales	Prevotellaceae	Prevotella	NA	T3	FCR	Duroc	-0.00358199	0.00217059	0.00637219	0.253074
2845	Bacteroidetes	Bacteroidia	Bacteroidales	Prevotellaceae	Prevotella	NA	T3	FCR	Landrace	-0.0120906	0.0037982	0.00637219	0.253074
3956	Bacteroidetes	Bacteroidia	Bacteroidales	NA	NA	NA	T3	RF1	Duroc	2.28991	5.23565	0.0250575	0.253999
3956	Bacteroidetes	Bacteroidia	Bacteroidales	NA	NA	NA	T3	RF1	Landrace	10.7954	4.03641	0.0250575	0.253999
3956	Bacteroidetes	Bacteroidia	Bacteroidales	NA	NA	NA	T3	ADFI	Duroc	1.92408	5.49998	0.0177857	0.253999
3956	Bacteroidetes	Bacteroidia	Bacteroidales	NA	NA	NA	T3	ADFI	Landrace	11.7653	4.24007	0.0177857	0.253999
1370	Bacteroidetes	Bacteroidia	Bacteroidales	Prevotellaceae	NA	NA	T3	FCR	Landrace	0.00981316	0.00631357	0.00766361	0.278105
1370	Bacteroidetes	Bacteroidia	Bacteroidales	Prevotellaceae	NA	NA	T3	FCR	Duroc	-0.123506	0.0480617	0.00766361	0.278105
4360	Bacteroidetes	Bacteroidia	Bacteroidales	Porphyromonadaceae	NA	NA	T3	FCR	Landrace	0.00707309	0.00362432	0.008215	0.278105
4360	Bacteroidetes	Bacteroidia	Bacteroidales	Porphyromonadaceae	NA	NA	T3	FCR	Duroc	-0.0141281	0.007257	0.008215	0.278105
750	Bacteroidetes	NA	NA	NA	NA	NA	T3	RF1	Landrace	-14.9058	11.4079	0.0407241	0.298572
750	Bacteroidetes	NA	NA	NA	NA	NA	T3	ADFI	Duroc	-28.9188	11.0781	0.0243955	0.298572
750	Bacteroidetes	NA	NA	NA	NA	NA	T3	ADFI	Landrace	-12.0018	11.9506	0.0243955	0.298572
750	Bacteroidetes	NA	NA	NA	NA	NA	T3	RF1	Duroc	-26.6528	10.6025	0.0407241	0.298572
4037	Bacteroidetes	Bacteroidia	Bacteroidales	Prevotellaceae	Prevotella	NA	T3	FCR	Duroc	-0.00978445	0.00413159	0.0112623	0.315731
4037	Bacteroidetes	Bacteroidia	Bacteroidales	Prevotellaceae	Prevotella	NA	T3	FCR	Landrace	0.00193919	0.00180245	0.0112623	0.315731
225	Bacteroidetes	NA	NA	NA	NA	NA	T3	FCR	Duroc	-0.00810041	0.012478	0.0154433	0.315788
225	Bacteroidetes	NA	NA	NA	NA	NA	T3	FCR	Landrace	0.010758	0.00396651	0.0154433	0.315788
3331	Bacteroidetes	NA	NA	NA	NA	NA	T3	FCR	Landrace	0.0159504	0.00616986	0.0176815	0.315788
3331	Bacteroidetes	NA	NA	NA	NA	NA	T3	FCR	Duroc	0.0191096	0.0093937	0.0176815	0.315788
214	Bacteroidetes	NA	NA	NA	NA	NA	T1	Loin depth	Duroc	-0.149981	0.0424929	0.00213743	0.32017
214	Bacteroidetes	NA	NA	NA	NA	NA	T1	Loin depth	Landrace	-0.0421184	0.0303237	0.00213743	0.32017
750	Bacteroidetes	NA	NA	NA	NA	NA	T3	FCR	Landrace	-0.0224071	0.0145618	0.023717	0.331559
750	Bacteroidetes	NA	NA	NA	NA	NA	T3	FCR	Duroc	-0.0370239	0.0135301	0.023717	0.331559
1851	Bacteroidetes	Bacteroidia	Bacteroidales	Prevotellaceae	Prevotella	NA	T3	FCR	Duroc	-0.00328077	0.00207196	0.0239167	0.331559
1851	Bacteroidetes	Bacteroidia	Bacteroidales	Prevotellaceae	Prevotella	NA	T3	FCR	Landrace	0.00270308	0.00225419	0.0239167	0.331559
3353	Bacteroidetes	Bacteroidia	Bacteroidales	Prevotellaceae	NA	NA	T3	FCR	Duroc	-0.00519511	0.0020098	0.0232195	0.331559
3353	Bacteroidetes	Bacteroidia	Bacteroidales	Prevotellaceae	NA	NA	T3	FCR	Landrace	-0.00583384	0.00308683	0.0232195	0.331559
3956	Bacteroidetes	Bacteroidia	Bacteroidales	NA	NA	NA	T3	FCR	Landrace	0.0140465	0.00515167	0.0203182	0.331559
3956	Bacteroidetes	Bacteroidia	Bacteroidales	NA	NA	NA	T3	FCR	Duroc	0.00227225	0.00668223	0.0203182	0.331559
59	Bacteroidetes	Bacteroidia	Bacteroidales	Prevotellaceae	Prevotella	NA	T1	Loin depth	Duroc	-1.38434	0.412954	0.00352707	0.337276
59	Bacteroidetes	Bacteroidia	Bacteroidales	Prevotellaceae	Prevotella	NA	T1	Loin depth	Landrace	-0.0248313	0.0373578	0.00352707	0.337276
3384	Bacteroidetes	Bacteroidia	Bacteroidales	Prevotellaceae	Prevotella	NA	T1	RF1	Duroc	-0.39241	0.376037	0.266731	0.340586
3384	Bacteroidetes	Bacteroidia	Bacteroidales	Prevotellaceae	Prevotella	NA	T1	ADFI	Duroc	-0.960493	0.40488	0.00979463	0.340586
3384	Bacteroidetes	Bacteroidia	Bacteroidales	Prevotellaceae	Prevotella	NA	T1	RF1	Landrace	-0.259449	0.177467	0.266731	0.340586
3384	Bacteroidetes	Bacteroidia	Bacteroidales	Prevotellaceae	Prevotella	NA	T1	ADFI	Landrace	-0.466873	0.191551	0.00979463	0.340586
1175	Bacteroidetes	Bacteroidia	Bacteroidales	Prevotellaceae	Prevotella	NA	T1	Loin depth	Landrace	-0.0159752	0.00782283	0.0113052	0.341229
1175	Bacteroidetes	Bacteroidia	Bacteroidales	Prevotellaceae	Prevotella	NA	T1	Loin depth	Duroc	-0.152541	0.0633125	0.0113052	0.341229
2825	Bacteroidetes	NA	NA	NA	NA	NA	T1	Loin depth	Duroc	-0.219245	0.0740381	0.0124894	0.341229
2825	Bacteroidetes	NA	NA	NA	NA	NA	T1	Loin depth	Landrace	-0.0182463	0.0415349	0.0124894	0.341229
2125	Bacteroidetes	Bacteroidia	Bacteroidales	Prevotellaceae	Prevotella	NA	T1	RF1	Duroc	-0.8451	0.386342	0.00480293	0.341586
2125	Bacteroidetes	Bacteroidia	Bacteroidales	Prevotellaceae	Prevotella	NA	T1	RF1	Landrace	0.508422	0.329335	0.00480293	0.341586
2125	Bacteroidetes	Bacteroidia	Bacteroidales	Prevotellaceae	Prevotella	NA	T1	ADFI	Duroc	-0.22027	0.418315	0.0104575	0.341586
2125	Bacteroidetes	Bacteroidia	Bacteroidales	Prevotellaceae	Prevotella	NA	T1	ADFI	Landrace	0.93384	0.356033	0.0104575	0.341586
3215	Bacteroidetes	Bacteroidia	Bacteroidales	NA	NA	NA	T3	FCR	Landrace	0.00481764	0.0109964	0.0291688	0.351741
3215	Bacteroidetes	Bacteroidia	Bacteroidales	NA	NA	NA	T3	FCR	Duroc	-0.0387472	0.0173454	0.0291688	0.351741
4203	Bacteroidetes	Bacteroidia	Bacteroidales	NA	NA	NA	T1	FCR	Duroc	-1.07e-05	0.00544521	0.00141284	0.360273
4203	Bacteroidetes	Bacteroidia	Bacteroidales	NA	NA	NA	T1	FCR	Landrace	-0.00373594	0.00103385	0.00141284	0.360273
77	Bacteroidetes	NA	NA	NA	NA	NA	T3	ADFI	Landrace	10.5477	4.08217	0.0330149	0.360962
77	Bacteroidetes	NA	NA	NA	NA	NA	T3	RF1	Landrace	9.59907	3.89682	0.0491	0.360962
77	Bacteroidetes	NA	NA	NA	NA	NA	T3	ADFI	Duroc	5.03496	7.13751	0.0330149	0.360962
77	Bacteroidetes	NA	NA	NA	NA	NA	T3	RF1	Duroc	7.17986	6.81151	0.0491	0.360962
1041	Bacteroidetes	Bacteroidia	Bacteroidales	Bacteroidaceae	Bacteroides	NA	T3	ADFI	Landrace	2.98338	2.15094	0.0380416	0.364127
1041	Bacteroidetes	Bacteroidia	Bacteroidales	Bacteroidaceae	Bacteroides	NA	T3	ADFI	Duroc	-8.63368	4.25758	0.0380416	0.364127
1041	Bacteroidetes	Bacteroidia	Bacteroidales	Bacteroidaceae	Bacteroides	NA	T3	RF1	Landrace	1.83597	2.04071	0.0185611	0.364127
1041	Bacteroidetes	Bacteroidia	Bacteroidales	Bacteroidaceae	Bacteroides	NA	T3	RF1	Duroc	-10.5388	4.05486	0.0185611	0.364127
1874	Bacteroidetes	Bacteroidia	Bacteroidales	Prevotellaceae	Prevotella	Prevotella_copri	T3	ADFI	Duroc	-0.406659	0.262869	0.0384388	0.364127
1874	Bacteroidetes	Bacteroidia	Bacteroidales	Prevotellaceae	Prevotella	Prevotella_copri	T3	RF1	Landrace	-0.828326	0.349809	0.0558818	0.364127
1874	Bacteroidetes	Bacteroidia	Bacteroidales	Prevotellaceae	Prevotella	Prevotella_copri	T3	RF1	Duroc	-0.396148	0.251446	0.0558818	0.364127
1874	Bacteroidetes	Bacteroidia	Bacteroidales	Prevotellaceae	Prevotella	Prevotella_copri	T3	ADFI	Landrace	-0.929967	0.365589	0.0384388	0.364127
1953	Bacteroidetes	Bacteroidia	Bacteroidales	Prevotellaceae	Prevotella	NA	T3	RF1	Duroc	-9.80283	11.4679	0.257896	0.364127
1953	Bacteroidetes	Bacteroidia	Bacteroidales	Prevotellaceae	Prevotella	NA	T3	RF1	Landrace	-26.8352	16.3714	0.257896	0.364127
1953	Bacteroidetes	Bacteroidia	Bacteroidales	Prevotellaceae	Prevotella	NA	T3	ADFI	Duroc	-23.3853	11.966	0.0356728	0.364127
1953	Bacteroidetes	Bacteroidia	Bacteroidales	Prevotellaceae	Prevotella	NA	T3	ADFI	Landrace	-43.4089	17.0938	0.0356728	0.364127
4037	Bacteroidetes	Bacteroidia	Bacteroidales	Prevotellaceae	Prevotella	NA	T3	RF1	Duroc	-8.40597	3.22807	0.00495789	0.364127
4037	Bacteroidetes	Bacteroidia	Bacteroidales	Prevotellaceae	Prevotella	NA	T3	RF1	Landrace	1.59306	1.40948	0.00495789	0.364127
4037	Bacteroidetes	Bacteroidia	Bacteroidales	Prevotellaceae	Prevotella	NA	T3	ADFI	Landrace	1.48736	1.48265	0.0414466	0.364127
4037	Bacteroidetes	Bacteroidia	Bacteroidales	Prevotellaceae	Prevotella	NA	T3	ADFI	Duroc	-6.55014	3.40191	0.0414466	0.364127
4369	Bacteroidetes	Bacteroidia	Bacteroidales	Prevotellaceae	Prevotella	NA	T3	ADFI	Landrace	-0.667121	0.281019	0.0442236	0.364994
4369	Bacteroidetes	Bacteroidia	Bacteroidales	Prevotellaceae	Prevotella	NA	T3	RF1	Duroc	-0.144779	0.208083	0.0817244	0.364994
4369	Bacteroidetes	Bacteroidia	Bacteroidales	Prevotellaceae	Prevotella	NA	T3	RF1	Landrace	-0.562026	0.268606	0.0817244	0.364994
4369	Bacteroidetes	Bacteroidia	Bacteroidales	Prevotellaceae	Prevotella	NA	T3	ADFI	Duroc	-0.192918	0.217626	0.0442236	0.364994
3909	Bacteroidetes	Bacteroidia	Bacteroidales	Prevotellaceae	Prevotella	Prevotella_copri	T1	ADFI	Landrace	-0.103912	0.38952	0.0148255	0.365854
3909	Bacteroidetes	Bacteroidia	Bacteroidales	Prevotellaceae	Prevotella	Prevotella_copri	T1	ADFI	Duroc	-0.961221	0.350375	0.0148255	0.365854
3909	Bacteroidetes	Bacteroidia	Bacteroidales	Prevotellaceae	Prevotella	Prevotella_copri	T1	RF1	Landrace	0.0901809	0.361407	0.832164	0.365854
3909	Bacteroidetes	Bacteroidia	Bacteroidales	Prevotellaceae	Prevotella	Prevotella_copri	T1	RF1	Duroc	-0.128931	0.325296	0.832164	0.365854
2292	Bacteroidetes	NA	NA	NA	NA	NA	T3	ADFI	Duroc	-22.0847	12.7827	0.0482493	0.371818
2292	Bacteroidetes	NA	NA	NA	NA	NA	T3	RF1	Landrace	-18.3336	11.1324	0.165686	0.371818
2292	Bacteroidetes	NA	NA	NA	NA	NA	T3	ADFI	Landrace	-28.404	11.6263	0.0482493	0.371818
2292	Bacteroidetes	NA	NA	NA	NA	NA	T3	RF1	Duroc	-21.2516	12.2819	0.165686	0.371818
1387	Bacteroidetes	Bacteroidia	Bacteroidales	Porphyromonadaceae	NA	NA	T1	RF1	Landrace	0.119529	0.0758465	0.0193965	0.384159
1387	Bacteroidetes	Bacteroidia	Bacteroidales	Porphyromonadaceae	NA	NA	T1	ADFI	Duroc	-0.29086	0.128101	0.0160694	0.384159
1387	Bacteroidetes	Bacteroidia	Bacteroidales	Porphyromonadaceae	NA	NA	T1	RF1	Duroc	-0.234811	0.117734	0.0193965	0.384159
1387	Bacteroidetes	Bacteroidia	Bacteroidales	Porphyromonadaceae	NA	NA	T1	ADFI	Landrace	0.108329	0.0825639	0.0160694	0.384159
2435	Bacteroidetes	Bacteroidia	Bacteroidales	Prevotellaceae	Alloprevotella	Alloprevotella_rava	T3	ADFI	Duroc	-0.824259	0.483235	0.0522521	0.386006
2435	Bacteroidetes	Bacteroidia	Bacteroidales	Prevotellaceae	Alloprevotella	Alloprevotella_rava	T3	ADFI	Landrace	-1.24349	0.53666	0.0522521	0.386006
2435	Bacteroidetes	Bacteroidia	Bacteroidales	Prevotellaceae	Alloprevotella	Alloprevotella_rava	T3	RF1	Duroc	-0.70904	0.461385	0.13819	0.386006
2435	Bacteroidetes	Bacteroidia	Bacteroidales	Prevotellaceae	Alloprevotella	Alloprevotella_rava	T3	RF1	Landrace	-0.932107	0.512227	0.13819	0.386006
3467	Bacteroidetes	Bacteroidia	Bacteroidales	Bacteroidaceae	Bacteroides	NA	T3	FCR	Duroc	0.0107043	0.00423137	0.0357347	0.390699
3467	Bacteroidetes	Bacteroidia	Bacteroidales	Bacteroidaceae	Bacteroides	NA	T3	FCR	Landrace	0.00201744	0.00296591	0.0357347	0.390699
1041	Bacteroidetes	Bacteroidia	Bacteroidales	Bacteroidaceae	Bacteroides	NA	T3	FCR	Landrace	0.00251714	0.00261291	0.0374231	0.394316
1041	Bacteroidetes	Bacteroidia	Bacteroidales	Bacteroidaceae	Bacteroides	NA	T3	FCR	Duroc	-0.0118858	0.00518925	0.0374231	0.394316
813	Bacteroidetes	NA	NA	NA	NA	NA	T3	RF1	Duroc	-2.62777	2.94491	0.0419555	0.403965
813	Bacteroidetes	NA	NA	NA	NA	NA	T3	ADFI	Duroc	-2.03653	3.08906	0.0586241	0.403965
813	Bacteroidetes	NA	NA	NA	NA	NA	T3	RF1	Landrace	3.49254	1.95696	0.0419555	0.403965
813	Bacteroidetes	NA	NA	NA	NA	NA	T3	ADFI	Landrace	3.73099	2.04787	0.0586241	0.403965
4538	Bacteroidetes	Bacteroidia	Bacteroidales	Prevotellaceae	Prevotella	Prevotella_buccalis	T3	ADFI	Landrace	1.60043	0.931473	0.0598439	0.405553
4538	Bacteroidetes	Bacteroidia	Bacteroidales	Prevotellaceae	Prevotella	Prevotella_buccalis	T3	RF1	Duroc	2.55896	1.40923	0.192213	0.405553
4538	Bacteroidetes	Bacteroidia	Bacteroidales	Prevotellaceae	Prevotella	Prevotella_buccalis	T3	ADFI	Duroc	3.41105	1.46932	0.0598439	0.405553
4538	Bacteroidetes	Bacteroidia	Bacteroidales	Prevotellaceae	Prevotella	Prevotella_buccalis	T3	RF1	Landrace	0.812446	0.89447	0.192213	0.405553
1822	Bacteroidetes	Bacteroidia	Bacteroidales	Porphyromonadaceae	NA	NA	T1	Loin depth	Landrace	0.0571849	0.0264763	0.0313046	0.408664
2254	Bacteroidetes	NA	NA	NA	NA	NA	T1	Loin depth	Duroc	-0.361333	0.134826	0.02731	0.408664
2254	Bacteroidetes	NA	NA	NA	NA	NA	T1	Loin depth	Landrace	-0.00473897	0.039882	0.02731	0.408664
2519	Bacteroidetes	NA	NA	NA	NA	NA	T1	Loin depth	Landrace	-0.0439523	0.0333561	0.0178478	0.408664
2519	Bacteroidetes	NA	NA	NA	NA	NA	T1	Loin depth	Duroc	-0.150572	0.0541067	0.0178478	0.408664
3250	Bacteroidetes	Bacteroidia	Bacteroidales	NA	NA	NA	T1	Loin depth	Duroc	-0.125621	0.0496403	0.0328833	0.408664
3250	Bacteroidetes	Bacteroidia	Bacteroidales	NA	NA	NA	T1	Loin depth	Landrace	0.00471661	0.0168648	0.0328833	0.408664
4105	Bacteroidetes	NA	NA	NA	NA	NA	T1	Loin depth	Landrace	-0.0555474	0.0414547	0.0332434	0.408664
4105	Bacteroidetes	NA	NA	NA	NA	NA	T1	Loin depth	Duroc	-0.127985	0.0497847	0.0332434	0.408664
4360	Bacteroidetes	Bacteroidia	Bacteroidales	Porphyromonadaceae	NA	NA	T1	Loin depth	Landrace	0.00776707	0.0174571	0.033218	0.408664
4360	Bacteroidetes	Bacteroidia	Bacteroidales	Porphyromonadaceae	NA	NA	T1	Loin depth	Duroc	-0.119694	0.0486879	0.033218	0.408664
813	Bacteroidetes	NA	NA	NA	NA	NA	T3	FCR	Duroc	-0.00275903	0.00376444	0.0457029	0.419979
813	Bacteroidetes	NA	NA	NA	NA	NA	T3	FCR	Landrace	0.00467029	0.00250074	0.0457029	0.419979
4369	Bacteroidetes	Bacteroidia	Bacteroidales	Prevotellaceae	Prevotella	NA	T3	FCR	Duroc	-0.000179837	0.000265371	0.0459891	0.419979
4369	Bacteroidetes	Bacteroidia	Bacteroidales	Prevotellaceae	Prevotella	NA	T3	FCR	Landrace	-0.000782253	0.000342513	0.0459891	0.419979
1874	Bacteroidetes	Bacteroidia	Bacteroidales	Prevotellaceae	Prevotella	Prevotella_copri	T3	FCR	Landrace	-0.00109775	0.000446383	0.0488603	0.42228
1874	Bacteroidetes	Bacteroidia	Bacteroidales	Prevotellaceae	Prevotella	Prevotella_copri	T3	FCR	Duroc	-0.000444866	0.000320896	0.0488603	0.42228
2453	Bacteroidetes	Bacteroidia	Bacteroidales	NA	NA	NA	T3	FCR	Landrace	-0.000419142	0.00101103	0.0472224	0.42228
2453	Bacteroidetes	Bacteroidia	Bacteroidales	NA	NA	NA	T3	FCR	Duroc	-0.00504275	0.00204355	0.0472224	0.42228
4568	Bacteroidetes	NA	NA	NA	NA	NA	T3	ADFI	Landrace	7.70985	3.35208	0.0705643	0.426776
4568	Bacteroidetes	NA	NA	NA	NA	NA	T3	RF1	Landrace	7.31443	3.20622	0.0748868	0.426776
4568	Bacteroidetes	NA	NA	NA	NA	NA	T3	ADFI	Duroc	-0.0345076	29.2118	0.0705643	0.426776
4568	Bacteroidetes	NA	NA	NA	NA	NA	T3	RF1	Duroc	3.13721	27.7557	0.0748868	0.426776
77	Bacteroidetes	NA	NA	NA	NA	NA	T3	FCR	Duroc	0.00778512	0.00870698	0.0623346	0.428225
77	Bacteroidetes	NA	NA	NA	NA	NA	T3	FCR	Landrace	0.0117531	0.00498113	0.0623346	0.428225
4568	Bacteroidetes	NA	NA	NA	NA	NA	T3	FCR	Landrace	0.00982854	0.00409232	0.0560373	0.428225
4568	Bacteroidetes	NA	NA	NA	NA	NA	T3	FCR	Duroc	0.00137577	0.0354595	0.0560373	0.428225
214	Bacteroidetes	NA	NA	NA	NA	NA	T3	Backfat	Landrace	-0.0159268	0.0058803	0.0023176	0.433738
214	Bacteroidetes	NA	NA	NA	NA	NA	T3	Backfat	Duroc	-0.019551	0.00638823	0.0023176	0.433738
2292	Bacteroidetes	NA	NA	NA	NA	NA	T3	Backfat	Duroc	-0.121518	0.0684237	0.0024344	0.433738
2292	Bacteroidetes	NA	NA	NA	NA	NA	T3	Backfat	Landrace	-0.214457	0.0617107	0.0024344	0.433738
1851	Bacteroidetes	Bacteroidia	Bacteroidales	Prevotellaceae	Prevotella	NA	T3	RF1	Landrace	1.91874	1.76685	0.0501064	0.43563
1851	Bacteroidetes	Bacteroidia	Bacteroidales	Prevotellaceae	Prevotella	NA	T3	ADFI	Landrace	0.561551	1.85317	0.0727821	0.43563
1851	Bacteroidetes	Bacteroidia	Bacteroidales	Prevotellaceae	Prevotella	NA	T3	ADFI	Duroc	-3.14307	1.70229	0.0727821	0.43563
1851	Bacteroidetes	Bacteroidia	Bacteroidales	Prevotellaceae	Prevotella	NA	T3	RF1	Duroc	-2.2818	1.62417	0.0501064	0.43563
811	Bacteroidetes	Bacteroidia	Bacteroidales	Porphyromonadaceae	NA	NA	T3	FCR	Landrace	0.00294372	0.00385645	0.0676112	0.438571
811	Bacteroidetes	Bacteroidia	Bacteroidales	Porphyromonadaceae	NA	NA	T3	FCR	Duroc	-0.00911633	0.00501783	0.0676112	0.438571
1327	Bacteroidetes	Bacteroidia	Bacteroidales	Prevotellaceae	Prevotella	Prevotella_copri	T3	RF1	Duroc	-1.29844	1.22232	0.101584	0.441818
1327	Bacteroidetes	Bacteroidia	Bacteroidales	Prevotellaceae	Prevotella	Prevotella_copri	T3	ADFI	Duroc	-1.11474	1.28195	0.0765435	0.441818
1327	Bacteroidetes	Bacteroidia	Bacteroidales	Prevotellaceae	Prevotella	Prevotella_copri	T3	RF1	Landrace	-4.01787	1.87438	0.101584	0.441818
1327	Bacteroidetes	Bacteroidia	Bacteroidales	Prevotellaceae	Prevotella	Prevotella_copri	T3	ADFI	Landrace	-4.41574	1.9635	0.0765435	0.441818
2868	Bacteroidetes	Bacteroidia	Bacteroidales	NA	NA	NA	T3	RF1	Landrace	-2.70736	3.12647	0.0617106	0.441818
2868	Bacteroidetes	Bacteroidia	Bacteroidales	NA	NA	NA	T3	ADFI	Landrace	-1.46828	3.28256	0.0770487	0.441818
2868	Bacteroidetes	Bacteroidia	Bacteroidales	NA	NA	NA	T3	ADFI	Duroc	-8.80649	4.03937	0.0770487	0.441818
2868	Bacteroidetes	Bacteroidia	Bacteroidales	NA	NA	NA	T3	RF1	Duroc	-9.05517	3.8465	0.0617106	0.441818
3353	Bacteroidetes	Bacteroidia	Bacteroidales	Prevotellaceae	NA	NA	T1	Loin depth	Landrace	-0.082869	0.0330059	0.0413402	0.445426
3353	Bacteroidetes	Bacteroidia	Bacteroidales	Prevotellaceae	NA	NA	T1	Loin depth	Duroc	-0.0519082	0.0274944	0.0413402	0.445426
1175	Bacteroidetes	Bacteroidia	Bacteroidales	Prevotellaceae	Prevotella	NA	T3	ADFI	Landrace	2.00202	0.986657	0.0831792	0.451702
1175	Bacteroidetes	Bacteroidia	Bacteroidales	Prevotellaceae	Prevotella	NA	T3	RF1	Landrace	1.78724	0.939517	0.114243	0.451702
1175	Bacteroidetes	Bacteroidia	Bacteroidales	Prevotellaceae	Prevotella	NA	T3	RF1	Duroc	-0.290501	1.13341	0.114243	0.451702
1175	Bacteroidetes	Bacteroidia	Bacteroidales	Prevotellaceae	Prevotella	NA	T3	ADFI	Duroc	-0.353369	1.18969	0.0831792	0.451702
2450	Bacteroidetes	NA	NA	NA	NA	NA	T3	RF1	Duroc	-4.21394	4.54803	0.132765	0.451702
2450	Bacteroidetes	NA	NA	NA	NA	NA	T3	ADFI	Duroc	-3.29975	4.75968	0.0802591	0.451702
2450	Bacteroidetes	NA	NA	NA	NA	NA	T3	ADFI	Landrace	5.63151	3.34308	0.0802591	0.451702
2450	Bacteroidetes	NA	NA	NA	NA	NA	T3	RF1	Landrace	4.04771	3.18674	0.132765	0.451702
2995	Bacteroidetes	Bacteroidia	Bacteroidales	NA	NA	NA	T3	RF1	Duroc	-2.77192	2.12721	0.237541	0.451702
2995	Bacteroidetes	Bacteroidia	Bacteroidales	NA	NA	NA	T3	ADFI	Landrace	3.36064	2.34624	0.0806615	0.451702
2995	Bacteroidetes	Bacteroidia	Bacteroidales	NA	NA	NA	T3	RF1	Landrace	1.12978	2.25263	0.237541	0.451702
2995	Bacteroidetes	Bacteroidia	Bacteroidales	NA	NA	NA	T3	ADFI	Duroc	-2.32993	2.22211	0.0806615	0.451702
1327	Bacteroidetes	Bacteroidia	Bacteroidales	Prevotellaceae	Prevotella	Prevotella_copri	T3	FCR	Landrace	-0.00544901	0.00239186	0.0722747	0.453439
1327	Bacteroidetes	Bacteroidia	Bacteroidales	Prevotellaceae	Prevotella	Prevotella_copri	T3	FCR	Duroc	-0.00141152	0.00156037	0.0722747	0.453439
1642	Bacteroidetes	Bacteroidia	Bacteroidales	Porphyromonadaceae	NA	NA	T3	FCR	Landrace	0.00513363	0.00261751	0.0725666	0.453439
1642	Bacteroidetes	Bacteroidia	Bacteroidales	Porphyromonadaceae	NA	NA	T3	FCR	Duroc	-0.00153756	0.00347917	0.0725666	0.453439
2868	Bacteroidetes	Bacteroidia	Bacteroidales	NA	NA	NA	T3	FCR	Landrace	-0.00284583	0.00399802	0.0746516	0.453439
2868	Bacteroidetes	Bacteroidia	Bacteroidales	NA	NA	NA	T3	FCR	Duroc	-0.0110877	0.00491901	0.0746516	0.453439
9	Bacteroidetes	Bacteroidia	Bacteroidales	Porphyromonadaceae	Porphyromonas	Porphyromonas_bennonis	T3	RF1	Landrace	1.20588	1.21013	0.110131	0.455292
9	Bacteroidetes	Bacteroidia	Bacteroidales	Porphyromonadaceae	Porphyromonas	Porphyromonas_bennonis	T3	ADFI	Duroc	2.62924	1.19454	0.0896545	0.455292
9	Bacteroidetes	Bacteroidia	Bacteroidales	Porphyromonadaceae	Porphyromonas	Porphyromonas_bennonis	T3	RF1	Duroc	2.33785	1.14081	0.110131	0.455292
9	Bacteroidetes	Bacteroidia	Bacteroidales	Porphyromonadaceae	Porphyromonas	Porphyromonas_bennonis	T3	ADFI	Landrace	1.9146	1.26816	0.0896545	0.455292
214	Bacteroidetes	NA	NA	NA	NA	NA	T3	RF1	Landrace	2.13539	1.18324	0.189987	0.455292
214	Bacteroidetes	NA	NA	NA	NA	NA	T3	ADFI	Duroc	0.266504	1.28506	0.095062	0.455292
214	Bacteroidetes	NA	NA	NA	NA	NA	T3	ADFI	Landrace	2.57195	1.22742	0.095062	0.455292
214	Bacteroidetes	NA	NA	NA	NA	NA	T3	RF1	Duroc	0.478939	1.23395	0.189987	0.455292
2797	Bacteroidetes	NA	NA	NA	NA	NA	T3	ADFI	Duroc	-0.452857	1.22663	0.0899927	0.455292
2797	Bacteroidetes	NA	NA	NA	NA	NA	T3	ADFI	Landrace	1.5637	0.833479	0.0899927	0.455292
2797	Bacteroidetes	NA	NA	NA	NA	NA	T3	RF1	Landrace	0.974065	0.797703	0.384253	0.455292
2797	Bacteroidetes	NA	NA	NA	NA	NA	T3	RF1	Duroc	-0.180528	1.17839	0.384253	0.455292
3467	Bacteroidetes	Bacteroidia	Bacteroidales	Bacteroidaceae	Bacteroides	NA	T3	RF1	Landrace	1.71316	2.31835	0.0202229	0.455292
3467	Bacteroidetes	Bacteroidia	Bacteroidales	Bacteroidaceae	Bacteroides	NA	T3	RF1	Duroc	9.05958	3.30823	0.0202229	0.455292
3467	Bacteroidetes	Bacteroidia	Bacteroidales	Bacteroidaceae	Bacteroides	NA	T3	ADFI	Duroc	6.6498	3.47997	0.091291	0.455292
3467	Bacteroidetes	Bacteroidia	Bacteroidales	Bacteroidaceae	Bacteroides	NA	T3	ADFI	Landrace	2.85722	2.44316	0.091291	0.455292
10	Bacteroidetes	Bacteroidia	Bacteroidales	NA	NA	NA	T1	IMF	Landrace	-0.0112712	0.00436857	0.0128048	0.467689
10	Bacteroidetes	Bacteroidia	Bacteroidales	NA	NA	NA	T1	IMF	Duroc	-0.0278652	0.0141007	0.0128048	0.467689
3641	Bacteroidetes	NA	NA	NA	NA	NA	T1	IMF	Landrace	0.00128872	0.00186416	0.010776	0.467689
3641	Bacteroidetes	NA	NA	NA	NA	NA	T1	IMF	Duroc	0.0480829	0.0161231	0.010776	0.467689
2352	Bacteroidetes	Bacteroidia	Bacteroidales	NA	NA	NA	T3	FCR	Landrace	0.0185254	0.0120298	0.0821892	0.474613
2352	Bacteroidetes	Bacteroidia	Bacteroidales	NA	NA	NA	T3	FCR	Duroc	-0.00512165	0.0108515	0.0821892	0.474613
2129	Bacteroidetes	Bacteroidia	Bacteroidales	Prevotellaceae	Prevotella	NA	T1	ADFI	Landrace	5.63763	3.73742	0.0274235	0.476795
2129	Bacteroidetes	Bacteroidia	Bacteroidales	Prevotellaceae	Prevotella	NA	T1	ADFI	Duroc	-13.6406	7.03438	0.0274235	0.476795
2129	Bacteroidetes	Bacteroidia	Bacteroidales	Prevotellaceae	Prevotella	NA	T1	RF1	Duroc	-9.44157	6.49209	0.330352	0.476795
2129	Bacteroidetes	Bacteroidia	Bacteroidales	Prevotellaceae	Prevotella	NA	T1	RF1	Landrace	0.237672	3.47447	0.330352	0.476795
4390	Bacteroidetes	Bacteroidia	Bacteroidales	Prevotellaceae	Prevotella	NA	T3	ADFI	Landrace	-6.2753	3.47428	0.108361	0.477569
4390	Bacteroidetes	Bacteroidia	Bacteroidales	Prevotellaceae	Prevotella	NA	T3	ADFI	Duroc	3.29739	4.96246	0.108361	0.477569
4390	Bacteroidetes	Bacteroidia	Bacteroidales	Prevotellaceae	Prevotella	NA	T3	RF1	Duroc	1.42008	4.73694	0.216867	0.477569
4390	Bacteroidetes	Bacteroidia	Bacteroidales	Prevotellaceae	Prevotella	NA	T3	RF1	Landrace	-5.33903	3.30828	0.216867	0.477569
1175	Bacteroidetes	Bacteroidia	Bacteroidales	Prevotellaceae	Prevotella	NA	T3	FCR	Duroc	-0.000373821	0.00144612	0.0840529	0.478856
1175	Bacteroidetes	Bacteroidia	Bacteroidales	Prevotellaceae	Prevotella	NA	T3	FCR	Landrace	0.00244505	0.00119882	0.0840529	0.478856
3250	Bacteroidetes	Bacteroidia	Bacteroidales	NA	NA	NA	T3	FCR	Duroc	-0.00547914	0.00597547	0.0840918	0.478856
3250	Bacteroidetes	Bacteroidia	Bacteroidales	NA	NA	NA	T3	FCR	Landrace	0.00489306	0.00276663	0.0840918	0.478856
3138	Bacteroidetes	Bacteroidia	Bacteroidales	NA	NA	NA	T3	RF1	Duroc	-5.53265	2.40481	0.0714669	0.484205
3138	Bacteroidetes	Bacteroidia	Bacteroidales	NA	NA	NA	T3	ADFI	Duroc	-5.21312	2.51383	0.116918	0.484205
3138	Bacteroidetes	Bacteroidia	Bacteroidales	NA	NA	NA	T3	RF1	Landrace	-0.136311	0.651121	0.0714669	0.484205
3138	Bacteroidetes	Bacteroidia	Bacteroidales	NA	NA	NA	T3	ADFI	Landrace	-0.12599	0.681927	0.116918	0.484205
1376	Bacteroidetes	Bacteroidia	Bacteroidales	Prevotellaceae	Prevotella	NA	T3	FCR	Duroc	-0.00070349	0.00213511	0.0901404	0.486284
1376	Bacteroidetes	Bacteroidia	Bacteroidales	Prevotellaceae	Prevotella	NA	T3	FCR	Landrace	0.00225869	0.00120523	0.0901404	0.486284
3250	Bacteroidetes	Bacteroidia	Bacteroidales	NA	NA	NA	T3	RF1	Landrace	3.68346	2.1654	0.0823894	0.489615
3250	Bacteroidetes	Bacteroidia	Bacteroidales	NA	NA	NA	T3	ADFI	Landrace	4.15454	2.27047	0.119438	0.489615
3250	Bacteroidetes	Bacteroidia	Bacteroidales	NA	NA	NA	T3	ADFI	Duroc	-2.53108	4.91614	0.119438	0.489615
3250	Bacteroidetes	Bacteroidia	Bacteroidales	NA	NA	NA	T3	RF1	Duroc	-4.80249	4.67486	0.0823894	0.489615
2519	Bacteroidetes	NA	NA	NA	NA	NA	T1	RF1	Duroc	-5.3874	2.87863	0.147627	0.493174
2519	Bacteroidetes	NA	NA	NA	NA	NA	T1	ADFI	Duroc	-5.24218	3.15702	0.0322336	0.493174
2519	Bacteroidetes	NA	NA	NA	NA	NA	T1	ADFI	Landrace	2.97615	1.94353	0.0322336	0.493174
2519	Bacteroidetes	NA	NA	NA	NA	NA	T1	RF1	Landrace	0.108828	1.80057	0.147627	0.493174
2519	Bacteroidetes	NA	NA	NA	NA	NA	T3	RF1	Landrace	4.46654	2.71999	0.107254	0.493994
2519	Bacteroidetes	NA	NA	NA	NA	NA	T3	ADFI	Duroc	-3.77999	3.3739	0.121691	0.493994
2519	Bacteroidetes	NA	NA	NA	NA	NA	T3	ADFI	Landrace	4.45718	2.85788	0.121691	0.493994
2519	Bacteroidetes	NA	NA	NA	NA	NA	T3	RF1	Duroc	-3.56582	3.22005	0.107254	0.493994
2313	Bacteroidetes	Bacteroidia	Bacteroidales	NA	NA	NA	T3	FCR	Landrace	-0.0123787	0.00875016	0.0968376	0.501511
2313	Bacteroidetes	Bacteroidia	Bacteroidales	NA	NA	NA	T3	FCR	Duroc	-0.017504	0.00815379	0.0968376	0.501511
2519	Bacteroidetes	NA	NA	NA	NA	NA	T3	FCR	Duroc	-0.00441582	0.00411314	0.0993267	0.502304
2519	Bacteroidetes	NA	NA	NA	NA	NA	T3	FCR	Landrace	0.00593709	0.00347558	0.0993267	0.502304
2584	Bacteroidetes	Bacteroidia	Bacteroidales	Prevotellaceae	NA	NA	T3	ADFI	Duroc	-6.57976	3.25887	0.126628	0.503727
2584	Bacteroidetes	Bacteroidia	Bacteroidales	Prevotellaceae	NA	NA	T3	RF1	Landrace	-1.56277	2.81245	0.380291	0.503727
2584	Bacteroidetes	Bacteroidia	Bacteroidales	Prevotellaceae	NA	NA	T3	RF1	Duroc	-4.25569	3.10167	0.380291	0.503727
2584	Bacteroidetes	Bacteroidia	Bacteroidales	Prevotellaceae	NA	NA	T3	ADFI	Landrace	-0.64203	2.95245	0.126628	0.503727
921	Bacteroidetes	Bacteroidia	Bacteroidales	Bacteroidaceae	Bacteroides	NA	T3	FCR	Landrace	-0.0108554	0.014969	0.108136	0.506631
921	Bacteroidetes	Bacteroidia	Bacteroidales	Bacteroidaceae	Bacteroides	NA	T3	FCR	Duroc	-0.0355604	0.0168334	0.108136	0.506631
1918	Bacteroidetes	Bacteroidia	Bacteroidales	Prevotellaceae	NA	NA	T3	FCR	Landrace	0.0204809	0.0112841	0.106127	0.506631
1918	Bacteroidetes	Bacteroidia	Bacteroidales	Prevotellaceae	NA	NA	T3	FCR	Duroc	-0.0144676	0.0243091	0.106127	0.506631
2450	Bacteroidetes	NA	NA	NA	NA	NA	T3	FCR	Duroc	-0.00549795	0.0058054	0.106002	0.506631
2450	Bacteroidetes	NA	NA	NA	NA	NA	T3	FCR	Landrace	0.00555388	0.00406882	0.106002	0.506631
3506	Bacteroidetes	NA	NA	NA	NA	NA	T3	FCR	Landrace	0.00928983	0.00604991	0.108273	0.506631
3506	Bacteroidetes	NA	NA	NA	NA	NA	T3	FCR	Duroc	-0.0125194	0.0109622	0.108273	0.506631
929	Bacteroidetes	Bacteroidia	Bacteroidales	NA	NA	NA	T3	RF1	Duroc	-5.14982	3.73062	0.380355	0.511627
929	Bacteroidetes	Bacteroidia	Bacteroidales	NA	NA	NA	T3	ADFI	Landrace	2.21907	3.77065	0.137437	0.511627
929	Bacteroidetes	Bacteroidia	Bacteroidales	NA	NA	NA	T3	ADFI	Duroc	-6.87718	3.87964	0.137437	0.511627
929	Bacteroidetes	Bacteroidia	Bacteroidales	NA	NA	NA	T3	RF1	Landrace	-0.248559	3.59404	0.380355	0.511627
1376	Bacteroidetes	Bacteroidia	Bacteroidales	Prevotellaceae	Prevotella	NA	T3	RF1	Landrace	1.67205	0.944577	0.141459	0.511627
1376	Bacteroidetes	Bacteroidia	Bacteroidales	Prevotellaceae	Prevotella	NA	T3	ADFI	Duroc	-0.361109	1.75157	0.137962	0.511627
1376	Bacteroidetes	Bacteroidia	Bacteroidales	Prevotellaceae	Prevotella	NA	T3	RF1	Duroc	-0.217578	1.67319	0.141459	0.511627
1376	Bacteroidetes	Bacteroidia	Bacteroidales	Prevotellaceae	Prevotella	NA	T3	ADFI	Landrace	1.72767	0.987981	0.137962	0.511627
4158	Bacteroidetes	Bacteroidia	Bacteroidales	Prevotellaceae	Prevotella	NA	T3	RF1	Duroc	-0.323984	4.8996	0.267703	0.511627
4158	Bacteroidetes	Bacteroidia	Bacteroidales	Prevotellaceae	Prevotella	NA	T3	ADFI	Landrace	5.7761	3.48363	0.139979	0.511627
4158	Bacteroidetes	Bacteroidia	Bacteroidales	Prevotellaceae	Prevotella	NA	T3	ADFI	Duroc	-1.53395	5.12049	0.139979	0.511627
4158	Bacteroidetes	Bacteroidia	Bacteroidales	Prevotellaceae	Prevotella	NA	T3	RF1	Landrace	4.81356	3.32453	0.267703	0.511627
4218	Bacteroidetes	NA	NA	NA	NA	NA	T3	ADFI	Duroc	-1.22568	11.8566	0.140385	0.511627
4218	Bacteroidetes	NA	NA	NA	NA	NA	T3	RF1	Landrace	8.94733	4.98347	0.137678	0.511627
4218	Bacteroidetes	NA	NA	NA	NA	NA	T3	ADFI	Landrace	9.34891	5.21522	0.140385	0.511627
4218	Bacteroidetes	NA	NA	NA	NA	NA	T3	RF1	Duroc	-1.32745	11.3216	0.137678	0.511627
811	Bacteroidetes	Bacteroidia	Bacteroidales	Porphyromonadaceae	NA	NA	T3	RF2	Duroc	-6.52843	3.89048	0.137373	0.511679
811	Bacteroidetes	Bacteroidia	Bacteroidales	Porphyromonadaceae	NA	NA	T3	RF2	Landrace	1.36948	2.98998	0.137373	0.511679
1851	Bacteroidetes	Bacteroidia	Bacteroidales	Prevotellaceae	Prevotella	NA	T3	RF2	Duroc	-2.5237	1.60539	0.04236	0.511679
1851	Bacteroidetes	Bacteroidia	Bacteroidales	Prevotellaceae	Prevotella	NA	T3	RF2	Landrace	1.69566	1.74662	0.04236	0.511679
3215	Bacteroidetes	Bacteroidia	Bacteroidales	NA	NA	NA	T3	RF2	Landrace	0.549187	8.51477	0.0274484	0.511679
3215	Bacteroidetes	Bacteroidia	Bacteroidales	NA	NA	NA	T3	RF2	Duroc	-32.7438	13.4312	0.0274484	0.511679
3353	Bacteroidetes	Bacteroidia	Bacteroidales	Prevotellaceae	NA	NA	T3	RF2	Landrace	-4.75852	2.38782	0.0152237	0.511679
3353	Bacteroidetes	Bacteroidia	Bacteroidales	Prevotellaceae	NA	NA	T3	RF2	Duroc	-4.24116	1.55475	0.0152237	0.511679
2559	Bacteroidetes	NA	NA	NA	NA	NA	T1	Loin depth	Duroc	-0.0282258	0.0181647	0.0574003	0.516602
2559	Bacteroidetes	NA	NA	NA	NA	NA	T1	Loin depth	Landrace	0.0149587	0.0132786	0.0574003	0.516602
1843	Bacteroidetes	Bacteroidia	Bacteroidales	Prevotellaceae	Prevotella	NA	T3	FCR	Landrace	0.00584306	0.00403848	0.117014	0.516695
1843	Bacteroidetes	Bacteroidia	Bacteroidales	Prevotellaceae	Prevotella	NA	T3	FCR	Duroc	-0.00551377	0.00593387	0.117014	0.516695
625	Bacteroidetes	Bacteroidia	Bacteroidales	Prevotellaceae	Prevotella	NA	T3	FCR	Landrace	-0.018037	0.00922263	0.119231	0.516892
625	Bacteroidetes	Bacteroidia	Bacteroidales	Prevotellaceae	Prevotella	NA	T3	FCR	Duroc	-0.0179393	0.00948387	0.119231	0.516892
4362	Bacteroidetes	Bacteroidia	Bacteroidales	Prevotellaceae	Prevotella	NA	T1	Loin depth	Duroc	-0.141814	0.0593333	0.0584684	0.520097
4362	Bacteroidetes	Bacteroidia	Bacteroidales	Prevotellaceae	Prevotella	NA	T1	Loin depth	Landrace	-0.00827364	0.0239417	0.0584684	0.520097
1104	Bacteroidetes	Bacteroidia	Bacteroidales	Porphyromonadaceae	NA	NA	T3	ADFI	Duroc	-0.131912	1.01306	0.149916	0.531049
1104	Bacteroidetes	Bacteroidia	Bacteroidales	Porphyromonadaceae	NA	NA	T3	RF1	Duroc	-0.364897	0.965512	0.200844	0.531049
1104	Bacteroidetes	Bacteroidia	Bacteroidales	Porphyromonadaceae	NA	NA	T3	RF1	Landrace	1.03163	0.700101	0.200844	0.531049
1104	Bacteroidetes	Bacteroidia	Bacteroidales	Porphyromonadaceae	NA	NA	T3	ADFI	Landrace	1.28189	0.732817	0.149916	0.531049
2079	Bacteroidetes	Bacteroidia	Bacteroidales	NA	NA	NA	T3	ADFI	Duroc	-9.35138	5.42873	0.149067	0.531049
2079	Bacteroidetes	Bacteroidia	Bacteroidales	NA	NA	NA	T3	RF1	Landrace	0.100556	3.73057	0.14745	0.531049
2079	Bacteroidetes	Bacteroidia	Bacteroidales	NA	NA	NA	T3	ADFI	Landrace	1.20839	3.90737	0.149067	0.531049
2079	Bacteroidetes	Bacteroidia	Bacteroidales	NA	NA	NA	T3	RF1	Duroc	-9.55488	5.18561	0.14745	0.531049
3215	Bacteroidetes	Bacteroidia	Bacteroidales	NA	NA	NA	T3	ADFI	Duroc	-26.5309	14.3046	0.151543	0.531049
3215	Bacteroidetes	Bacteroidia	Bacteroidales	NA	NA	NA	T3	RF1	Duroc	-33.6395	13.5685	0.0198697	0.531049
3215	Bacteroidetes	Bacteroidia	Bacteroidales	NA	NA	NA	T3	ADFI	Landrace	-1.84268	9.07071	0.151543	0.531049
3215	Bacteroidetes	Bacteroidia	Bacteroidales	NA	NA	NA	T3	RF1	Landrace	1.85332	8.60187	0.0198697	0.531049
3183	Bacteroidetes	Bacteroidia	Bacteroidales	NA	NA	NA	T3	FCR	Landrace	0.00447864	0.0080225	0.126688	0.534587
3183	Bacteroidetes	Bacteroidia	Bacteroidales	NA	NA	NA	T3	FCR	Duroc	-0.016619	0.0101482	0.126688	0.534587
750	Bacteroidetes	NA	NA	NA	NA	NA	T1	ADFI	Duroc	-4.91573	2.8012	0.0384805	0.537487
750	Bacteroidetes	NA	NA	NA	NA	NA	T1	RF1	Duroc	-4.18705	2.58039	0.267659	0.537487
750	Bacteroidetes	NA	NA	NA	NA	NA	T1	RF1	Landrace	-0.942677	1.61995	0.267659	0.537487
750	Bacteroidetes	NA	NA	NA	NA	NA	T1	ADFI	Landrace	1.69196	1.76319	0.0384805	0.537487
331	Bacteroidetes	Bacteroidia	Bacteroidales	NA	NA	NA	T3	ADFI	Duroc	-57.652	53.3638	0.160248	0.540753
331	Bacteroidetes	Bacteroidia	Bacteroidales	NA	NA	NA	T3	ADFI	Landrace	6.2668	4.06099	0.160248	0.540753
331	Bacteroidetes	Bacteroidia	Bacteroidales	NA	NA	NA	T3	RF1	Landrace	3.21593	3.88561	0.383991	0.540753
331	Bacteroidetes	Bacteroidia	Bacteroidales	NA	NA	NA	T3	RF1	Duroc	-54.8377	50.8202	0.383991	0.540753
625	Bacteroidetes	Bacteroidia	Bacteroidales	Prevotellaceae	Prevotella	NA	T3	IMF	Landrace	-0.0407138	0.0112107	0.00144853	0.542658
625	Bacteroidetes	Bacteroidia	Bacteroidales	Prevotellaceae	Prevotella	NA	T3	IMF	Duroc	-0.0285763	0.0114636	0.00144853	0.542658
1387	Bacteroidetes	Bacteroidia	Bacteroidales	Porphyromonadaceae	NA	NA	T3	IMF	Duroc	-0.000772735	0.000250126	0.00864964	0.542658
1387	Bacteroidetes	Bacteroidia	Bacteroidales	Porphyromonadaceae	NA	NA	T3	IMF	Landrace	-0.000484982	0.000312696	0.00864964	0.542658
2124	Bacteroidetes	NA	NA	NA	NA	NA	T3	IMF	Landrace	-0.0231013	0.00761108	0.00992667	0.542658
2124	Bacteroidetes	NA	NA	NA	NA	NA	T3	IMF	Duroc	-0.0144233	0.0082543	0.00992667	0.542658
2559	Bacteroidetes	NA	NA	NA	NA	NA	T3	IMF	Landrace	-0.00931939	0.00282298	0.00348207	0.542658
2559	Bacteroidetes	NA	NA	NA	NA	NA	T3	IMF	Duroc	-0.00729505	0.0032625	0.00348207	0.542658
2797	Bacteroidetes	NA	NA	NA	NA	NA	T3	IMF	Landrace	-0.00374998	0.00122153	0.0094394	0.542658
2797	Bacteroidetes	NA	NA	NA	NA	NA	T3	IMF	Duroc	-0.00201175	0.0017551	0.0094394	0.542658
2868	Bacteroidetes	Bacteroidia	Bacteroidales	NA	NA	NA	T3	IMF	Duroc	-0.0177291	0.00597363	0.001726	0.542658
2868	Bacteroidetes	Bacteroidia	Bacteroidales	NA	NA	NA	T3	IMF	Landrace	-0.0155866	0.00487127	0.001726	0.542658
3909	Bacteroidetes	Bacteroidia	Bacteroidales	Prevotellaceae	Prevotella	Prevotella_copri	T3	ADFI	Duroc	-1.66393	0.978753	0.164682	0.545836
3909	Bacteroidetes	Bacteroidia	Bacteroidales	Prevotellaceae	Prevotella	Prevotella_copri	T3	RF1	Duroc	-1.51304	0.933925	0.230561	0.545836
3909	Bacteroidetes	Bacteroidia	Bacteroidales	Prevotellaceae	Prevotella	Prevotella_copri	T3	ADFI	Landrace	-1.96175	1.21329	0.164682	0.545836
3909	Bacteroidetes	Bacteroidia	Bacteroidales	Prevotellaceae	Prevotella	Prevotella_copri	T3	RF1	Landrace	-1.5314	1.15623	0.230561	0.545836
1471	Bacteroidetes	Bacteroidia	Bacteroidales	NA	NA	NA	T3	RF1	Duroc	-28.2563	12.2651	0.0592276	0.549806
1471	Bacteroidetes	Bacteroidia	Bacteroidales	NA	NA	NA	T3	RF1	Landrace	0.953107	4.91319	0.0592276	0.549806
1471	Bacteroidetes	Bacteroidia	Bacteroidales	NA	NA	NA	T3	ADFI	Landrace	0.600969	5.16683	0.174789	0.549806
1471	Bacteroidetes	Bacteroidia	Bacteroidales	NA	NA	NA	T3	ADFI	Duroc	-23.4779	12.9234	0.174789	0.549806
1843	Bacteroidetes	Bacteroidia	Bacteroidales	Prevotellaceae	Prevotella	NA	T3	ADFI	Landrace	4.75648	3.31712	0.171489	0.549806
1843	Bacteroidetes	Bacteroidia	Bacteroidales	Prevotellaceae	Prevotella	NA	T3	RF1	Landrace	4.0185	3.16121	0.162568	0.549806
1843	Bacteroidetes	Bacteroidia	Bacteroidales	Prevotellaceae	Prevotella	NA	T3	ADFI	Duroc	-3.30607	4.87818	0.171489	0.549806
1843	Bacteroidetes	Bacteroidia	Bacteroidales	Prevotellaceae	Prevotella	NA	T3	RF1	Duroc	-4.30479	4.64448	0.162568	0.549806
3004	Bacteroidetes	NA	NA	NA	NA	NA	T1	Loin depth	Landrace	-0.0244895	0.0179867	0.0639958	0.550076
3004	Bacteroidetes	NA	NA	NA	NA	NA	T1	Loin depth	Duroc	-0.0963042	0.0465166	0.0639958	0.550076
2555	Bacteroidetes	NA	NA	NA	NA	NA	T3	RF1	Duroc	1.38439	3.33965	0.547096	0.550799
2555	Bacteroidetes	NA	NA	NA	NA	NA	T3	ADFI	Duroc	1.28481	3.4818	0.176608	0.550799
2555	Bacteroidetes	NA	NA	NA	NA	NA	T3	RF1	Landrace	3.3694	3.09789	0.547096	0.550799
2555	Bacteroidetes	NA	NA	NA	NA	NA	T3	ADFI	Landrace	5.70033	3.23208	0.176608	0.550799
3504	Bacteroidetes	Bacteroidia	Bacteroidales	NA	NA	NA	T3	ADFI	Landrace	10.3373	5.59466	0.179541	0.550799
3504	Bacteroidetes	Bacteroidia	Bacteroidales	NA	NA	NA	T3	RF1	Duroc	3.90757	8.00839	0.603173	0.550799
3504	Bacteroidetes	Bacteroidia	Bacteroidales	NA	NA	NA	T3	ADFI	Duroc	9.64146	8.38112	0.179541	0.550799
3504	Bacteroidetes	Bacteroidia	Bacteroidales	NA	NA	NA	T3	RF1	Landrace	5.36659	5.34427	0.603173	0.550799
1471	Bacteroidetes	Bacteroidia	Bacteroidales	NA	NA	NA	T3	FCR	Landrace	0.00219443	0.0062862	0.132683	0.552283
1471	Bacteroidetes	Bacteroidia	Bacteroidales	NA	NA	NA	T3	FCR	Duroc	-0.02966	0.0156995	0.132683	0.552283
320	Bacteroidetes	Bacteroidia	Bacteroidales	Prevotellaceae	NA	NA	T3	RF1	Duroc	-2.01343	6.48169	0.526288	0.552357
320	Bacteroidetes	Bacteroidia	Bacteroidales	Prevotellaceae	NA	NA	T3	ADFI	Duroc	2.68811	6.77117	0.181863	0.552357
320	Bacteroidetes	Bacteroidia	Bacteroidales	Prevotellaceae	NA	NA	T3	ADFI	Landrace	16.4993	9.38833	0.181863	0.552357
320	Bacteroidetes	Bacteroidia	Bacteroidales	Prevotellaceae	NA	NA	T3	RF1	Landrace	7.02115	8.99092	0.526288	0.552357
3138	Bacteroidetes	Bacteroidia	Bacteroidales	NA	NA	NA	T3	FCR	Landrace	-0.000224088	0.000832245	0.135172	0.556272
3138	Bacteroidetes	Bacteroidia	Bacteroidales	NA	NA	NA	T3	FCR	Duroc	-0.00616156	0.00307321	0.135172	0.556272
2435	Bacteroidetes	Bacteroidia	Bacteroidales	Prevotellaceae	Alloprevotella	Alloprevotella_rava	T3	FCR	Landrace	-0.00121979	0.000653733	0.138293	0.558597
2435	Bacteroidetes	Bacteroidia	Bacteroidales	Prevotellaceae	Alloprevotella	Alloprevotella_rava	T3	FCR	Duroc	-0.000857189	0.00058882	0.138293	0.558597
2559	Bacteroidetes	NA	NA	NA	NA	NA	T1	RF1	Landrace	0.669233	0.706108	0.0877965	0.558688
2559	Bacteroidetes	NA	NA	NA	NA	NA	T1	ADFI	Duroc	-0.78099	1.06369	0.0434093	0.558688
2559	Bacteroidetes	NA	NA	NA	NA	NA	T1	RF1	Duroc	-1.46751	0.972404	0.0877965	0.558688
2559	Bacteroidetes	NA	NA	NA	NA	NA	T1	ADFI	Landrace	1.51028	0.767881	0.0434093	0.558688
2392	Bacteroidetes	Bacteroidia	Bacteroidales	Porphyromonadaceae	Barnesiella	NA	T3	ADFI	Duroc	27.9992	55.6646	0.18828	0.559381
2392	Bacteroidetes	Bacteroidia	Bacteroidales	Porphyromonadaceae	Barnesiella	NA	T3	RF1	Duroc	14.0881	53.0486	0.554335	0.559381
2392	Bacteroidetes	Bacteroidia	Bacteroidales	Porphyromonadaceae	Barnesiella	NA	T3	ADFI	Landrace	6.08926	3.42964	0.18828	0.559381
2392	Bacteroidetes	Bacteroidia	Bacteroidales	Porphyromonadaceae	Barnesiella	NA	T3	RF1	Landrace	3.48051	3.27754	0.554335	0.559381
2453	Bacteroidetes	Bacteroidia	Bacteroidales	NA	NA	NA	T3	RF1	Landrace	-0.452595	0.789901	0.0183695	0.560552
2453	Bacteroidetes	Bacteroidia	Bacteroidales	NA	NA	NA	T3	ADFI	Landrace	-0.478416	0.831763	0.190041	0.560552
2453	Bacteroidetes	Bacteroidia	Bacteroidales	NA	NA	NA	T3	RF1	Duroc	-4.52432	1.5962	0.0183695	0.560552
2453	Bacteroidetes	Bacteroidia	Bacteroidales	NA	NA	NA	T3	ADFI	Duroc	-3.06311	1.68025	0.190041	0.560552
1642	Bacteroidetes	Bacteroidia	Bacteroidales	Porphyromonadaceae	NA	NA	T3	ADFI	Landrace	2.8546	2.14472	0.196889	0.570269
1642	Bacteroidetes	Bacteroidia	Bacteroidales	Porphyromonadaceae	NA	NA	T3	RF1	Duroc	-1.63593	2.72485	0.117993	0.570269
1642	Bacteroidetes	Bacteroidia	Bacteroidales	Porphyromonadaceae	NA	NA	T3	RF1	Landrace	3.38766	2.05032	0.117993	0.570269
1642	Bacteroidetes	Bacteroidia	Bacteroidales	Porphyromonadaceae	NA	NA	T3	ADFI	Duroc	-1.95006	2.85279	0.196889	0.570269
2844	Bacteroidetes	NA	NA	NA	NA	NA	T3	RF1	Duroc	-1.73842	1.13863	0.202292	0.570269
2844	Bacteroidetes	NA	NA	NA	NA	NA	T3	ADFI	Duroc	-1.85933	1.18513	0.196345	0.570269
2844	Bacteroidetes	NA	NA	NA	NA	NA	T3	ADFI	Landrace	0.00267196	1.24957	0.196345	0.570269
2844	Bacteroidetes	NA	NA	NA	NA	NA	T3	RF1	Landrace	0.07139	1.19548	0.202292	0.570269
385	Bacteroidetes	Bacteroidia	Bacteroidales	Prevotellaceae	Prevotella	NA	T3	ADFI	Duroc	2.64292	3.9708	0.20526	0.577563
385	Bacteroidetes	Bacteroidia	Bacteroidales	Prevotellaceae	Prevotella	NA	T3	RF1	Landrace	6.06727	4.1843	0.34988	0.577563
385	Bacteroidetes	Bacteroidia	Bacteroidales	Prevotellaceae	Prevotella	NA	T3	ADFI	Landrace	7.8117	4.38294	0.20526	0.577563
385	Bacteroidetes	Bacteroidia	Bacteroidales	Prevotellaceae	Prevotella	NA	T3	RF1	Duroc	2.34305	3.79346	0.34988	0.577563
2409	Bacteroidetes	Bacteroidia	Bacteroidales	Porphyromonadaceae	Porphyromonas	NA	T3	RF1	Duroc	7.33049	6.05513	0.479019	0.577563
2409	Bacteroidetes	Bacteroidia	Bacteroidales	Porphyromonadaceae	Porphyromonas	NA	T3	ADFI	Landrace	9.81831	6.43337	0.202423	0.577563
2409	Bacteroidetes	Bacteroidia	Bacteroidales	Porphyromonadaceae	Porphyromonas	NA	T3	RF1	Landrace	5.12076	6.14879	0.479019	0.577563
2409	Bacteroidetes	Bacteroidia	Bacteroidales	Porphyromonadaceae	Porphyromonas	NA	T3	ADFI	Duroc	10.6622	6.32558	0.202423	0.577563
2608	Bacteroidetes	Bacteroidia	Bacteroidales	Prevotellaceae	Prevotella	NA	T3	ADFI	Duroc	-15.7778	9.01971	0.209525	0.577563
2608	Bacteroidetes	Bacteroidia	Bacteroidales	Prevotellaceae	Prevotella	NA	T3	ADFI	Landrace	-9.06387	11.1988	0.209525	0.577563
2608	Bacteroidetes	Bacteroidia	Bacteroidales	Prevotellaceae	Prevotella	NA	T3	RF1	Duroc	-16.3342	8.62089	0.142646	0.577563
2608	Bacteroidetes	Bacteroidia	Bacteroidales	Prevotellaceae	Prevotella	NA	T3	RF1	Landrace	-7.03212	10.7041	0.142646	0.577563
2975	Bacteroidetes	Bacteroidia	Bacteroidales	Prevotellaceae	Prevotella	Prevotella_copri	T3	RF1	Duroc	-4.82632	3.19236	0.214063	0.577563
2975	Bacteroidetes	Bacteroidia	Bacteroidales	Prevotellaceae	Prevotella	Prevotella_copri	T3	ADFI	Duroc	-5.47658	3.3496	0.20988	0.577563
2975	Bacteroidetes	Bacteroidia	Bacteroidales	Prevotellaceae	Prevotella	Prevotella_copri	T3	RF1	Landrace	-7.3563	4.4996	0.214063	0.577563
2975	Bacteroidetes	Bacteroidia	Bacteroidales	Prevotellaceae	Prevotella	Prevotella_copri	T3	ADFI	Landrace	-7.24585	4.71425	0.20988	0.577563
2995	Bacteroidetes	Bacteroidia	Bacteroidales	NA	NA	NA	T3	FCR	Landrace	0.00242064	0.00287501	0.149463	0.5819
2995	Bacteroidetes	Bacteroidia	Bacteroidales	NA	NA	NA	T3	FCR	Duroc	-0.00353443	0.00271567	0.149463	0.5819
1918	Bacteroidetes	Bacteroidia	Bacteroidales	Prevotellaceae	NA	NA	T3	RF1	Duroc	-11.1011	19.0227	0.102693	0.585897
1918	Bacteroidetes	Bacteroidia	Bacteroidales	Prevotellaceae	NA	NA	T3	ADFI	Landrace	13.9724	9.29621	0.218702	0.585897
1918	Bacteroidetes	Bacteroidia	Bacteroidales	Prevotellaceae	NA	NA	T3	ADFI	Duroc	-9.46556	20.0501	0.218702	0.585897
1918	Bacteroidetes	Bacteroidia	Bacteroidales	Prevotellaceae	NA	NA	T3	RF1	Landrace	16.2214	8.83137	0.102693	0.585897
3183	Bacteroidetes	Bacteroidia	Bacteroidales	NA	NA	NA	T3	RF1	Landrace	2.28336	6.28202	0.158776	0.589851
3183	Bacteroidetes	Bacteroidia	Bacteroidales	NA	NA	NA	T3	ADFI	Duroc	-11.3485	8.32427	0.22587	0.589851
3183	Bacteroidetes	Bacteroidia	Bacteroidales	NA	NA	NA	T3	RF1	Duroc	-13.0196	7.94413	0.158776	0.589851
3183	Bacteroidetes	Bacteroidia	Bacteroidales	NA	NA	NA	T3	ADFI	Landrace	3.38453	6.56672	0.22587	0.589851
1104	Bacteroidetes	Bacteroidia	Bacteroidales	Porphyromonadaceae	NA	NA	T3	FCR	Landrace	0.00135676	0.000893218	0.158414	0.59315
1104	Bacteroidetes	Bacteroidia	Bacteroidales	Porphyromonadaceae	NA	NA	T3	FCR	Duroc	-0.000621114	0.00123212	0.158414	0.59315
2079	Bacteroidetes	Bacteroidia	Bacteroidales	NA	NA	NA	T3	FCR	Landrace	-0.00046357	0.00476698	0.161547	0.594028
2079	Bacteroidetes	Bacteroidia	Bacteroidales	NA	NA	NA	T3	FCR	Duroc	-0.0121687	0.00662601	0.161547	0.594028
4218	Bacteroidetes	NA	NA	NA	NA	NA	T3	FCR	Landrace	0.0104993	0.00636727	0.161266	0.594028
4218	Bacteroidetes	NA	NA	NA	NA	NA	T3	FCR	Duroc	-0.00385395	0.0144671	0.161266	0.594028
214	Bacteroidetes	NA	NA	NA	NA	NA	T3	FCR	Duroc	0.000799096	0.00157541	0.172699	0.596284
214	Bacteroidetes	NA	NA	NA	NA	NA	T3	FCR	Landrace	0.00282346	0.00151017	0.172699	0.596284
2292	Bacteroidetes	NA	NA	NA	NA	NA	T3	FCR	Duroc	-0.0272103	0.015686	0.171208	0.596284
2292	Bacteroidetes	NA	NA	NA	NA	NA	T3	FCR	Landrace	-0.022845	0.0142237	0.171208	0.596284
2608	Bacteroidetes	Bacteroidia	Bacteroidales	Prevotellaceae	Prevotella	NA	T3	FCR	Duroc	-0.0200009	0.0110054	0.170037	0.596284
2608	Bacteroidetes	Bacteroidia	Bacteroidales	Prevotellaceae	Prevotella	NA	T3	FCR	Landrace	-0.00905171	0.013665	0.170037	0.596284
3384	Bacteroidetes	Bacteroidia	Bacteroidales	Prevotellaceae	Prevotella	NA	T3	ADFI	Landrace	0.122601	0.935336	0.236644	0.604369
3384	Bacteroidetes	Bacteroidia	Bacteroidales	Prevotellaceae	Prevotella	NA	T3	RF1	Landrace	-0.287388	0.892331	0.380655	0.604369
3384	Bacteroidetes	Bacteroidia	Bacteroidales	Prevotellaceae	Prevotella	NA	T3	RF1	Duroc	0.607656	0.663869	0.380655	0.604369
3384	Bacteroidetes	Bacteroidia	Bacteroidales	Prevotellaceae	Prevotella	NA	T3	ADFI	Duroc	1.0145	0.6963	0.236644	0.604369
3504	Bacteroidetes	Bacteroidia	Bacteroidales	NA	NA	NA	T3	Loin depth	Landrace	0.189045	0.05506	0.00296084	0.606971
3504	Bacteroidetes	Bacteroidia	Bacteroidales	NA	NA	NA	T3	Loin depth	Duroc	0.159918	0.081789	0.00296084	0.606971
3496	Bacteroidetes	Bacteroidia	Bacteroidales	Porphyromonadaceae	NA	NA	T3	FCR	Landrace	0.00262569	0.00153647	0.185136	0.608754
3496	Bacteroidetes	Bacteroidia	Bacteroidales	Porphyromonadaceae	NA	NA	T3	FCR	Duroc	-8.83e-05	0.00199749	0.185136	0.608754
2845	Bacteroidetes	Bacteroidia	Bacteroidales	Prevotellaceae	Prevotella	NA	T1	ADG	Duroc	-0.000586934	0.000236338	0.0127427	0.609258
2845	Bacteroidetes	Bacteroidia	Bacteroidales	Prevotellaceae	Prevotella	NA	T1	ADG	Landrace	0.000201206	0.000270724	0.0127427	0.609258
3353	Bacteroidetes	Bacteroidia	Bacteroidales	Prevotellaceae	NA	NA	T1	ADG	Duroc	-0.00126701	0.000418479	0.00925563	0.609258
3353	Bacteroidetes	Bacteroidia	Bacteroidales	Prevotellaceae	NA	NA	T1	ADG	Landrace	-0.000776117	0.000505369	0.00925563	0.609258
2352	Bacteroidetes	Bacteroidia	Bacteroidales	NA	NA	NA	T1	ADFI	Landrace	-2.46013	3.70629	0.0578363	0.609438
2352	Bacteroidetes	Bacteroidia	Bacteroidales	NA	NA	NA	T1	RF1	Landrace	1.86908	3.41204	0.0960595	0.609438
2352	Bacteroidetes	Bacteroidia	Bacteroidales	NA	NA	NA	T1	RF1	Duroc	-67.6629	32.7152	0.0960595	0.609438
2352	Bacteroidetes	Bacteroidia	Bacteroidales	NA	NA	NA	T1	ADFI	Duroc	-82.7824	35.4837	0.0578363	0.609438
9	Bacteroidetes	Bacteroidia	Bacteroidales	Porphyromonadaceae	Porphyromonas	Porphyromonas_bennonis	T3	FCR	Landrace	0.00158622	0.00154751	0.191371	0.609513
9	Bacteroidetes	Bacteroidia	Bacteroidales	Porphyromonadaceae	Porphyromonas	Porphyromonas_bennonis	T3	FCR	Duroc	0.00263606	0.00145869	0.191371	0.609513
1689	Bacteroidetes	Bacteroidia	Bacteroidales	Prevotellaceae	Prevotella	NA	T3	FCR	Landrace	-0.00681354	0.00436091	0.200953	0.609513
1689	Bacteroidetes	Bacteroidia	Bacteroidales	Prevotellaceae	Prevotella	NA	T3	FCR	Duroc	-4.91e-05	0.00383118	0.200953	0.609513
1953	Bacteroidetes	Bacteroidia	Bacteroidales	Prevotellaceae	Prevotella	NA	T3	FCR	Landrace	-0.0380991	0.0209076	0.189359	0.609513
1953	Bacteroidetes	Bacteroidia	Bacteroidales	Prevotellaceae	Prevotella	NA	T3	FCR	Duroc	-0.0145837	0.0146448	0.189359	0.609513
2844	Bacteroidetes	NA	NA	NA	NA	NA	T3	FCR	Landrace	0.000214539	0.00152626	0.196365	0.609513
2844	Bacteroidetes	NA	NA	NA	NA	NA	T3	FCR	Duroc	-0.00217531	0.00145291	0.196365	0.609513
4408	Bacteroidetes	Bacteroidia	Bacteroidales	NA	NA	NA	T3	FCR	Duroc	-0.000727665	0.000710166	0.193862	0.609513
4408	Bacteroidetes	Bacteroidia	Bacteroidales	NA	NA	NA	T3	FCR	Landrace	0.000544344	0.000703981	0.193862	0.609513
4538	Bacteroidetes	Bacteroidia	Bacteroidales	Prevotellaceae	Prevotella	Prevotella_buccalis	T3	FCR	Duroc	0.00324888	0.00180002	0.197238	0.609513
4538	Bacteroidetes	Bacteroidia	Bacteroidales	Prevotellaceae	Prevotella	Prevotella_buccalis	T3	FCR	Landrace	0.00116137	0.00114231	0.197238	0.609513
3215	Bacteroidetes	Bacteroidia	Bacteroidales	NA	NA	NA	T1	ADFI	Landrace	0.378274	2.47455	0.060047	0.61248
3215	Bacteroidetes	Bacteroidia	Bacteroidales	NA	NA	NA	T1	ADFI	Duroc	-9.0416	4.16803	0.060047	0.61248
3215	Bacteroidetes	Bacteroidia	Bacteroidales	NA	NA	NA	T1	RF1	Landrace	0.172415	2.28472	0.0232391	0.61248
3215	Bacteroidetes	Bacteroidia	Bacteroidales	NA	NA	NA	T1	RF1	Duroc	-9.81284	3.84555	0.0232391	0.61248
170	Bacteroidetes	NA	NA	NA	NA	NA	T3	FCR	Landrace	-0.00627952	0.00393302	0.214998	0.620004
170	Bacteroidetes	NA	NA	NA	NA	NA	T3	FCR	Duroc	0.00123703	0.00676671	0.214998	0.620004
1177	Bacteroidetes	Bacteroidia	Bacteroidales	NA	NA	NA	T3	FCR	Landrace	0.00466098	0.00370367	0.215489	0.620004
1177	Bacteroidetes	Bacteroidia	Bacteroidales	NA	NA	NA	T3	FCR	Duroc	-0.0129842	0.0142615	0.215489	0.620004
2975	Bacteroidetes	Bacteroidia	Bacteroidales	Prevotellaceae	Prevotella	Prevotella_copri	T3	FCR	Duroc	-0.00532148	0.0040778	0.211732	0.620004
2975	Bacteroidetes	Bacteroidia	Bacteroidales	Prevotellaceae	Prevotella	Prevotella_copri	T3	FCR	Landrace	-0.00998721	0.00574603	0.211732	0.620004
1468	Bacteroidetes	Bacteroidia	Bacteroidales	Prevotellaceae	Prevotella	NA	T3	RF1	Landrace	2.98073	4.57371	0.531444	0.621354
1468	Bacteroidetes	Bacteroidia	Bacteroidales	Prevotellaceae	Prevotella	NA	T3	ADFI	Landrace	5.7011	4.78308	0.250815	0.621354
1468	Bacteroidetes	Bacteroidia	Bacteroidales	Prevotellaceae	Prevotella	NA	T3	RF1	Duroc	-9.76349	12.933	0.531444	0.621354
1468	Bacteroidetes	Bacteroidia	Bacteroidales	Prevotellaceae	Prevotella	NA	T3	ADFI	Duroc	-11.9381	13.5613	0.250815	0.621354
3506	Bacteroidetes	NA	NA	NA	NA	NA	T3	RF1	Duroc	-10.9241	8.58282	0.125722	0.624662
3506	Bacteroidetes	NA	NA	NA	NA	NA	T3	RF1	Landrace	6.30737	4.73751	0.125722	0.624662
3506	Bacteroidetes	NA	NA	NA	NA	NA	T3	ADFI	Duroc	-6.10709	9.01697	0.256588	0.624662
3506	Bacteroidetes	NA	NA	NA	NA	NA	T3	ADFI	Landrace	6.73348	4.97015	0.256588	0.624662
3585	Bacteroidetes	Bacteroidia	Bacteroidales	Prevotellaceae	Prevotella	NA	T3	RF1	Duroc	-8.95605	13.6468	0.442369	0.624662
3585	Bacteroidetes	Bacteroidia	Bacteroidales	Prevotellaceae	Prevotella	NA	T3	ADFI	Duroc	-9.45571	14.341	0.256721	0.624662
3585	Bacteroidetes	Bacteroidia	Bacteroidales	Prevotellaceae	Prevotella	NA	T3	ADFI	Landrace	4.20456	2.97958	0.256721	0.624662
3585	Bacteroidetes	Bacteroidia	Bacteroidales	Prevotellaceae	Prevotella	NA	T3	RF1	Landrace	2.83094	2.83737	0.442369	0.624662
2121	Bacteroidetes	Bacteroidia	Bacteroidales	NA	NA	NA	T3	FCR	Duroc	0.000115263	0.00105279	0.220473	0.625878
2121	Bacteroidetes	Bacteroidia	Bacteroidales	NA	NA	NA	T3	FCR	Landrace	0.00179357	0.00110747	0.220473	0.625878
3331	Bacteroidetes	NA	NA	NA	NA	NA	T3	IMF	Duroc	0.00877411	0.0116457	0.012235	0.627045
3331	Bacteroidetes	NA	NA	NA	NA	NA	T3	IMF	Landrace	-0.0185056	0.00764212	0.012235	0.627045
625	Bacteroidetes	Bacteroidia	Bacteroidales	Prevotellaceae	Prevotella	NA	T1	IMF	Landrace	-0.00236819	0.00338128	0.0304449	0.628238
625	Bacteroidetes	Bacteroidia	Bacteroidales	Prevotellaceae	Prevotella	NA	T1	IMF	Duroc	0.0292224	0.0122517	0.0304449	0.628238
214	Bacteroidetes	NA	NA	NA	NA	NA	T1	ADG	Landrace	-0.000548431	0.000465054	0.0151724	0.62957
214	Bacteroidetes	NA	NA	NA	NA	NA	T1	ADG	Duroc	0.00133772	0.000658645	0.0151724	0.62957
1456	Bacteroidetes	Bacteroidia	Bacteroidales	Prevotellaceae	Prevotella	Prevotella_sp_djf_b116	T1	ADFI	Duroc	-0.562456	0.822865	0.0789139	0.630749
1456	Bacteroidetes	Bacteroidia	Bacteroidales	Prevotellaceae	Prevotella	Prevotella_sp_djf_b116	T1	ADFI	Landrace	1.08162	0.745401	0.0789139	0.630749
1456	Bacteroidetes	Bacteroidia	Bacteroidales	Prevotellaceae	Prevotella	Prevotella_sp_djf_b116	T1	RF1	Landrace	0.236934	0.690698	0.700993	0.630749
1456	Bacteroidetes	Bacteroidia	Bacteroidales	Prevotellaceae	Prevotella	Prevotella_sp_djf_b116	T1	RF1	Duroc	-0.355984	0.76163	0.700993	0.630749
1874	Bacteroidetes	Bacteroidia	Bacteroidales	Prevotellaceae	Prevotella	Prevotella_copri	T1	ADFI	Duroc	-0.123837	0.102991	0.0647316	0.630749
1874	Bacteroidetes	Bacteroidia	Bacteroidales	Prevotellaceae	Prevotella	Prevotella_copri	T1	RF1	Landrace	0.116191	0.100452	0.346512	0.630749
1874	Bacteroidetes	Bacteroidia	Bacteroidales	Prevotellaceae	Prevotella	Prevotella_copri	T1	ADFI	Landrace	0.121377	0.108617	0.0647316	0.630749
1874	Bacteroidetes	Bacteroidia	Bacteroidales	Prevotellaceae	Prevotella	Prevotella_copri	T1	RF1	Duroc	-0.0170442	0.095207	0.346512	0.630749
2124	Bacteroidetes	NA	NA	NA	NA	NA	T1	ADFI	Landrace	4.28231	1.87283	0.0674545	0.630749
2124	Bacteroidetes	NA	NA	NA	NA	NA	T1	ADFI	Duroc	0.710649	2.21689	0.0674545	0.630749
2124	Bacteroidetes	NA	NA	NA	NA	NA	T1	RF1	Landrace	3.90897	1.72764	0.0254711	0.630749
2124	Bacteroidetes	NA	NA	NA	NA	NA	T1	RF1	Duroc	-1.38084	2.02409	0.0254711	0.630749
2825	Bacteroidetes	NA	NA	NA	NA	NA	T1	ADFI	Duroc	-8.28435	4.42857	0.0796438	0.630749
2825	Bacteroidetes	NA	NA	NA	NA	NA	T1	RF1	Duroc	-9.11153	4.07753	0.0651788	0.630749
2825	Bacteroidetes	NA	NA	NA	NA	NA	T1	ADFI	Landrace	1.83013	2.52014	0.0796438	0.630749
2825	Bacteroidetes	NA	NA	NA	NA	NA	T1	RF1	Landrace	0.209023	2.3358	0.0651788	0.630749
4040	Bacteroidetes	Bacteroidia	Bacteroidales	Prevotellaceae	Prevotella	Prevotella_copri	T1	RF1	Duroc	-0.566728	0.459256	0.239775	0.630749
4040	Bacteroidetes	Bacteroidia	Bacteroidales	Prevotellaceae	Prevotella	Prevotella_copri	T1	RF1	Landrace	0.233104	0.366385	0.239775	0.630749
4040	Bacteroidetes	Bacteroidia	Bacteroidales	Prevotellaceae	Prevotella	Prevotella_copri	T1	ADFI	Landrace	0.148899	0.395593	0.0746937	0.630749
4040	Bacteroidetes	Bacteroidia	Bacteroidales	Prevotellaceae	Prevotella	Prevotella_copri	T1	ADFI	Duroc	-0.97423	0.495753	0.0746937	0.630749
1012	Bacteroidetes	NA	NA	NA	NA	NA	T3	ADFI	Landrace	4.24961	4.722	0.263371	0.631474
1012	Bacteroidetes	NA	NA	NA	NA	NA	T3	RF1	Duroc	-31.9066	31.3607	0.484398	0.631474
1012	Bacteroidetes	NA	NA	NA	NA	NA	T3	ADFI	Duroc	-42.6137	32.9002	0.263371	0.631474
1012	Bacteroidetes	NA	NA	NA	NA	NA	T3	RF1	Landrace	2.55104	4.49574	0.484398	0.631474
3353	Bacteroidetes	Bacteroidia	Bacteroidales	Prevotellaceae	NA	NA	T2	ADFI	Landrace	-0.893239	2.38703	0.00435504	0.634965
3353	Bacteroidetes	Bacteroidia	Bacteroidales	Prevotellaceae	NA	NA	T2	RF1	Landrace	-1.50973	2.19437	0.0175359	0.634965
3353	Bacteroidetes	Bacteroidia	Bacteroidales	Prevotellaceae	NA	NA	T2	ADFI	Duroc	-5.01607	1.66071	0.00435504	0.634965
3353	Bacteroidetes	Bacteroidia	Bacteroidales	Prevotellaceae	NA	NA	T2	RF1	Duroc	-4.15135	1.51952	0.0175359	0.634965
4217	Bacteroidetes	NA	NA	NA	NA	NA	T3	RF1	Duroc	0.909977	9.3571	0.585041	0.634995
4217	Bacteroidetes	NA	NA	NA	NA	NA	T3	ADFI	Duroc	5.50386	9.80947	0.267106	0.634995
4217	Bacteroidetes	NA	NA	NA	NA	NA	T3	RF1	Landrace	5.92086	5.79386	0.585041	0.634995
4217	Bacteroidetes	NA	NA	NA	NA	NA	T3	ADFI	Landrace	9.86729	6.09015	0.267106	0.634995
4158	Bacteroidetes	Bacteroidia	Bacteroidales	Prevotellaceae	Prevotella	NA	T3	FCR	Duroc	0.000299752	0.00625682	0.22616	0.635106
4158	Bacteroidetes	Bacteroidia	Bacteroidales	Prevotellaceae	Prevotella	NA	T3	FCR	Landrace	0.00674454	0.00424702	0.22616	0.635106
813	Bacteroidetes	NA	NA	NA	NA	NA	T3	IMF	Duroc	-0.00215333	0.00456642	0.0132719	0.63884
813	Bacteroidetes	NA	NA	NA	NA	NA	T3	IMF	Landrace	-0.00846802	0.00296768	0.0132719	0.63884
2392	Bacteroidetes	Bacteroidia	Bacteroidales	Porphyromonadaceae	Barnesiella	NA	T3	IMF	Duroc	0.241333	0.0833005	0.0140233	0.63884
2392	Bacteroidetes	Bacteroidia	Bacteroidales	Porphyromonadaceae	Barnesiella	NA	T3	IMF	Landrace	0.00287478	0.00507571	0.0140233	0.63884
2797	Bacteroidetes	NA	NA	NA	NA	NA	T1	Loin depth	Landrace	0.00249948	0.0137321	0.0950981	0.641885
2797	Bacteroidetes	NA	NA	NA	NA	NA	T1	Loin depth	Duroc	-0.132026	0.0626003	0.0950981	0.641885
3138	Bacteroidetes	Bacteroidia	Bacteroidales	NA	NA	NA	T1	Loin depth	Landrace	0.142426	0.256802	0.102923	0.641885
3138	Bacteroidetes	Bacteroidia	Bacteroidales	NA	NA	NA	T1	Loin depth	Duroc	-0.193335	0.0937951	0.102923	0.641885
3956	Bacteroidetes	Bacteroidia	Bacteroidales	NA	NA	NA	T1	Loin depth	Duroc	-0.554039	0.331968	0.0976064	0.641885
3956	Bacteroidetes	Bacteroidia	Bacteroidales	NA	NA	NA	T1	Loin depth	Landrace	-0.0825321	0.0533327	0.0976064	0.641885
1376	Bacteroidetes	Bacteroidia	Bacteroidales	Prevotellaceae	Prevotella	NA	T1	ADFI	Duroc	-2.94064	1.43678	0.0890247	0.642896
1376	Bacteroidetes	Bacteroidia	Bacteroidales	Prevotellaceae	Prevotella	NA	T1	RF1	Landrace	0.285428	0.377837	0.16166	0.642896
1376	Bacteroidetes	Bacteroidia	Bacteroidales	Prevotellaceae	Prevotella	NA	T1	RF1	Duroc	-1.98594	1.32766	0.16166	0.642896
1376	Bacteroidetes	Bacteroidia	Bacteroidales	Prevotellaceae	Prevotella	NA	T1	ADFI	Landrace	0.102725	0.410048	0.0890247	0.642896
385	Bacteroidetes	Bacteroidia	Bacteroidales	Prevotellaceae	Prevotella	NA	T3	FCR	Duroc	0.00277882	0.00484231	0.258058	0.643989
385	Bacteroidetes	Bacteroidia	Bacteroidales	Prevotellaceae	Prevotella	NA	T3	FCR	Landrace	0.00879489	0.00534167	0.258058	0.643989
4390	Bacteroidetes	Bacteroidia	Bacteroidales	Prevotellaceae	Prevotella	NA	T3	FCR	Landrace	-0.00649838	0.00422822	0.243116	0.643989
4390	Bacteroidetes	Bacteroidia	Bacteroidales	Prevotellaceae	Prevotella	NA	T3	FCR	Duroc	0.00197365	0.00605264	0.243116	0.643989
3585	Bacteroidetes	Bacteroidia	Bacteroidales	Prevotellaceae	Prevotella	NA	T3	FCR	Duroc	-0.0148944	0.0174257	0.271341	0.65249
3585	Bacteroidetes	Bacteroidia	Bacteroidales	Prevotellaceae	Prevotella	NA	T3	FCR	Landrace	0.00450832	0.00362265	0.271341	0.65249
929	Bacteroidetes	Bacteroidia	Bacteroidales	NA	NA	NA	T3	FCR	Duroc	-0.00744584	0.0047599	0.273855	0.652793
929	Bacteroidetes	Bacteroidia	Bacteroidales	NA	NA	NA	T3	FCR	Landrace	0.000479821	0.00459042	0.273855	0.652793
3909	Bacteroidetes	Bacteroidia	Bacteroidales	Prevotellaceae	Prevotella	Prevotella_copri	T3	FCR	Duroc	-0.0017029	0.00119326	0.274677	0.652856
3909	Bacteroidetes	Bacteroidia	Bacteroidales	Prevotellaceae	Prevotella	Prevotella_copri	T3	FCR	Landrace	-0.00203605	0.00147738	0.274677	0.652856
639	Bacteroidetes	NA	NA	NA	NA	NA	T3	FCR	Landrace	0.00108385	0.00535898	0.280779	0.653663
639	Bacteroidetes	NA	NA	NA	NA	NA	T3	FCR	Duroc	-0.0171923	0.0113241	0.280779	0.653663
2121	Bacteroidetes	Bacteroidia	Bacteroidales	NA	NA	NA	T1	Loin depth	Duroc	-0.0441192	0.0273998	0.10707	0.654222
2121	Bacteroidetes	Bacteroidia	Bacteroidales	NA	NA	NA	T1	Loin depth	Landrace	0.00670353	0.00571567	0.10707	0.654222
390	Bacteroidetes	Bacteroidia	Bacteroidales	NA	NA	NA	T3	RF1	Landrace	-3.40387	3.19655	0.558618	0.658603
390	Bacteroidetes	Bacteroidia	Bacteroidales	NA	NA	NA	T3	RF1	Duroc	-1.7935	2.94893	0.558618	0.658603
390	Bacteroidetes	Bacteroidia	Bacteroidales	NA	NA	NA	T3	ADFI	Landrace	-4.97686	3.34557	0.281149	0.658603
390	Bacteroidetes	Bacteroidia	Bacteroidales	NA	NA	NA	T3	ADFI	Duroc	-1.91317	3.08003	0.281149	0.658603
2129	Bacteroidetes	Bacteroidia	Bacteroidales	Prevotellaceae	Prevotella	NA	T3	FCR	Duroc	-0.0168441	0.0114395	0.288807	0.661319
2129	Bacteroidetes	Bacteroidia	Bacteroidales	Prevotellaceae	Prevotella	NA	T3	FCR	Landrace	-0.0152627	0.0104966	0.288807	0.661319
4331	Bacteroidetes	Bacteroidia	Bacteroidales	Prevotellaceae	Prevotella	NA	T3	FCR	Landrace	-0.00204397	0.00136591	0.288646	0.661319
4331	Bacteroidetes	Bacteroidia	Bacteroidales	Prevotellaceae	Prevotella	NA	T3	FCR	Duroc	-0.00161079	0.00125934	0.288646	0.661319
3597	Bacteroidetes	Bacteroidia	Bacteroidales	Prevotellaceae	Prevotella	NA	T2	RF1	Duroc	-9.77937	4.18038	0.0536782	0.662781
3597	Bacteroidetes	Bacteroidia	Bacteroidales	Prevotellaceae	Prevotella	NA	T2	ADFI	Landrace	-1.31427	2.96883	0.00585539	0.662781
3597	Bacteroidetes	Bacteroidia	Bacteroidales	Prevotellaceae	Prevotella	NA	T2	RF1	Landrace	-1.03756	2.74842	0.0536782	0.662781
3597	Bacteroidetes	Bacteroidia	Bacteroidales	Prevotellaceae	Prevotella	NA	T2	ADFI	Duroc	-13.9216	4.50217	0.00585539	0.662781
811	Bacteroidetes	Bacteroidia	Bacteroidales	Porphyromonadaceae	NA	NA	T3	ADFI	Duroc	-5.94343	4.13394	0.294278	0.662922
811	Bacteroidetes	Bacteroidia	Bacteroidales	Porphyromonadaceae	NA	NA	T3	ADFI	Landrace	0.333703	3.17613	0.294278	0.662922
811	Bacteroidetes	Bacteroidia	Bacteroidales	Porphyromonadaceae	NA	NA	T3	RF1	Duroc	-6.05581	3.93454	0.132548	0.662922
811	Bacteroidetes	Bacteroidia	Bacteroidales	Porphyromonadaceae	NA	NA	T3	RF1	Landrace	2.14573	3.02394	0.132548	0.662922
921	Bacteroidetes	Bacteroidia	Bacteroidales	Bacteroidaceae	Bacteroides	NA	T3	ADFI	Duroc	-20.7536	13.8214	0.299125	0.662922
921	Bacteroidetes	Bacteroidia	Bacteroidales	Bacteroidaceae	Bacteroides	NA	T3	RF1	Duroc	-25.8225	13.1877	0.14705	0.662922
921	Bacteroidetes	Bacteroidia	Bacteroidales	Bacteroidaceae	Bacteroides	NA	T3	RF1	Landrace	-7.39736	11.7242	0.14705	0.662922
921	Bacteroidetes	Bacteroidia	Bacteroidales	Bacteroidaceae	Bacteroides	NA	T3	ADFI	Landrace	-2.46556	12.3176	0.299125	0.662922
2058	Bacteroidetes	Bacteroidia	Bacteroidales	Prevotellaceae	Prevotella	NA	T3	ADFI	Landrace	0.886091	1.39205	0.301549	0.662922
2058	Bacteroidetes	Bacteroidia	Bacteroidales	Prevotellaceae	Prevotella	NA	T3	RF1	Landrace	0.222097	1.32973	0.474829	0.662922
2058	Bacteroidetes	Bacteroidia	Bacteroidales	Prevotellaceae	Prevotella	NA	T3	RF1	Duroc	-1.40351	1.36727	0.474829	0.662922
2058	Bacteroidetes	Bacteroidia	Bacteroidales	Prevotellaceae	Prevotella	NA	T3	ADFI	Duroc	-1.44868	1.43319	0.301549	0.662922
3841	Bacteroidetes	Bacteroidia	Bacteroidales	Prevotellaceae	Prevotella	NA	T3	ADFI	Landrace	-12.032	7.61574	0.287885	0.662922
3841	Bacteroidetes	Bacteroidia	Bacteroidales	Prevotellaceae	Prevotella	NA	T3	RF1	Landrace	-10.2648	7.25853	0.355758	0.662922
3841	Bacteroidetes	Bacteroidia	Bacteroidales	Prevotellaceae	Prevotella	NA	T3	ADFI	Duroc	-7.78248	8.48945	0.287885	0.662922
3841	Bacteroidetes	Bacteroidia	Bacteroidales	Prevotellaceae	Prevotella	NA	T3	RF1	Duroc	-8.21921	8.09306	0.355758	0.662922
1370	Bacteroidetes	Bacteroidia	Bacteroidales	Prevotellaceae	NA	NA	T3	RF2	Duroc	-111.233	37.1198	0.00241136	0.666103
1370	Bacteroidetes	Bacteroidia	Bacteroidales	Prevotellaceae	NA	NA	T3	RF2	Landrace	7.37752	4.87778	0.00241136	0.666103
2435	Bacteroidetes	Bacteroidia	Bacteroidales	Prevotellaceae	Alloprevotella	Alloprevotella_rava	T1	Loin depth	Landrace	-0.00099684	0.00350941	0.12394	0.666144
2435	Bacteroidetes	Bacteroidia	Bacteroidales	Prevotellaceae	Alloprevotella	Alloprevotella_rava	T1	Loin depth	Duroc	-0.00642749	0.00369507	0.12394	0.666144
4463	Bacteroidetes	Bacteroidia	Bacteroidales	Prevotellaceae	Prevotella	NA	T1	Loin depth	Landrace	-0.0089794	0.0404473	0.113821	0.666144
4463	Bacteroidetes	Bacteroidia	Bacteroidales	Prevotellaceae	Prevotella	NA	T1	Loin depth	Duroc	1.60356	0.775939	0.113821	0.666144
3578	Bacteroidetes	Bacteroidia	Bacteroidales	Porphyromonadaceae	NA	NA	T3	FCR	Landrace	-0.00269154	0.00693268	0.296177	0.672145
3578	Bacteroidetes	Bacteroidia	Bacteroidales	Porphyromonadaceae	NA	NA	T3	FCR	Duroc	-0.0242462	0.0155307	0.296177	0.672145
2555	Bacteroidetes	NA	NA	NA	NA	NA	T1	Loin depth	Duroc	-0.0518488	0.0269547	0.131327	0.676114
2555	Bacteroidetes	NA	NA	NA	NA	NA	T1	Loin depth	Landrace	0.00281406	0.0113173	0.131327	0.676114
625	Bacteroidetes	Bacteroidia	Bacteroidales	Prevotellaceae	Prevotella	NA	T3	ADFI	Landrace	-9.54194	7.57944	0.309584	0.676956
625	Bacteroidetes	Bacteroidia	Bacteroidales	Prevotellaceae	Prevotella	NA	T3	RF1	Duroc	-12.9637	7.42484	0.140102	0.676956
625	Bacteroidetes	Bacteroidia	Bacteroidales	Prevotellaceae	Prevotella	NA	T3	RF1	Landrace	-13.9081	7.21969	0.140102	0.676956
625	Bacteroidetes	Bacteroidia	Bacteroidales	Prevotellaceae	Prevotella	NA	T3	ADFI	Duroc	-11.8301	7.78925	0.309584	0.676956
3894	Bacteroidetes	Bacteroidia	Bacteroidales	Porphyromonadaceae	Porphyromonas	NA	T3	ADFI	Landrace	94.7944	93.5151	0.311274	0.677152
3894	Bacteroidetes	Bacteroidia	Bacteroidales	Porphyromonadaceae	Porphyromonas	NA	T3	RF1	Landrace	76.9059	88.8914	0.387404	0.677152
625	Bacteroidetes	Bacteroidia	Bacteroidales	Prevotellaceae	Prevotella	NA	T3	RF2	Landrace	-13.0388	7.13987	0.15569	0.68328
625	Bacteroidetes	Bacteroidia	Bacteroidales	Prevotellaceae	Prevotella	NA	T3	RF2	Duroc	-13.0035	7.34198	0.15569	0.68328
288	Bacteroidetes	Bacteroidia	Bacteroidales	Prevotellaceae	Prevotella	Prevotella_sp_rs2	T1	RF1	Landrace	-0.10088	0.270059	0.658317	0.684413
288	Bacteroidetes	Bacteroidia	Bacteroidales	Prevotellaceae	Prevotella	Prevotella_sp_rs2	T1	RF1	Duroc	-0.253264	0.284251	0.658317	0.684413
288	Bacteroidetes	Bacteroidia	Bacteroidales	Prevotellaceae	Prevotella	Prevotella_sp_rs2	T1	ADFI	Duroc	-0.389899	0.307557	0.145061	0.684413
288	Bacteroidetes	Bacteroidia	Bacteroidales	Prevotellaceae	Prevotella	Prevotella_sp_rs2	T1	ADFI	Landrace	0.124672	0.292397	0.145061	0.684413
1433	Bacteroidetes	Bacteroidia	Bacteroidales	Prevotellaceae	Prevotella	Prevotella_copri	T1	ADFI	Duroc	-1.92098	1.34733	0.111186	0.684413
1433	Bacteroidetes	Bacteroidia	Bacteroidales	Prevotellaceae	Prevotella	Prevotella_copri	T1	ADFI	Landrace	0.787229	1.21975	0.111186	0.684413
1433	Bacteroidetes	Bacteroidia	Bacteroidales	Prevotellaceae	Prevotella	Prevotella_copri	T1	RF1	Landrace	0.217918	1.13028	0.567937	0.684413
1433	Bacteroidetes	Bacteroidia	Bacteroidales	Prevotellaceae	Prevotella	Prevotella_copri	T1	RF1	Duroc	-1.02319	1.24916	0.567937	0.684413
1642	Bacteroidetes	Bacteroidia	Bacteroidales	Porphyromonadaceae	NA	NA	T1	ADFI	Landrace	2.19848	1.10996	0.123864	0.684413
1642	Bacteroidetes	Bacteroidia	Bacteroidales	Porphyromonadaceae	NA	NA	T1	RF1	Landrace	1.65119	1.01534	0.0236233	0.684413
1642	Bacteroidetes	Bacteroidia	Bacteroidales	Porphyromonadaceae	NA	NA	T1	ADFI	Duroc	-0.270241	3.05147	0.123864	0.684413
1642	Bacteroidetes	Bacteroidia	Bacteroidales	Porphyromonadaceae	NA	NA	T1	RF1	Duroc	-5.08225	2.79813	0.0236233	0.684413
2121	Bacteroidetes	Bacteroidia	Bacteroidales	NA	NA	NA	T1	ADFI	Duroc	-1.63183	1.66201	0.15006	0.684413
2121	Bacteroidetes	Bacteroidia	Bacteroidales	NA	NA	NA	T1	RF1	Duroc	0.0338796	1.53274	0.91151	0.684413
2121	Bacteroidetes	Bacteroidia	Bacteroidales	NA	NA	NA	T1	RF1	Landrace	-0.133029	0.313304	0.91151	0.684413
2121	Bacteroidetes	Bacteroidia	Bacteroidales	NA	NA	NA	T1	ADFI	Landrace	0.529649	0.338637	0.15006	0.684413
3183	Bacteroidetes	Bacteroidia	Bacteroidales	NA	NA	NA	T1	ADFI	Landrace	1.24985	0.841845	0.124345	0.684413
3183	Bacteroidetes	Bacteroidia	Bacteroidales	NA	NA	NA	T1	ADFI	Duroc	-8.2605	6.50836	0.124345	0.684413
3183	Bacteroidetes	Bacteroidia	Bacteroidales	NA	NA	NA	T1	RF1	Duroc	3.16002	6.00479	0.584047	0.684413
3183	Bacteroidetes	Bacteroidia	Bacteroidales	NA	NA	NA	T1	RF1	Landrace	0.730457	0.77871	0.584047	0.684413
3331	Bacteroidetes	NA	NA	NA	NA	NA	T1	RF1	Duroc	-7.20623	5.67893	0.43927	0.684413
3331	Bacteroidetes	NA	NA	NA	NA	NA	T1	ADFI	Duroc	-10.0146	6.14955	0.105706	0.684413
3331	Bacteroidetes	NA	NA	NA	NA	NA	T1	ADFI	Landrace	2.55974	3.12156	0.105706	0.684413
3331	Bacteroidetes	NA	NA	NA	NA	NA	T1	RF1	Landrace	-0.558426	2.89798	0.43927	0.684413
3353	Bacteroidetes	Bacteroidia	Bacteroidales	Prevotellaceae	NA	NA	T1	RF1	Landrace	1.95425	1.77335	0.465025	0.684413
3353	Bacteroidetes	Bacteroidia	Bacteroidales	Prevotellaceae	NA	NA	T1	RF1	Duroc	1.67304	1.46547	0.465025	0.684413
3353	Bacteroidetes	Bacteroidia	Bacteroidales	Prevotellaceae	NA	NA	T1	ADFI	Landrace	-0.710703	1.9187	0.114404	0.684413
3353	Bacteroidetes	Bacteroidia	Bacteroidales	Prevotellaceae	NA	NA	T1	ADFI	Duroc	-2.87738	1.59139	0.114404	0.684413
4003	Bacteroidetes	Bacteroidia	Bacteroidales	Prevotellaceae	Prevotella	NA	T1	RF1	Landrace	-0.0382915	0.134341	0.905978	0.684413
4003	Bacteroidetes	Bacteroidia	Bacteroidales	Prevotellaceae	Prevotella	NA	T1	RF1	Duroc	-0.0766812	0.182688	0.905978	0.684413
4003	Bacteroidetes	Bacteroidia	Bacteroidales	Prevotellaceae	Prevotella	NA	T1	ADFI	Landrace	0.0851321	0.144978	0.135458	0.684413
4003	Bacteroidetes	Bacteroidia	Bacteroidales	Prevotellaceae	Prevotella	NA	T1	ADFI	Duroc	-0.315369	0.198524	0.135458	0.684413
4105	Bacteroidetes	NA	NA	NA	NA	NA	T1	ADFI	Landrace	0.735829	2.50982	0.119535	0.684413
4105	Bacteroidetes	NA	NA	NA	NA	NA	T1	RF1	Duroc	-2.82281	2.83142	0.561665	0.684413
4105	Bacteroidetes	NA	NA	NA	NA	NA	T1	RF1	Landrace	0.066217	2.31484	0.561665	0.684413
4105	Bacteroidetes	NA	NA	NA	NA	NA	T1	ADFI	Duroc	-5.56435	3.06838	0.119535	0.684413
4360	Bacteroidetes	Bacteroidia	Bacteroidales	Porphyromonadaceae	NA	NA	T1	ADFI	Duroc	-6.21067	2.9511	0.109589	0.684413
4360	Bacteroidetes	Bacteroidia	Bacteroidales	Porphyromonadaceae	NA	NA	T1	ADFI	Landrace	-0.266731	1.03515	0.109589	0.684413
4360	Bacteroidetes	Bacteroidia	Bacteroidales	Porphyromonadaceae	NA	NA	T1	RF1	Duroc	-5.6718	2.73353	0.117198	0.684413
4360	Bacteroidetes	Bacteroidia	Bacteroidales	Porphyromonadaceae	NA	NA	T1	RF1	Landrace	-0.39429	0.950864	0.117198	0.684413
4581	Bacteroidetes	Bacteroidia	Bacteroidales	Prevotellaceae	NA	NA	T1	RF1	Landrace	1.3734	1.41882	0.586671	0.684413
4581	Bacteroidetes	Bacteroidia	Bacteroidales	Prevotellaceae	NA	NA	T1	ADFI	Duroc	-1.12309	2.21937	0.11143	0.684413
4581	Bacteroidetes	Bacteroidia	Bacteroidales	Prevotellaceae	NA	NA	T1	ADFI	Landrace	2.57595	1.53322	0.11143	0.684413
4581	Bacteroidetes	Bacteroidia	Bacteroidales	Prevotellaceae	NA	NA	T1	RF1	Duroc	1.45412	2.05358	0.586671	0.684413
2587	Bacteroidetes	Bacteroidia	Bacteroidales	Porphyromonadaceae	Porphyromonas	NA	T3	ADFI	Duroc	0.285999	0.19429	0.319159	0.685106
2587	Bacteroidetes	Bacteroidia	Bacteroidales	Porphyromonadaceae	Porphyromonas	NA	T3	RF1	Landrace	0.208611	0.19128	0.318035	0.685106
2587	Bacteroidetes	Bacteroidia	Bacteroidales	Porphyromonadaceae	Porphyromonas	NA	T3	ADFI	Landrace	0.236898	0.201656	0.319159	0.685106
2587	Bacteroidetes	Bacteroidia	Bacteroidales	Porphyromonadaceae	Porphyromonas	NA	T3	RF1	Duroc	0.265223	0.184278	0.318035	0.685106
912	Bacteroidetes	Bacteroidia	Bacteroidales	Prevotellaceae	Prevotella	NA	T3	RF1	Landrace	3.6463	5.77569	0.819384	0.688072
912	Bacteroidetes	Bacteroidia	Bacteroidales	Prevotellaceae	Prevotella	NA	T3	RF1	Duroc	1.61891	9.71917	0.819384	0.688072
912	Bacteroidetes	Bacteroidia	Bacteroidales	Prevotellaceae	Prevotella	NA	T3	ADFI	Landrace	9.03107	6.05988	0.329127	0.688072
912	Bacteroidetes	Bacteroidia	Bacteroidales	Prevotellaceae	Prevotella	NA	T3	ADFI	Duroc	3.06969	10.1902	0.329127	0.688072
1084	Bacteroidetes	Bacteroidia	Bacteroidales	Prevotellaceae	Prevotella	NA	T3	RF1	Duroc	-3.63851	4.62292	0.465558	0.688072
1084	Bacteroidetes	Bacteroidia	Bacteroidales	Prevotellaceae	Prevotella	NA	T3	ADFI	Duroc	-3.37256	4.84921	0.326897	0.688072
1084	Bacteroidetes	Bacteroidia	Bacteroidales	Prevotellaceae	Prevotella	NA	T3	ADFI	Landrace	4.69934	4.39783	0.326897	0.688072
1084	Bacteroidetes	Bacteroidia	Bacteroidales	Prevotellaceae	Prevotella	NA	T3	RF1	Landrace	2.87963	4.19379	0.465558	0.688072
3496	Bacteroidetes	Bacteroidia	Bacteroidales	Porphyromonadaceae	NA	NA	T3	ADFI	Landrace	1.84375	1.25634	0.329443	0.688072
3496	Bacteroidetes	Bacteroidia	Bacteroidales	Porphyromonadaceae	NA	NA	T3	RF1	Landrace	2.10355	1.20301	0.183811	0.688072
3496	Bacteroidetes	Bacteroidia	Bacteroidales	Porphyromonadaceae	NA	NA	T3	RF1	Duroc	0.0944105	1.56362	0.183811	0.688072
3496	Bacteroidetes	Bacteroidia	Bacteroidales	Porphyromonadaceae	NA	NA	T3	ADFI	Duroc	0.422888	1.63631	0.329443	0.688072
3641	Bacteroidetes	NA	NA	NA	NA	NA	T3	ADFI	Landrace	3.69256	2.72783	0.322772	0.688072
3641	Bacteroidetes	NA	NA	NA	NA	NA	T3	ADFI	Duroc	-1.83799	6.4612	0.322772	0.688072
3641	Bacteroidetes	NA	NA	NA	NA	NA	T3	RF1	Landrace	2.91017	2.60198	0.327481	0.688072
3641	Bacteroidetes	NA	NA	NA	NA	NA	T3	RF1	Duroc	-4.12017	6.16493	0.327481	0.688072
4257	Bacteroidetes	Bacteroidia	Bacteroidales	Prevotellaceae	Prevotella	NA	T3	ADFI	Landrace	0.631264	0.873162	0.327426	0.688072
4257	Bacteroidetes	Bacteroidia	Bacteroidales	Prevotellaceae	Prevotella	NA	T3	RF1	Duroc	-0.563965	0.743725	0.481554	0.688072
4257	Bacteroidetes	Bacteroidia	Bacteroidales	Prevotellaceae	Prevotella	NA	T3	RF1	Landrace	0.372987	0.833915	0.481554	0.688072
4257	Bacteroidetes	Bacteroidia	Bacteroidales	Prevotellaceae	Prevotella	NA	T3	ADFI	Duroc	-0.609829	0.779163	0.327426	0.688072
10	Bacteroidetes	Bacteroidia	Bacteroidales	NA	NA	NA	T3	RF1	Duroc	-2.89855	3.75571	0.418009	0.692587
10	Bacteroidetes	Bacteroidia	Bacteroidales	NA	NA	NA	T3	ADFI	Duroc	-1.83226	3.93323	0.334469	0.692587
10	Bacteroidetes	Bacteroidia	Bacteroidales	NA	NA	NA	T3	ADFI	Landrace	3.57546	3.24235	0.334469	0.692587
10	Bacteroidetes	Bacteroidia	Bacteroidales	NA	NA	NA	T3	RF1	Landrace	2.08314	3.08746	0.418009	0.692587
3894	Bacteroidetes	Bacteroidia	Bacteroidales	Porphyromonadaceae	Porphyromonas	NA	T3	FCR	Landrace	0.11331	0.113606	0.3191	0.696988
4040	Bacteroidetes	Bacteroidia	Bacteroidales	Prevotellaceae	Prevotella	Prevotella_copri	T3	FCR	Duroc	-0.00279024	0.00239303	0.318542	0.696988
4040	Bacteroidetes	Bacteroidia	Bacteroidales	Prevotellaceae	Prevotella	Prevotella_copri	T3	FCR	Landrace	-0.00450667	0.00304362	0.318542	0.696988
1689	Bacteroidetes	Bacteroidia	Bacteroidales	Prevotellaceae	Prevotella	NA	T3	ADFI	Duroc	-0.888408	3.15686	0.338288	0.698731
1689	Bacteroidetes	Bacteroidia	Bacteroidales	Prevotellaceae	Prevotella	NA	T3	RF1	Duroc	-1.0778	3.00095	0.264722	0.698731
1689	Bacteroidetes	Bacteroidia	Bacteroidales	Prevotellaceae	Prevotella	NA	T3	ADFI	Landrace	-5.02175	3.60102	0.338288	0.698731
1689	Bacteroidetes	Bacteroidia	Bacteroidales	Prevotellaceae	Prevotella	NA	T3	RF1	Landrace	-5.32714	3.41492	0.264722	0.698731
3641	Bacteroidetes	NA	NA	NA	NA	NA	T3	FCR	Landrace	0.00351355	0.00332465	0.322992	0.700817
3641	Bacteroidetes	NA	NA	NA	NA	NA	T3	FCR	Duroc	-0.00598635	0.00787677	0.322992	0.700817
1825	Bacteroidetes	Bacteroidia	Bacteroidales	Prevotellaceae	Prevotella	NA	T3	RF1	Landrace	1.1086	1.00557	0.535046	0.702073
1825	Bacteroidetes	Bacteroidia	Bacteroidales	Prevotellaceae	Prevotella	NA	T3	RF1	Duroc	-1.33735	8.01301	0.535046	0.702073
1825	Bacteroidetes	Bacteroidia	Bacteroidales	Prevotellaceae	Prevotella	NA	T3	ADFI	Landrace	1.45899	1.05203	0.341618	0.702073
1825	Bacteroidetes	Bacteroidia	Bacteroidales	Prevotellaceae	Prevotella	NA	T3	ADFI	Duroc	-3.74232	8.36833	0.341618	0.702073
572	Bacteroidetes	Bacteroidia	Bacteroidales	Porphyromonadaceae	Parabacteroides	NA	T3	RF1	Landrace	11.3853	9.99071	0.522541	0.702747
572	Bacteroidetes	Bacteroidia	Bacteroidales	Porphyromonadaceae	Parabacteroides	NA	T3	RF1	Duroc	10.234	9.5312	0.522541	0.702747
572	Bacteroidetes	Bacteroidia	Bacteroidales	Porphyromonadaceae	Parabacteroides	NA	T3	ADFI	Landrace	15.1881	10.4844	0.342804	0.702747
572	Bacteroidetes	Bacteroidia	Bacteroidales	Porphyromonadaceae	Parabacteroides	NA	T3	ADFI	Duroc	13.1309	10.004	0.342804	0.702747
755	Bacteroidetes	Bacteroidia	Bacteroidales	Prevotellaceae	Prevotella	NA	T1	ADFI	Landrace	-1.74804	1.35831	0.162371	0.703407
755	Bacteroidetes	Bacteroidia	Bacteroidales	Prevotellaceae	Prevotella	NA	T1	RF1	Duroc	-5.982	6.71834	0.462497	0.703407
755	Bacteroidetes	Bacteroidia	Bacteroidales	Prevotellaceae	Prevotella	NA	T1	ADFI	Duroc	-11.1506	7.27749	0.162371	0.703407
755	Bacteroidetes	Bacteroidia	Bacteroidales	Prevotellaceae	Prevotella	NA	T1	RF1	Landrace	-1.18701	1.24964	0.462497	0.703407
1160	Bacteroidetes	Bacteroidia	Bacteroidales	Prevotellaceae	Prevotella	NA	T1	RF1	Landrace	-8.73705	5.87457	0.137636	0.703407
1160	Bacteroidetes	Bacteroidia	Bacteroidales	Prevotellaceae	Prevotella	NA	T1	ADFI	Landrace	-8.87669	6.3489	0.162749	0.703407
3597	Bacteroidetes	Bacteroidia	Bacteroidales	Prevotellaceae	Prevotella	NA	T2	RF2	Landrace	-1.32258	2.68544	0.0196736	0.710974
3597	Bacteroidetes	Bacteroidia	Bacteroidales	Prevotellaceae	Prevotella	NA	T2	RF2	Duroc	-11.1365	4.08183	0.0196736	0.710974
3048	Bacteroidetes	Bacteroidia	Bacteroidales	Porphyromonadaceae	NA	NA	T1	Loin depth	Landrace	0.0100527	0.00939315	0.148026	0.712655
3048	Bacteroidetes	Bacteroidia	Bacteroidales	Porphyromonadaceae	NA	NA	T1	Loin depth	Duroc	-0.0591376	0.0376707	0.148026	0.712655
320	Bacteroidetes	Bacteroidia	Bacteroidales	Prevotellaceae	NA	NA	T1	Loin depth	Landrace	-0.0272986	0.0424436	0.15093	0.712723
320	Bacteroidetes	Bacteroidia	Bacteroidales	Prevotellaceae	NA	NA	T1	Loin depth	Duroc	0.060188	0.0453133	0.15093	0.712723
811	Bacteroidetes	Bacteroidia	Bacteroidales	Porphyromonadaceae	NA	NA	T3	IMF	Duroc	-0.0146874	0.00608207	0.0251781	0.713032
811	Bacteroidetes	Bacteroidia	Bacteroidales	Porphyromonadaceae	NA	NA	T3	IMF	Landrace	-0.00929282	0.00466156	0.0251781	0.713032
750	Bacteroidetes	NA	NA	NA	NA	NA	T1	Loin depth	Landrace	-0.0499757	0.0300773	0.156772	0.713833
750	Bacteroidetes	NA	NA	NA	NA	NA	T1	Loin depth	Duroc	-0.0757514	0.0479347	0.156772	0.713833
1104	Bacteroidetes	Bacteroidia	Bacteroidales	Porphyromonadaceae	NA	NA	T1	Loin depth	Landrace	-0.0100065	0.0106749	0.157696	0.713833
1104	Bacteroidetes	Bacteroidia	Bacteroidales	Porphyromonadaceae	NA	NA	T1	Loin depth	Duroc	-0.15705	0.088427	0.157696	0.713833
1177	Bacteroidetes	Bacteroidia	Bacteroidales	NA	NA	NA	T3	RF1	Duroc	-10.2027	11.1663	0.33039	0.714791
1177	Bacteroidetes	Bacteroidia	Bacteroidales	NA	NA	NA	T3	ADFI	Duroc	-13.0006	11.7538	0.35478	0.714791
1177	Bacteroidetes	Bacteroidia	Bacteroidales	NA	NA	NA	T3	ADFI	Landrace	1.98956	3.04116	0.35478	0.714791
1177	Bacteroidetes	Bacteroidia	Bacteroidales	NA	NA	NA	T3	RF1	Landrace	2.73483	2.90193	0.33039	0.714791
3250	Bacteroidetes	Bacteroidia	Bacteroidales	NA	NA	NA	T3	IMF	Landrace	-0.00582338	0.00336515	0.0341683	0.71841
3250	Bacteroidetes	Bacteroidia	Bacteroidales	NA	NA	NA	T3	IMF	Duroc	0.0109246	0.00727929	0.0341683	0.71841
2352	Bacteroidetes	Bacteroidia	Bacteroidales	NA	NA	NA	T3	ADG	Landrace	0.0029858	0.001234	0.00531119	0.72021
2352	Bacteroidetes	Bacteroidia	Bacteroidales	NA	NA	NA	T3	ADG	Duroc	-0.000470682	0.00111223	0.00531119	0.72021
1704	Bacteroidetes	Bacteroidia	Bacteroidales	NA	NA	NA	T1	Loin depth	Landrace	0.0436632	0.0241673	0.160146	0.720656
1704	Bacteroidetes	Bacteroidia	Bacteroidales	NA	NA	NA	T1	Loin depth	Duroc	0.00627076	0.0258947	0.160146	0.720656
1642	Bacteroidetes	Bacteroidia	Bacteroidales	Porphyromonadaceae	NA	NA	T1	Loin depth	Duroc	-0.0446551	0.0503812	0.163938	0.72076
1642	Bacteroidetes	Bacteroidia	Bacteroidales	Porphyromonadaceae	NA	NA	T1	Loin depth	Landrace	0.0275846	0.0189198	0.163938	0.72076
2584	Bacteroidetes	Bacteroidia	Bacteroidales	Prevotellaceae	NA	NA	T3	FCR	Landrace	-0.00177702	0.00359208	0.350864	0.721935
2584	Bacteroidetes	Bacteroidia	Bacteroidales	Prevotellaceae	NA	NA	T3	FCR	Duroc	-0.00570764	0.00396184	0.350864	0.721935
2587	Bacteroidetes	Bacteroidia	Bacteroidales	Porphyromonadaceae	Porphyromonas	NA	T3	FCR	Duroc	0.000319236	0.000235629	0.341119	0.721935
2587	Bacteroidetes	Bacteroidia	Bacteroidales	Porphyromonadaceae	Porphyromonas	NA	T3	FCR	Landrace	0.000238482	0.000244581	0.341119	0.721935
2797	Bacteroidetes	NA	NA	NA	NA	NA	T3	FCR	Duroc	-0.000179001	0.00150422	0.344757	0.721935
2797	Bacteroidetes	NA	NA	NA	NA	NA	T3	FCR	Landrace	0.00133264	0.0010187	0.344757	0.721935
3004	Bacteroidetes	NA	NA	NA	NA	NA	T3	FCR	Duroc	-0.00237138	0.00205203	0.35034	0.721935
3004	Bacteroidetes	NA	NA	NA	NA	NA	T3	FCR	Landrace	0.00070513	0.00145127	0.35034	0.721935
170	Bacteroidetes	NA	NA	NA	NA	NA	T3	RF1	Duroc	0.959844	5.29331	0.152961	0.724484
170	Bacteroidetes	NA	NA	NA	NA	NA	T3	RF1	Landrace	-5.45828	3.0772	0.152961	0.724484
170	Bacteroidetes	NA	NA	NA	NA	NA	T3	ADFI	Landrace	-4.25716	3.2267	0.360475	0.724484
170	Bacteroidetes	NA	NA	NA	NA	NA	T3	ADFI	Duroc	0.565492	5.55768	0.360475	0.724484
775	Bacteroidetes	Bacteroidia	Bacteroidales	NA	NA	NA	T3	Loin depth	Landrace	0.0370567	0.0158121	0.0350968	0.725023
775	Bacteroidetes	Bacteroidia	Bacteroidales	NA	NA	NA	T3	Loin depth	Duroc	0.0371026	0.0168278	0.0350968	0.725023
1177	Bacteroidetes	Bacteroidia	Bacteroidales	NA	NA	NA	T3	Loin depth	Landrace	-0.0813534	0.0299382	0.0256661	0.725023
1177	Bacteroidetes	Bacteroidia	Bacteroidales	NA	NA	NA	T3	Loin depth	Duroc	-0.0680918	0.116253	0.0256661	0.725023
1822	Bacteroidetes	Bacteroidia	Bacteroidales	Porphyromonadaceae	NA	NA	T3	Loin depth	Duroc	-0.0960293	0.0770198	0.0315627	0.725023
1822	Bacteroidetes	Bacteroidia	Bacteroidales	Porphyromonadaceae	NA	NA	T3	Loin depth	Landrace	0.082896	0.038042	0.0315627	0.725023
2995	Bacteroidetes	Bacteroidia	Bacteroidales	NA	NA	NA	T3	Loin depth	Landrace	0.0595307	0.0223494	0.0181581	0.725023
2995	Bacteroidetes	Bacteroidia	Bacteroidales	NA	NA	NA	T3	Loin depth	Duroc	0.0421927	0.0215705	0.0181581	0.725023
3956	Bacteroidetes	Bacteroidia	Bacteroidales	NA	NA	NA	T1	RF1	Duroc	-25.7947	18.4843	0.328073	0.727705
3956	Bacteroidetes	Bacteroidia	Bacteroidales	NA	NA	NA	T1	ADFI	Duroc	-35.2264	19.952	0.180737	0.727705
3956	Bacteroidetes	Bacteroidia	Bacteroidales	NA	NA	NA	T1	RF1	Landrace	-1.88871	2.81094	0.328073	0.727705
3956	Bacteroidetes	Bacteroidia	Bacteroidales	NA	NA	NA	T1	ADFI	Landrace	1.17052	3.06705	0.180737	0.727705
1451	Bacteroidetes	Bacteroidia	Bacteroidales	Prevotellaceae	NA	NA	T3	RF1	Duroc	-3.8338	6.04849	0.481244	0.727808
1451	Bacteroidetes	Bacteroidia	Bacteroidales	Prevotellaceae	NA	NA	T3	RF1	Landrace	2.5561	3.83014	0.481244	0.727808
1451	Bacteroidetes	Bacteroidia	Bacteroidales	Prevotellaceae	NA	NA	T3	ADFI	Landrace	5.01062	4.01781	0.364792	0.727808
1451	Bacteroidetes	Bacteroidia	Bacteroidales	Prevotellaceae	NA	NA	T3	ADFI	Duroc	-0.586763	6.34773	0.364792	0.727808
639	Bacteroidetes	NA	NA	NA	NA	NA	T3	RF1	Duroc	-12.7226	8.8615	0.326848	0.729014
639	Bacteroidetes	NA	NA	NA	NA	NA	T3	ADFI	Duroc	-12.7834	9.3204	0.367027	0.729014
639	Bacteroidetes	NA	NA	NA	NA	NA	T3	ADFI	Landrace	0.431424	4.40736	0.367027	0.729014
639	Bacteroidetes	NA	NA	NA	NA	NA	T3	RF1	Landrace	0.63391	4.19429	0.326848	0.729014
59	Bacteroidetes	Bacteroidia	Bacteroidales	Prevotellaceae	Prevotella	NA	T3	RF2	Duroc	224.186	88.5854	0.00328132	0.732651
59	Bacteroidetes	Bacteroidia	Bacteroidales	Prevotellaceae	Prevotella	NA	T3	RF2	Landrace	16.7869	7.07304	0.00328132	0.732651
1953	Bacteroidetes	Bacteroidia	Bacteroidales	Prevotellaceae	Prevotella	NA	T3	RF2	Landrace	-29.1478	16.1736	0.198139	0.732651
1953	Bacteroidetes	Bacteroidia	Bacteroidales	Prevotellaceae	Prevotella	NA	T3	RF2	Duroc	-12.7284	11.3287	0.198139	0.732651
2975	Bacteroidetes	Bacteroidia	Bacteroidales	Prevotellaceae	Prevotella	Prevotella_copri	T3	RF2	Duroc	-4.84078	3.15704	0.222836	0.732651
2975	Bacteroidetes	Bacteroidia	Bacteroidales	Prevotellaceae	Prevotella	Prevotella_copri	T3	RF2	Landrace	-7.03092	4.4484	0.222836	0.732651
3331	Bacteroidetes	NA	NA	NA	NA	NA	T3	RF2	Landrace	12.6468	4.77415	0.0159467	0.732651
3331	Bacteroidetes	NA	NA	NA	NA	NA	T3	RF2	Duroc	14.5927	7.26876	0.0159467	0.732651
4218	Bacteroidetes	NA	NA	NA	NA	NA	T3	RF2	Landrace	8.72319	4.92597	0.131025	0.732651
4218	Bacteroidetes	NA	NA	NA	NA	NA	T3	RF2	Duroc	-2.46963	11.1927	0.131025	0.732651
4568	Bacteroidetes	NA	NA	NA	NA	NA	T3	RF2	Duroc	-0.182444	27.4635	0.0757356	0.732651
4568	Bacteroidetes	NA	NA	NA	NA	NA	T3	RF2	Landrace	7.18746	3.16861	0.0757356	0.732651
1175	Bacteroidetes	Bacteroidia	Bacteroidales	Prevotellaceae	Prevotella	NA	T3	IMF	Duroc	-0.00138275	0.00175887	0.0375946	0.732969
1175	Bacteroidetes	Bacteroidia	Bacteroidales	Prevotellaceae	Prevotella	NA	T3	IMF	Landrace	-0.00376063	0.00146323	0.0375946	0.732969
4078	Bacteroidetes	Bacteroidia	Bacteroidales	Prevotellaceae	Prevotella	NA	T3	IMF	Duroc	-0.0069771	0.00324499	0.0386259	0.732969
4078	Bacteroidetes	Bacteroidia	Bacteroidales	Prevotellaceae	Prevotella	NA	T3	IMF	Landrace	-0.00713571	0.00315134	0.0386259	0.732969
4408	Bacteroidetes	Bacteroidia	Bacteroidales	NA	NA	NA	T3	IMF	Landrace	-0.00185251	0.00081714	0.03933	0.732969
4408	Bacteroidetes	Bacteroidia	Bacteroidales	NA	NA	NA	T3	IMF	Duroc	-0.00178921	0.000812267	0.03933	0.732969
3380	Bacteroidetes	Bacteroidia	Bacteroidales	Prevotellaceae	Prevotella	NA	T3	RF1	Landrace	-1.90851	2.71226	0.418332	0.733317
3380	Bacteroidetes	Bacteroidia	Bacteroidales	Prevotellaceae	Prevotella	NA	T3	ADFI	Duroc	-3.30898	2.3729	0.377823	0.733317
3380	Bacteroidetes	Bacteroidia	Bacteroidales	Prevotellaceae	Prevotella	NA	T3	RF1	Duroc	-2.98022	2.26276	0.418332	0.733317
3380	Bacteroidetes	Bacteroidia	Bacteroidales	Prevotellaceae	Prevotella	NA	T3	ADFI	Landrace	-1.62627	2.84882	0.377823	0.733317
80	Bacteroidetes	Bacteroidia	Bacteroidales	NA	NA	NA	T1	Backfat	Duroc	-0.00810366	0.00419166	0.0448072	0.733393
80	Bacteroidetes	Bacteroidia	Bacteroidales	NA	NA	NA	T1	Backfat	Landrace	0.00235529	0.00302884	0.0448072	0.733393
288	Bacteroidetes	Bacteroidia	Bacteroidales	Prevotellaceae	Prevotella	Prevotella_sp_rs2	T1	Backfat	Landrace	0.000623183	0.00266204	0.0359132	0.733393
288	Bacteroidetes	Bacteroidia	Bacteroidales	Prevotellaceae	Prevotella	Prevotella_sp_rs2	T1	Backfat	Duroc	-0.00514762	0.00272092	0.0359132	0.733393
1642	Bacteroidetes	Bacteroidia	Bacteroidales	Porphyromonadaceae	NA	NA	T1	Backfat	Duroc	-0.0065781	0.0263448	0.044853	0.733393
1642	Bacteroidetes	Bacteroidia	Bacteroidales	Porphyromonadaceae	NA	NA	T1	Backfat	Landrace	0.0241059	0.0101619	0.044853	0.733393
1843	Bacteroidetes	Bacteroidia	Bacteroidales	Prevotellaceae	Prevotella	NA	T1	Backfat	Landrace	0.0390667	0.0154726	0.0285324	0.733393
1843	Bacteroidetes	Bacteroidia	Bacteroidales	Prevotellaceae	Prevotella	NA	T1	Backfat	Duroc	0.02147	0.0203475	0.0285324	0.733393
2124	Bacteroidetes	NA	NA	NA	NA	NA	T1	Backfat	Duroc	-0.0416278	0.0209361	0.0069101	0.733393
2124	Bacteroidetes	NA	NA	NA	NA	NA	T1	Backfat	Landrace	0.0296309	0.0171143	0.0069101	0.733393
2164	Bacteroidetes	Bacteroidia	Bacteroidales	Prevotellaceae	NA	NA	T1	Backfat	Landrace	0.0210901	0.0104532	0.0442211	0.733393
2254	Bacteroidetes	NA	NA	NA	NA	NA	T1	Backfat	Duroc	-0.0681663	0.0718698	0.0260901	0.733393
2254	Bacteroidetes	NA	NA	NA	NA	NA	T1	Backfat	Landrace	0.0510273	0.02158	0.0260901	0.733393
2519	Bacteroidetes	NA	NA	NA	NA	NA	T1	Backfat	Duroc	-0.0511792	0.0291494	0.0451728	0.733393
2519	Bacteroidetes	NA	NA	NA	NA	NA	T1	Backfat	Landrace	0.0224751	0.0177837	0.0451728	0.733393
2608	Bacteroidetes	Bacteroidia	Bacteroidales	Prevotellaceae	Prevotella	NA	T1	Backfat	Landrace	-0.0407968	0.0401307	0.0266197	0.733393
2608	Bacteroidetes	Bacteroidia	Bacteroidales	Prevotellaceae	Prevotella	NA	T1	Backfat	Duroc	-0.11596	0.043248	0.0266197	0.733393
2978	Bacteroidetes	Bacteroidia	Bacteroidales	Prevotellaceae	Prevotella	Prevotella_sp_djf_ls16	T1	Backfat	Duroc	-0.0063495	0.0029256	0.0136773	0.733393
2978	Bacteroidetes	Bacteroidia	Bacteroidales	Prevotellaceae	Prevotella	Prevotella_sp_djf_ls16	T1	Backfat	Landrace	0.00241255	0.00301545	0.0136773	0.733393
2995	Bacteroidetes	Bacteroidia	Bacteroidales	NA	NA	NA	T1	Backfat	Duroc	0.0222399	0.0157043	0.0426737	0.733393
2995	Bacteroidetes	Bacteroidia	Bacteroidales	NA	NA	NA	T1	Backfat	Landrace	0.017747	0.0073437	0.0426737	0.733393
3209	Bacteroidetes	Bacteroidia	Bacteroidales	Prevotellaceae	Prevotella	Prevotella_sp_djf_b116	T1	Backfat	Landrace	0.0146212	0.0116513	0.0460168	0.733393
3209	Bacteroidetes	Bacteroidia	Bacteroidales	Prevotellaceae	Prevotella	Prevotella_sp_djf_b116	T1	Backfat	Duroc	-0.0118515	0.0121356	0.0460168	0.733393
3909	Bacteroidetes	Bacteroidia	Bacteroidales	Prevotellaceae	Prevotella	Prevotella_copri	T1	Backfat	Duroc	-0.00897488	0.00306054	0.0121531	0.733393
3909	Bacteroidetes	Bacteroidia	Bacteroidales	Prevotellaceae	Prevotella	Prevotella_copri	T1	Backfat	Landrace	-0.00230543	0.00338982	0.0121531	0.733393
4331	Bacteroidetes	Bacteroidia	Bacteroidales	Prevotellaceae	Prevotella	NA	T1	Backfat	Duroc	-0.0113612	0.00538324	0.0392658	0.733393
4331	Bacteroidetes	Bacteroidia	Bacteroidales	Prevotellaceae	Prevotella	NA	T1	Backfat	Landrace	0.00224604	0.00525037	0.0392658	0.733393
775	Bacteroidetes	Bacteroidia	Bacteroidales	NA	NA	NA	T1	IMF	Landrace	-0.0034768	0.001404	0.0441854	0.738253
775	Bacteroidetes	Bacteroidia	Bacteroidales	NA	NA	NA	T1	IMF	Duroc	-0.00352691	0.00216742	0.0441854	0.738253
4362	Bacteroidetes	Bacteroidia	Bacteroidales	Prevotellaceae	Prevotella	NA	T1	IMF	Landrace	-0.000121508	0.00367116	0.0438505	0.738253
4362	Bacteroidetes	Bacteroidia	Bacteroidales	Prevotellaceae	Prevotella	NA	T1	IMF	Duroc	0.022284	0.00896732	0.0438505	0.738253
1456	Bacteroidetes	Bacteroidia	Bacteroidales	Prevotellaceae	Prevotella	Prevotella_sp_djf_b116	T3	RF1	Landrace	-1.12745	2.14654	0.543196	0.741011
1456	Bacteroidetes	Bacteroidia	Bacteroidales	Prevotellaceae	Prevotella	Prevotella_sp_djf_b116	T3	RF1	Duroc	-1.94462	1.764	0.543196	0.741011
1456	Bacteroidetes	Bacteroidia	Bacteroidales	Prevotellaceae	Prevotella	Prevotella_sp_djf_b116	T3	ADFI	Duroc	-2.49795	1.84229	0.387675	0.741011
1456	Bacteroidetes	Bacteroidia	Bacteroidales	Prevotellaceae	Prevotella	Prevotella_sp_djf_b116	T3	ADFI	Landrace	-2.11876	2.24726	0.387675	0.741011
3353	Bacteroidetes	Bacteroidia	Bacteroidales	Prevotellaceae	NA	NA	T3	Backfat	Duroc	0.0105184	0.00883118	0.0135883	0.742826
3353	Bacteroidetes	Bacteroidia	Bacteroidales	Prevotellaceae	NA	NA	T3	Backfat	Landrace	-0.0262914	0.0133455	0.0135883	0.742826
2121	Bacteroidetes	Bacteroidia	Bacteroidales	NA	NA	NA	T1	ADG	Landrace	0.000203381	8.87e-05	0.0269525	0.74287
2121	Bacteroidetes	Bacteroidia	Bacteroidales	NA	NA	NA	T1	ADG	Duroc	-0.00050142	0.000434467	0.0269525	0.74287
1678	Bacteroidetes	Bacteroidia	Bacteroidales	Prevotellaceae	Prevotella	Prevotella_sp_djf_ls16	T1	Backfat	Landrace	0.0105592	0.0227491	0.0486595	0.74449
1678	Bacteroidetes	Bacteroidia	Bacteroidales	Prevotellaceae	Prevotella	Prevotella_sp_djf_ls16	T1	Backfat	Duroc	-0.032637	0.0176179	0.0486595	0.74449
3353	Bacteroidetes	Bacteroidia	Bacteroidales	Prevotellaceae	NA	NA	T1	Backfat	Duroc	-0.0333888	0.0147544	0.0485039	0.74449
3353	Bacteroidetes	Bacteroidia	Bacteroidales	Prevotellaceae	NA	NA	T1	Backfat	Landrace	-0.013035	0.0175911	0.0485039	0.74449
3004	Bacteroidetes	NA	NA	NA	NA	NA	T3	RF1	Landrace	0.472028	1.13565	0.244407	0.745252
3004	Bacteroidetes	NA	NA	NA	NA	NA	T3	ADFI	Landrace	0.266774	1.18923	0.397405	0.745252
3004	Bacteroidetes	NA	NA	NA	NA	NA	T3	RF1	Duroc	-2.29141	1.60563	0.244407	0.745252
3004	Bacteroidetes	NA	NA	NA	NA	NA	T3	ADFI	Duroc	-2.0392	1.68246	0.397405	0.745252
4040	Bacteroidetes	Bacteroidia	Bacteroidales	Prevotellaceae	Prevotella	Prevotella_copri	T3	ADFI	Duroc	-2.08823	1.96399	0.394116	0.745252
4040	Bacteroidetes	Bacteroidia	Bacteroidales	Prevotellaceae	Prevotella	Prevotella_copri	T3	RF1	Landrace	-3.48457	2.38259	0.299252	0.745252
4040	Bacteroidetes	Bacteroidia	Bacteroidales	Prevotellaceae	Prevotella	Prevotella_copri	T3	ADFI	Landrace	-3.32715	2.49785	0.394116	0.745252
4040	Bacteroidetes	Bacteroidia	Bacteroidales	Prevotellaceae	Prevotella	Prevotella_copri	T3	RF1	Duroc	-2.47385	1.87327	0.299252	0.745252
3119	Bacteroidetes	NA	NA	NA	NA	NA	T3	FCR	Landrace	-0.00617694	0.0107922	0.382703	0.747183
3119	Bacteroidetes	NA	NA	NA	NA	NA	T3	FCR	Duroc	-0.00622601	0.00462342	0.382703	0.747183
390	Bacteroidetes	Bacteroidia	Bacteroidales	NA	NA	NA	T1	IMF	Landrace	0.000374879	0.00526102	0.0510622	0.748542
390	Bacteroidetes	Bacteroidia	Bacteroidales	NA	NA	NA	T1	IMF	Duroc	-0.0103599	0.00461305	0.0510622	0.748542
912	Bacteroidetes	Bacteroidia	Bacteroidales	Prevotellaceae	Prevotella	NA	T1	IMF	Duroc	0.0118429	0.00603727	0.0520096	0.748542
912	Bacteroidetes	Bacteroidia	Bacteroidales	Prevotellaceae	Prevotella	NA	T1	IMF	Landrace	0.00173935	0.00536243	0.0520096	0.748542
54	Bacteroidetes	Bacteroidia	Bacteroidales	NA	NA	NA	T1	Loin depth	Duroc	0.0402586	0.0410097	0.173136	0.75064
54	Bacteroidetes	Bacteroidia	Bacteroidales	NA	NA	NA	T1	Loin depth	Landrace	0.0053813	0.041994	0.173136	0.75064
331	Bacteroidetes	Bacteroidia	Bacteroidales	NA	NA	NA	T3	FCR	Duroc	-0.0727623	0.0649493	0.390316	0.754856
331	Bacteroidetes	Bacteroidia	Bacteroidales	NA	NA	NA	T3	FCR	Landrace	0.00373153	0.00496282	0.390316	0.754856
755	Bacteroidetes	Bacteroidia	Bacteroidales	Prevotellaceae	Prevotella	NA	T3	ADFI	Landrace	6.07564	4.66695	0.414067	0.755003
755	Bacteroidetes	Bacteroidia	Bacteroidales	Prevotellaceae	Prevotella	NA	T3	RF1	Landrace	2.7848	4.4649	0.819769	0.755003
755	Bacteroidetes	Bacteroidia	Bacteroidales	Prevotellaceae	Prevotella	NA	T3	ADFI	Duroc	1.48728	7.30906	0.414067	0.755003
755	Bacteroidetes	Bacteroidia	Bacteroidales	Prevotellaceae	Prevotella	NA	T3	RF1	Duroc	2.13095	6.97555	0.819769	0.755003
4331	Bacteroidetes	Bacteroidia	Bacteroidales	Prevotellaceae	Prevotella	NA	T3	RF1	Landrace	-1.62993	1.07004	0.271509	0.755003
4331	Bacteroidetes	Bacteroidia	Bacteroidales	Prevotellaceae	Prevotella	NA	T3	ADFI	Duroc	-1.12726	1.02161	0.413951	0.755003
4331	Bacteroidetes	Bacteroidia	Bacteroidales	Prevotellaceae	Prevotella	NA	T3	RF1	Duroc	-1.31006	0.987178	0.271509	0.755003
4331	Bacteroidetes	Bacteroidia	Bacteroidales	Prevotellaceae	Prevotella	NA	T3	ADFI	Landrace	-1.38887	1.11426	0.413951	0.755003
10	Bacteroidetes	Bacteroidia	Bacteroidales	NA	NA	NA	T3	FCR	Duroc	-0.00414391	0.00479796	0.394513	0.755647
10	Bacteroidetes	Bacteroidia	Bacteroidales	NA	NA	NA	T3	FCR	Landrace	0.00245918	0.00394558	0.394513	0.755647
775	Bacteroidetes	Bacteroidia	Bacteroidales	NA	NA	NA	T3	FCR	Duroc	-0.00289423	0.0021239	0.392893	0.755647
775	Bacteroidetes	Bacteroidia	Bacteroidales	NA	NA	NA	T3	FCR	Landrace	-0.00168023	0.00199347	0.392893	0.755647
1084	Bacteroidetes	Bacteroidia	Bacteroidales	Prevotellaceae	Prevotella	NA	T3	FCR	Landrace	0.00481874	0.00535766	0.40182	0.755647
1084	Bacteroidetes	Bacteroidia	Bacteroidales	Prevotellaceae	Prevotella	NA	T3	FCR	Duroc	-0.00416917	0.00590576	0.40182	0.755647
3048	Bacteroidetes	Bacteroidia	Bacteroidales	Porphyromonadaceae	NA	NA	T3	FCR	Landrace	0.00153158	0.00178729	0.397315	0.755647
3048	Bacteroidetes	Bacteroidia	Bacteroidales	Porphyromonadaceae	NA	NA	T3	FCR	Duroc	-0.00133712	0.00184996	0.397315	0.755647
3160	Bacteroidetes	Bacteroidia	Bacteroidales	NA	NA	NA	T3	FCR	Duroc	-0.000553113	0.00820873	0.395006	0.755647
3160	Bacteroidetes	Bacteroidia	Bacteroidales	NA	NA	NA	T3	FCR	Landrace	0.00977663	0.0081748	0.395006	0.755647
3380	Bacteroidetes	Bacteroidia	Bacteroidales	Prevotellaceae	Prevotella	NA	T3	FCR	Duroc	-0.00392289	0.00288987	0.398681	0.755647
3380	Bacteroidetes	Bacteroidia	Bacteroidales	Prevotellaceae	Prevotella	NA	T3	FCR	Landrace	-0.00221419	0.0034647	0.398681	0.755647
921	Bacteroidetes	Bacteroidia	Bacteroidales	Bacteroidaceae	Bacteroides	NA	T3	RF2	Duroc	-25.3031	13.0369	0.150311	0.756112
921	Bacteroidetes	Bacteroidia	Bacteroidales	Bacteroidaceae	Bacteroides	NA	T3	RF2	Landrace	-6.48817	11.5936	0.150311	0.756112
929	Bacteroidetes	Bacteroidia	Bacteroidales	NA	NA	NA	T3	RF2	Landrace	0.101614	3.55367	0.312171	0.756112
929	Bacteroidetes	Bacteroidia	Bacteroidales	NA	NA	NA	T3	RF2	Duroc	-5.5197	3.684	0.312171	0.756112
1327	Bacteroidetes	Bacteroidia	Bacteroidales	Prevotellaceae	Prevotella	Prevotella_copri	T3	RF2	Landrace	-3.90376	1.85304	0.109803	0.756112
1327	Bacteroidetes	Bacteroidia	Bacteroidales	Prevotellaceae	Prevotella	Prevotella_copri	T3	RF2	Duroc	-1.26577	1.20885	0.109803	0.756112
1642	Bacteroidetes	Bacteroidia	Bacteroidales	Porphyromonadaceae	NA	NA	T3	RF2	Landrace	3.20914	2.02655	0.120246	0.756112
1642	Bacteroidetes	Bacteroidia	Bacteroidales	Porphyromonadaceae	NA	NA	T3	RF2	Duroc	-1.86237	2.69368	0.120246	0.756112
2121	Bacteroidetes	Bacteroidia	Bacteroidales	NA	NA	NA	T3	RF2	Landrace	1.1943	0.857992	0.345491	0.756112
2121	Bacteroidetes	Bacteroidia	Bacteroidales	NA	NA	NA	T3	RF2	Duroc	0.159357	0.815608	0.345491	0.756112
2453	Bacteroidetes	Bacteroidia	Bacteroidales	NA	NA	NA	T3	RF2	Duroc	-4.19027	1.58006	0.03039	0.756112
2453	Bacteroidetes	Bacteroidia	Bacteroidales	NA	NA	NA	T3	RF2	Landrace	-0.474568	0.781805	0.03039	0.756112
2845	Bacteroidetes	Bacteroidia	Bacteroidales	Prevotellaceae	Prevotella	NA	T3	RF2	Landrace	-8.8817	2.94168	0.00887084	0.756112
2845	Bacteroidetes	Bacteroidia	Bacteroidales	Prevotellaceae	Prevotella	NA	T3	RF2	Duroc	-3.19299	1.68105	0.00887084	0.756112
3138	Bacteroidetes	Bacteroidia	Bacteroidales	NA	NA	NA	T3	RF2	Duroc	-5.34878	2.37705	0.0799047	0.756112
3138	Bacteroidetes	Bacteroidia	Bacteroidales	NA	NA	NA	T3	RF2	Landrace	-0.119972	0.643708	0.0799047	0.756112
3160	Bacteroidetes	Bacteroidia	Bacteroidales	NA	NA	NA	T3	RF2	Duroc	0.665379	6.35296	0.457999	0.756112
3160	Bacteroidetes	Bacteroidia	Bacteroidales	NA	NA	NA	T3	RF2	Landrace	7.38148	6.32719	0.457999	0.756112
3380	Bacteroidetes	Bacteroidia	Bacteroidales	Prevotellaceae	Prevotella	NA	T3	RF2	Duroc	-3.10371	2.23684	0.382602	0.756112
3380	Bacteroidetes	Bacteroidia	Bacteroidales	Prevotellaceae	Prevotella	NA	T3	RF2	Landrace	-1.75851	2.6819	0.382602	0.756112
3467	Bacteroidetes	Bacteroidia	Bacteroidales	Bacteroidaceae	Bacteroides	NA	T3	RF2	Landrace	1.76755	2.29543	0.0311531	0.756112
3467	Bacteroidetes	Bacteroidia	Bacteroidales	Bacteroidaceae	Bacteroides	NA	T3	RF2	Duroc	8.39384	3.27432	0.0311531	0.756112
4037	Bacteroidetes	Bacteroidia	Bacteroidales	Prevotellaceae	Prevotella	NA	T3	RF2	Duroc	-7.99932	3.19534	0.00809875	0.756112
4037	Bacteroidetes	Bacteroidia	Bacteroidales	Prevotellaceae	Prevotella	NA	T3	RF2	Landrace	1.44911	1.39441	0.00809875	0.756112
4369	Bacteroidetes	Bacteroidia	Bacteroidales	Prevotellaceae	Prevotella	NA	T3	RF2	Duroc	-0.145208	0.205779	0.090362	0.757175
4369	Bacteroidetes	Bacteroidia	Bacteroidales	Prevotellaceae	Prevotella	NA	T3	RF2	Landrace	-0.546772	0.265615	0.090362	0.757175
2844	Bacteroidetes	NA	NA	NA	NA	NA	T3	IMF	Landrace	-0.00419784	0.00183529	0.0415571	0.757262
2844	Bacteroidetes	NA	NA	NA	NA	NA	T3	IMF	Duroc	-0.00349178	0.0016734	0.0415571	0.757262
1918	Bacteroidetes	Bacteroidia	Bacteroidales	Prevotellaceae	NA	NA	T1	Loin depth	Landrace	0.197536	0.107065	0.179877	0.760252
1918	Bacteroidetes	Bacteroidia	Bacteroidales	Prevotellaceae	NA	NA	T1	Loin depth	Duroc	0.214718	0.155063	0.179877	0.760252
3384	Bacteroidetes	Bacteroidia	Bacteroidales	Prevotellaceae	Prevotella	NA	T3	FCR	Duroc	0.000754973	0.000848702	0.414308	0.763444
3384	Bacteroidetes	Bacteroidia	Bacteroidales	Prevotellaceae	Prevotella	NA	T3	FCR	Landrace	-0.000328056	0.0011407	0.414308	0.763444
4082	Bacteroidetes	NA	NA	NA	NA	NA	T3	ADFI	Duroc	-9.51221	7.32324	0.430481	0.763554
4082	Bacteroidetes	NA	NA	NA	NA	NA	T3	RF1	Landrace	-4.33802	6.09083	0.55772	0.763554
4082	Bacteroidetes	NA	NA	NA	NA	NA	T3	ADFI	Landrace	-4.39363	6.36162	0.430481	0.763554
4082	Bacteroidetes	NA	NA	NA	NA	NA	T3	RF1	Duroc	-7.51526	7.00815	0.55772	0.763554
2995	Bacteroidetes	Bacteroidia	Bacteroidales	NA	NA	NA	T1	Loin depth	Landrace	0.0229853	0.0136421	0.181681	0.763661
2995	Bacteroidetes	Bacteroidia	Bacteroidales	NA	NA	NA	T1	Loin depth	Duroc	-0.00643324	0.0293119	0.181681	0.763661
4257	Bacteroidetes	Bacteroidia	Bacteroidales	Prevotellaceae	Prevotella	NA	T3	FCR	Landrace	0.000700099	0.00106502	0.421838	0.768468
4257	Bacteroidetes	Bacteroidia	Bacteroidales	Prevotellaceae	Prevotella	NA	T3	FCR	Duroc	-0.000634219	0.000949829	0.421838	0.768468
3841	Bacteroidetes	Bacteroidia	Bacteroidales	Prevotellaceae	Prevotella	NA	T3	FCR	Landrace	-0.012035	0.00927691	0.425835	0.769331
3841	Bacteroidetes	Bacteroidia	Bacteroidales	Prevotellaceae	Prevotella	NA	T3	FCR	Duroc	-0.00895518	0.010343	0.425835	0.769331
23	Bacteroidetes	Bacteroidia	Bacteroidales	NA	NA	NA	T3	FCR	Duroc	-0.00880933	0.00680669	0.429494	0.772336
23	Bacteroidetes	Bacteroidia	Bacteroidales	NA	NA	NA	T3	FCR	Landrace	-0.00764519	0.00869118	0.429494	0.772336
23	Bacteroidetes	Bacteroidia	Bacteroidales	NA	NA	NA	T3	RF2	Landrace	-5.72108	6.72967	0.54887	0.772967
23	Bacteroidetes	Bacteroidia	Bacteroidales	NA	NA	NA	T3	RF2	Duroc	-5.59658	5.27001	0.54887	0.772967
2520	Bacteroidetes	Bacteroidia	Bacteroidales	Prevotellaceae	Prevotella	NA	T3	IMF	Landrace	-0.0324114	0.0198249	0.0461369	0.774898
2520	Bacteroidetes	Bacteroidia	Bacteroidales	Prevotellaceae	Prevotella	NA	T3	IMF	Duroc	-0.04646	0.0192011	0.0461369	0.774898
2608	Bacteroidetes	Bacteroidia	Bacteroidales	Prevotellaceae	Prevotella	NA	T3	IMF	Duroc	-0.0250313	0.0129269	0.0522183	0.774898
2608	Bacteroidetes	Bacteroidia	Bacteroidales	Prevotellaceae	Prevotella	NA	T3	IMF	Landrace	-0.0379144	0.0161356	0.0522183	0.774898
4257	Bacteroidetes	Bacteroidia	Bacteroidales	Prevotellaceae	Prevotella	NA	T3	IMF	Landrace	-0.00222848	0.0012886	0.05235	0.774898
4257	Bacteroidetes	Bacteroidia	Bacteroidales	Prevotellaceae	Prevotella	NA	T3	IMF	Duroc	-0.00270798	0.00114996	0.05235	0.774898
2058	Bacteroidetes	Bacteroidia	Bacteroidales	Prevotellaceae	Prevotella	NA	T3	FCR	Landrace	0.000641582	0.00169822	0.440158	0.774913
2058	Bacteroidetes	Bacteroidia	Bacteroidales	Prevotellaceae	Prevotella	NA	T3	FCR	Duroc	-0.00166144	0.00174649	0.440158	0.774913
4040	Bacteroidetes	Bacteroidia	Bacteroidales	Prevotellaceae	Prevotella	Prevotella_copri	T1	Backfat	Landrace	0.000657841	0.00352597	0.0516959	0.775439
4040	Bacteroidetes	Bacteroidia	Bacteroidales	Prevotellaceae	Prevotella	Prevotella_copri	T1	Backfat	Duroc	-0.00946713	0.00437668	0.0516959	0.775439
2825	Bacteroidetes	NA	NA	NA	NA	NA	T3	RF2	Duroc	-4.10616	8.04801	0.519178	0.776585
2825	Bacteroidetes	NA	NA	NA	NA	NA	T3	RF2	Landrace	4.90224	7.22289	0.519178	0.776585
170	Bacteroidetes	NA	NA	NA	NA	NA	T3	IMF	Landrace	-0.00920735	0.00476469	0.0704334	0.77902
170	Bacteroidetes	NA	NA	NA	NA	NA	T3	IMF	Duroc	-0.0151256	0.00836092	0.0704334	0.77902
225	Bacteroidetes	NA	NA	NA	NA	NA	T3	IMF	Landrace	-0.00902541	0.00488633	0.12316	0.77902
225	Bacteroidetes	NA	NA	NA	NA	NA	T3	IMF	Duroc	-0.0171539	0.0151985	0.12316	0.77902
385	Bacteroidetes	Bacteroidia	Bacteroidales	Prevotellaceae	Prevotella	NA	T3	IMF	Duroc	-0.00612796	0.00592205	0.064912	0.77902
385	Bacteroidetes	Bacteroidia	Bacteroidales	Prevotellaceae	Prevotella	NA	T3	IMF	Landrace	-0.0153578	0.00655087	0.064912	0.77902
1041	Bacteroidetes	Bacteroidia	Bacteroidales	Bacteroidaceae	Bacteroides	NA	T3	IMF	Landrace	-0.0048896	0.00320364	0.124691	0.77902
1041	Bacteroidetes	Bacteroidia	Bacteroidales	Bacteroidaceae	Bacteroides	NA	T3	IMF	Duroc	-0.00916437	0.00617247	0.124691	0.77902
1370	Bacteroidetes	Bacteroidia	Bacteroidales	Prevotellaceae	NA	NA	T3	IMF	Duroc	0.0639448	0.0586266	0.126398	0.77902
1370	Bacteroidetes	Bacteroidia	Bacteroidales	Prevotellaceae	NA	NA	T3	IMF	Landrace	-0.0126172	0.00783546	0.126398	0.77902
1446	Bacteroidetes	NA	NA	NA	NA	NA	T3	IMF	Landrace	-0.0160686	0.00803599	0.11705	0.77902
1446	Bacteroidetes	NA	NA	NA	NA	NA	T3	IMF	Duroc	-0.00218234	0.00900731	0.11705	0.77902
1451	Bacteroidetes	Bacteroidia	Bacteroidales	Prevotellaceae	NA	NA	T3	IMF	Duroc	0.00355574	0.00952354	0.142206	0.77902
1451	Bacteroidetes	Bacteroidia	Bacteroidales	Prevotellaceae	NA	NA	T3	IMF	Landrace	-0.00964074	0.00604719	0.142206	0.77902
1689	Bacteroidetes	Bacteroidia	Bacteroidales	Prevotellaceae	Prevotella	NA	T3	IMF	Duroc	-0.00928937	0.00466258	0.105061	0.77902
1689	Bacteroidetes	Bacteroidia	Bacteroidales	Prevotellaceae	Prevotella	NA	T3	IMF	Landrace	-0.0020066	0.00539056	0.105061	0.77902
1918	Bacteroidetes	Bacteroidia	Bacteroidales	Prevotellaceae	NA	NA	T3	IMF	Landrace	-0.0254694	0.0141784	0.105135	0.77902
1918	Bacteroidetes	Bacteroidia	Bacteroidales	Prevotellaceae	NA	NA	T3	IMF	Duroc	0.0184594	0.0297944	0.105135	0.77902
2058	Bacteroidetes	Bacteroidia	Bacteroidales	Prevotellaceae	Prevotella	NA	T3	IMF	Landrace	-0.00309214	0.00204884	0.140813	0.77902
2058	Bacteroidetes	Bacteroidia	Bacteroidales	Prevotellaceae	Prevotella	NA	T3	IMF	Duroc	-0.00384408	0.00211439	0.140813	0.77902
2555	Bacteroidetes	NA	NA	NA	NA	NA	T3	IMF	Landrace	-0.00759258	0.00475643	0.142768	0.77902
2555	Bacteroidetes	NA	NA	NA	NA	NA	T3	IMF	Duroc	-0.00930222	0.0051094	0.142768	0.77902
2587	Bacteroidetes	Bacteroidia	Bacteroidales	Porphyromonadaceae	Porphyromonas	NA	T3	IMF	Duroc	-0.000646681	0.000312794	0.0761723	0.77902
2587	Bacteroidetes	Bacteroidia	Bacteroidales	Porphyromonadaceae	Porphyromonas	NA	T3	IMF	Landrace	-0.000735005	0.000322965	0.0761723	0.77902
3939	Bacteroidetes	Bacteroidia	Bacteroidales	Porphyromonadaceae	Porphyromonas	Porphyromonas_somerae	T3	IMF	Duroc	0.00209082	0.00742468	0.141941	0.77902
3939	Bacteroidetes	Bacteroidia	Bacteroidales	Porphyromonadaceae	Porphyromonas	Porphyromonas_somerae	T3	IMF	Landrace	-0.00871578	0.00868499	0.141941	0.77902
3956	Bacteroidetes	Bacteroidia	Bacteroidales	NA	NA	NA	T3	IMF	Landrace	-0.0147758	0.00649984	0.0759904	0.77902
3956	Bacteroidetes	Bacteroidia	Bacteroidales	NA	NA	NA	T3	IMF	Duroc	-0.00725189	0.0082208	0.0759904	0.77902
4105	Bacteroidetes	NA	NA	NA	NA	NA	T3	IMF	Duroc	-0.0113014	0.00808911	0.0938637	0.77902
4105	Bacteroidetes	NA	NA	NA	NA	NA	T3	IMF	Landrace	-0.0164952	0.00785044	0.0938637	0.77902
4217	Bacteroidetes	NA	NA	NA	NA	NA	T3	IMF	Landrace	-0.0165789	0.00917414	0.114654	0.77902
4217	Bacteroidetes	NA	NA	NA	NA	NA	T3	IMF	Duroc	0.00823273	0.0146435	0.114654	0.77902
4362	Bacteroidetes	Bacteroidia	Bacteroidales	Prevotellaceae	Prevotella	NA	T3	IMF	Landrace	-0.0035896	0.00349881	0.144404	0.77902
4362	Bacteroidetes	Bacteroidia	Bacteroidales	Prevotellaceae	Prevotella	NA	T3	IMF	Duroc	-0.0134044	0.00717578	0.144404	0.77902
23	Bacteroidetes	Bacteroidia	Bacteroidales	NA	NA	NA	T1	Loin depth	Duroc	0.0758643	0.0473834	0.186466	0.779489
23	Bacteroidetes	Bacteroidia	Bacteroidales	NA	NA	NA	T1	Loin depth	Landrace	0.0777252	0.0490342	0.186466	0.779489
3250	Bacteroidetes	Bacteroidia	Bacteroidales	NA	NA	NA	T1	IMF	Duroc	-0.00248818	0.00735261	0.0660268	0.780251
3250	Bacteroidetes	Bacteroidia	Bacteroidales	NA	NA	NA	T1	IMF	Landrace	-0.0059614	0.00254934	0.0660268	0.780251
4105	Bacteroidetes	NA	NA	NA	NA	NA	T1	IMF	Landrace	-0.0144493	0.00625537	0.0652022	0.780251
4105	Bacteroidetes	NA	NA	NA	NA	NA	T1	IMF	Duroc	-0.00835287	0.00735597	0.0652022	0.780251
1642	Bacteroidetes	Bacteroidia	Bacteroidales	Porphyromonadaceae	NA	NA	T2	IMF	Landrace	-0.000756913	0.00387744	0.00756913	0.780416
1642	Bacteroidetes	Bacteroidia	Bacteroidales	Porphyromonadaceae	NA	NA	T2	IMF	Duroc	-0.0182226	0.00615565	0.00756913	0.780416
1642	Bacteroidetes	Bacteroidia	Bacteroidales	Porphyromonadaceae	NA	NA	T2	IMF	Landrace	-0.000756913	0.00387744	0.00756913	0.780416
1642	Bacteroidetes	Bacteroidia	Bacteroidales	Porphyromonadaceae	NA	NA	T2	IMF	Duroc	-0.0182226	0.00615565	0.00756913	0.780416
9	Bacteroidetes	Bacteroidia	Bacteroidales	Porphyromonadaceae	Porphyromonas	Porphyromonas_bennonis	T3	RF2	Duroc	2.3174	1.12799	0.113475	0.78132
9	Bacteroidetes	Bacteroidia	Bacteroidales	Porphyromonadaceae	Porphyromonas	Porphyromonas_bennonis	T3	RF2	Landrace	1.27985	1.19673	0.113475	0.78132
77	Bacteroidetes	NA	NA	NA	NA	NA	T3	RF2	Landrace	9.2684	3.85462	0.056171	0.782
77	Bacteroidetes	NA	NA	NA	NA	NA	T3	RF2	Duroc	6.23735	6.73758	0.056171	0.782
1376	Bacteroidetes	Bacteroidia	Bacteroidales	Prevotellaceae	Prevotella	NA	T3	RF2	Landrace	1.63924	0.93299	0.125838	0.782
1376	Bacteroidetes	Bacteroidia	Bacteroidales	Prevotellaceae	Prevotella	NA	T3	RF2	Duroc	-0.447482	1.65287	0.125838	0.782
1822	Bacteroidetes	Bacteroidia	Bacteroidales	Porphyromonadaceae	NA	NA	T3	RF2	Duroc	1.08242	7.41791	0.667046	0.782
1822	Bacteroidetes	Bacteroidia	Bacteroidales	Porphyromonadaceae	NA	NA	T3	RF2	Landrace	-3.13832	3.61849	0.667046	0.782
1874	Bacteroidetes	Bacteroidia	Bacteroidales	Prevotellaceae	Prevotella	Prevotella_copri	T3	RF2	Duroc	-0.390554	0.248548	0.0648158	0.782
1874	Bacteroidetes	Bacteroidia	Bacteroidales	Prevotellaceae	Prevotella	Prevotella_copri	T3	RF2	Landrace	-0.793926	0.345746	0.0648158	0.782
2435	Bacteroidetes	Bacteroidia	Bacteroidales	Prevotellaceae	Alloprevotella	Alloprevotella_rava	T3	RF2	Duroc	-0.726629	0.455917	0.122891	0.782
2435	Bacteroidetes	Bacteroidia	Bacteroidales	Prevotellaceae	Alloprevotella	Alloprevotella_rava	T3	RF2	Landrace	-0.94421	0.506191	0.122891	0.782
2995	Bacteroidetes	Bacteroidia	Bacteroidales	NA	NA	NA	T3	RF2	Duroc	-2.8797	2.10192	0.169696	0.782
2995	Bacteroidetes	Bacteroidia	Bacteroidales	NA	NA	NA	T3	RF2	Landrace	1.48761	2.22512	0.169696	0.782
4356	Bacteroidetes	Bacteroidia	Bacteroidales	Bacteroidaceae	Bacteroides	NA	T3	RF2	Landrace	9.49165	3.80335	0.00081819	0.782
4356	Bacteroidetes	Bacteroidia	Bacteroidales	Bacteroidaceae	Bacteroides	NA	T3	RF2	Duroc	-18.7343	8.45124	0.00081819	0.782
4408	Bacteroidetes	Bacteroidia	Bacteroidales	NA	NA	NA	T3	RF2	Duroc	-0.437297	0.550083	0.320295	0.782
4408	Bacteroidetes	Bacteroidia	Bacteroidales	NA	NA	NA	T3	RF2	Landrace	0.384836	0.545327	0.320295	0.782
3048	Bacteroidetes	Bacteroidia	Bacteroidales	Porphyromonadaceae	NA	NA	T3	RF1	Landrace	1.01477	1.39992	0.554881	0.782794
3048	Bacteroidetes	Bacteroidia	Bacteroidales	Porphyromonadaceae	NA	NA	T3	RF1	Duroc	-0.769962	1.44928	0.554881	0.782794
3048	Bacteroidetes	Bacteroidia	Bacteroidales	Porphyromonadaceae	NA	NA	T3	ADFI	Duroc	-0.325993	1.51441	0.452493	0.782794
3048	Bacteroidetes	Bacteroidia	Bacteroidales	Porphyromonadaceae	NA	NA	T3	ADFI	Landrace	1.61922	1.4639	0.452493	0.782794
2292	Bacteroidetes	NA	NA	NA	NA	NA	T1	RF1	Landrace	0.308388	5.18397	0.733234	0.783335
2292	Bacteroidetes	NA	NA	NA	NA	NA	T1	RF1	Duroc	4.61909	6.17283	0.733234	0.783335
2292	Bacteroidetes	NA	NA	NA	NA	NA	T1	ADFI	Duroc	4.58847	6.73215	0.216057	0.783335
2292	Bacteroidetes	NA	NA	NA	NA	NA	T1	ADFI	Landrace	9.86958	5.62853	0.216057	0.783335
647	Bacteroidetes	Bacteroidia	Bacteroidales	Prevotellaceae	NA	NA	T1	Loin depth	Landrace	0.0186693	0.0108972	0.222311	0.783469
647	Bacteroidetes	Bacteroidia	Bacteroidales	Prevotellaceae	NA	NA	T1	Loin depth	Duroc	0.00362018	0.0276633	0.222311	0.783469
1433	Bacteroidetes	Bacteroidia	Bacteroidales	Prevotellaceae	Prevotella	Prevotella_copri	T1	Loin depth	Duroc	-0.0225069	0.0224774	0.199042	0.783469
1433	Bacteroidetes	Bacteroidia	Bacteroidales	Prevotellaceae	Prevotella	Prevotella_copri	T1	Loin depth	Landrace	0.016389	0.0206438	0.199042	0.783469
2274	Bacteroidetes	Bacteroidia	Bacteroidales	Bacteroidaceae	Bacteroides	NA	T1	Loin depth	Landrace	-0.0053937	0.0312134	0.198785	0.783469
2274	Bacteroidetes	Bacteroidia	Bacteroidales	Bacteroidaceae	Bacteroides	NA	T1	Loin depth	Duroc	-0.437002	0.242751	0.198785	0.783469
2450	Bacteroidetes	NA	NA	NA	NA	NA	T1	Loin depth	Duroc	-0.0171082	0.148799	0.200942	0.783469
2450	Bacteroidetes	NA	NA	NA	NA	NA	T1	Loin depth	Landrace	0.0529606	0.0302305	0.200942	0.783469
3215	Bacteroidetes	Bacteroidia	Bacteroidales	NA	NA	NA	T1	Loin depth	Landrace	-0.0378278	0.04265	0.229327	0.783469
3215	Bacteroidetes	Bacteroidia	Bacteroidales	NA	NA	NA	T1	Loin depth	Duroc	-0.121403	0.0717365	0.229327	0.783469
3585	Bacteroidetes	Bacteroidia	Bacteroidales	Prevotellaceae	Prevotella	NA	T1	Loin depth	Landrace	-0.0366244	0.0293554	0.21281	0.783469
4408	Bacteroidetes	Bacteroidia	Bacteroidales	NA	NA	NA	T1	Loin depth	Duroc	-0.0159455	0.00894151	0.202057	0.783469
4408	Bacteroidetes	Bacteroidia	Bacteroidales	NA	NA	NA	T1	Loin depth	Landrace	-0.0030535	0.00428931	0.202057	0.783469
214	Bacteroidetes	NA	NA	NA	NA	NA	T3	RF2	Landrace	2.16565	1.16803	0.176719	0.783501
214	Bacteroidetes	NA	NA	NA	NA	NA	T3	RF2	Duroc	0.576938	1.21855	0.176719	0.783501
1851	Bacteroidetes	Bacteroidia	Bacteroidales	Prevotellaceae	Prevotella	NA	T1	ADFI	Landrace	-0.0403271	0.351011	0.219076	0.78401
1851	Bacteroidetes	Bacteroidia	Bacteroidales	Prevotellaceae	Prevotella	NA	T1	RF1	Duroc	-0.827522	0.53164	0.264053	0.78401
1851	Bacteroidetes	Bacteroidia	Bacteroidales	Prevotellaceae	Prevotella	NA	T1	ADFI	Duroc	-0.959214	0.576728	0.219076	0.78401
1851	Bacteroidetes	Bacteroidia	Bacteroidales	Prevotellaceae	Prevotella	NA	T1	RF1	Landrace	-0.0357012	0.325202	0.264053	0.78401
2125	Bacteroidetes	Bacteroidia	Bacteroidales	Prevotellaceae	Prevotella	NA	T3	IMF	Landrace	-0.00496253	0.00255191	0.15024	0.786226
2125	Bacteroidetes	Bacteroidia	Bacteroidales	Prevotellaceae	Prevotella	NA	T3	IMF	Duroc	-0.00291147	0.00245969	0.15024	0.786226
10	Bacteroidetes	Bacteroidia	Bacteroidales	NA	NA	NA	T3	IMF	Duroc	-0.00072256	0.0057794	0.157269	0.78689
10	Bacteroidetes	Bacteroidia	Bacteroidales	NA	NA	NA	T3	IMF	Landrace	-0.00880206	0.00485732	0.157269	0.78689
3504	Bacteroidetes	Bacteroidia	Bacteroidales	NA	NA	NA	T3	IMF	Landrace	-0.00574744	0.00836516	0.156523	0.78689
3504	Bacteroidetes	Bacteroidia	Bacteroidales	NA	NA	NA	T3	IMF	Duroc	0.0139704	0.012447	0.156523	0.78689
261	Bacteroidetes	Bacteroidia	Bacteroidales	NA	NA	NA	T1	ADFI	Duroc	-0.853963	3.20708	0.232876	0.789145
261	Bacteroidetes	Bacteroidia	Bacteroidales	NA	NA	NA	T1	ADFI	Landrace	9.11438	5.62533	0.232876	0.789145
261	Bacteroidetes	Bacteroidia	Bacteroidales	NA	NA	NA	T1	RF1	Duroc	-4.66382	2.9566	0.174729	0.789145
261	Bacteroidetes	Bacteroidia	Bacteroidales	NA	NA	NA	T1	RF1	Landrace	3.80968	5.21864	0.174729	0.789145
4408	Bacteroidetes	Bacteroidia	Bacteroidales	NA	NA	NA	T3	RF1	Landrace	0.395353	0.551673	0.30527	0.790659
4408	Bacteroidetes	Bacteroidia	Bacteroidales	NA	NA	NA	T3	ADFI	Duroc	-0.43694	0.580632	0.460896	0.790659
4408	Bacteroidetes	Bacteroidia	Bacteroidales	NA	NA	NA	T3	ADFI	Landrace	0.271689	0.576441	0.460896	0.790659
4408	Bacteroidetes	Bacteroidia	Bacteroidales	NA	NA	NA	T3	RF1	Duroc	-0.454178	0.556649	0.30527	0.790659
1468	Bacteroidetes	Bacteroidia	Bacteroidales	Prevotellaceae	Prevotella	NA	T3	FCR	Duroc	-0.01446	0.0165207	0.462588	0.791904
1468	Bacteroidetes	Bacteroidia	Bacteroidales	Prevotellaceae	Prevotella	NA	T3	FCR	Landrace	0.00392863	0.00584095	0.462588	0.791904
795	Bacteroidetes	Bacteroidia	Bacteroidales	Bacteroidaceae	Bacteroides	Bacteroides_fragilis	T3	RF1	Landrace	0.481894	1.9187	0.953566	0.792819
795	Bacteroidetes	Bacteroidia	Bacteroidales	Bacteroidaceae	Bacteroides	Bacteroides_fragilis	T3	ADFI	Landrace	2.01627	2.01547	0.470141	0.792819
795	Bacteroidetes	Bacteroidia	Bacteroidales	Bacteroidaceae	Bacteroides	Bacteroides_fragilis	T3	RF1	Duroc	0.518838	1.91126	0.953566	0.792819
795	Bacteroidetes	Bacteroidia	Bacteroidales	Bacteroidaceae	Bacteroides	Bacteroides_fragilis	T3	ADFI	Duroc	2.17133	2.00754	0.470141	0.792819
2129	Bacteroidetes	Bacteroidia	Bacteroidales	Prevotellaceae	Prevotella	NA	T3	ADFI	Duroc	-11.5614	9.3843	0.468718	0.792819
2129	Bacteroidetes	Bacteroidia	Bacteroidales	Prevotellaceae	Prevotella	NA	T3	RF1	Landrace	-11.7484	8.21289	0.265921	0.792819
2129	Bacteroidetes	Bacteroidia	Bacteroidales	Prevotellaceae	Prevotella	NA	T3	ADFI	Landrace	-7.72773	8.62138	0.468718	0.792819
2129	Bacteroidetes	Bacteroidia	Bacteroidales	Prevotellaceae	Prevotella	NA	T3	RF1	Duroc	-14.0728	8.95181	0.265921	0.792819
1446	Bacteroidetes	NA	NA	NA	NA	NA	T3	RF1	Duroc	-5.73436	5.60048	0.575863	0.793321
1446	Bacteroidetes	NA	NA	NA	NA	NA	T3	ADFI	Landrace	4.26517	5.15388	0.482537	0.793321
1446	Bacteroidetes	NA	NA	NA	NA	NA	T3	ADFI	Duroc	-3.6192	5.87292	0.482537	0.793321
1446	Bacteroidetes	NA	NA	NA	NA	NA	T3	RF1	Landrace	-0.258881	4.91864	0.575863	0.793321
2121	Bacteroidetes	Bacteroidia	Bacteroidales	NA	NA	NA	T3	ADFI	Duroc	0.164246	0.864973	0.486635	0.793321
2121	Bacteroidetes	Bacteroidia	Bacteroidales	NA	NA	NA	T3	ADFI	Landrace	1.05056	0.910443	0.486635	0.793321
2121	Bacteroidetes	Bacteroidia	Bacteroidales	NA	NA	NA	T3	RF1	Duroc	0.205652	0.824725	0.325615	0.793321
2121	Bacteroidetes	Bacteroidia	Bacteroidales	NA	NA	NA	T3	RF1	Landrace	1.253	0.86748	0.325615	0.793321
2520	Bacteroidetes	Bacteroidia	Bacteroidales	Prevotellaceae	Prevotella	NA	T3	RF1	Landrace	-10.6402	12.7062	0.629707	0.793321
2520	Bacteroidetes	Bacteroidia	Bacteroidales	Prevotellaceae	Prevotella	NA	T3	ADFI	Landrace	-15.6665	13.3366	0.479799	0.793321
2520	Bacteroidetes	Bacteroidia	Bacteroidales	Prevotellaceae	Prevotella	NA	T3	RF1	Duroc	0.448637	12.3906	0.629707	0.793321
2520	Bacteroidetes	Bacteroidia	Bacteroidales	Prevotellaceae	Prevotella	NA	T3	ADFI	Duroc	-3.50717	12.9992	0.479799	0.793321
2627	Bacteroidetes	Bacteroidia	Bacteroidales	Prevotellaceae	Prevotella	NA	T3	ADFI	Duroc	2.19279	2.3907	0.475491	0.793321
2627	Bacteroidetes	Bacteroidia	Bacteroidales	Prevotellaceae	Prevotella	NA	T3	RF1	Landrace	3.16646	3.78619	0.650832	0.793321
2627	Bacteroidetes	Bacteroidia	Bacteroidales	Prevotellaceae	Prevotella	NA	T3	RF1	Duroc	1.34006	2.27778	0.650832	0.793321
2627	Bacteroidetes	Bacteroidia	Bacteroidales	Prevotellaceae	Prevotella	NA	T3	ADFI	Landrace	3.97764	3.97584	0.475491	0.793321
1012	Bacteroidetes	NA	NA	NA	NA	NA	T3	FCR	Landrace	0.00290771	0.00574254	0.468937	0.793951
1012	Bacteroidetes	NA	NA	NA	NA	NA	T3	FCR	Duroc	-0.0433202	0.0400503	0.468937	0.793951
2392	Bacteroidetes	Bacteroidia	Bacteroidales	Porphyromonadaceae	Barnesiella	NA	T3	FCR	Landrace	0.00508251	0.00418606	0.47153	0.793951
2392	Bacteroidetes	Bacteroidia	Bacteroidales	Porphyromonadaceae	Barnesiella	NA	T3	FCR	Duroc	0.0147057	0.0677745	0.47153	0.793951
2409	Bacteroidetes	Bacteroidia	Bacteroidales	Porphyromonadaceae	Porphyromonas	NA	T3	FCR	Landrace	0.00722694	0.00785505	0.467343	0.793951
2409	Bacteroidetes	Bacteroidia	Bacteroidales	Porphyromonadaceae	Porphyromonas	NA	T3	FCR	Duroc	0.00942102	0.00773395	0.467343	0.793951
1371	Bacteroidetes	Bacteroidia	Bacteroidales	NA	NA	NA	T3	RF1	Landrace	0.179813	2.22531	0.748338	0.794262
1371	Bacteroidetes	Bacteroidia	Bacteroidales	NA	NA	NA	T3	ADFI	Duroc	-1.30987	2.411	0.492055	0.794262
1371	Bacteroidetes	Bacteroidia	Bacteroidales	NA	NA	NA	T3	RF1	Duroc	-1.64279	2.30313	0.748338	0.794262
1371	Bacteroidetes	Bacteroidia	Bacteroidales	NA	NA	NA	T3	ADFI	Landrace	2.07223	2.32251	0.492055	0.794262
1763	Bacteroidetes	Bacteroidia	Bacteroidales	Prevotellaceae	Prevotella	NA	T3	RF1	Duroc	-4.34788	6.40167	0.667264	0.794262
1763	Bacteroidetes	Bacteroidia	Bacteroidales	Prevotellaceae	Prevotella	NA	T3	RF1	Landrace	-5.85557	7.04305	0.667264	0.794262
1763	Bacteroidetes	Bacteroidia	Bacteroidales	Prevotellaceae	Prevotella	NA	T3	ADFI	Duroc	-6.77447	6.70735	0.491734	0.794262
1763	Bacteroidetes	Bacteroidia	Bacteroidales	Prevotellaceae	Prevotella	NA	T3	ADFI	Landrace	-7.50018	7.37218	0.491734	0.794262
4003	Bacteroidetes	Bacteroidia	Bacteroidales	Prevotellaceae	Prevotella	NA	T1	Backfat	Landrace	0.00222272	0.00129937	0.0549931	0.794547
4003	Bacteroidetes	Bacteroidia	Bacteroidales	Prevotellaceae	Prevotella	NA	T1	Backfat	Duroc	-0.00175614	0.00174736	0.0549931	0.794547
1970	Bacteroidetes	Bacteroidia	Bacteroidales	Porphyromonadaceae	Porphyromonas	Porphyromonas_bennonis	T3	RF1	Duroc	1.23178	1.16555	0.484837	0.796846
1970	Bacteroidetes	Bacteroidia	Bacteroidales	Porphyromonadaceae	Porphyromonas	Porphyromonas_bennonis	T3	ADFI	Landrace	0.852897	1.32652	0.495636	0.796846
1970	Bacteroidetes	Bacteroidia	Bacteroidales	Porphyromonadaceae	Porphyromonas	Porphyromonas_bennonis	T3	RF1	Landrace	0.262532	1.26543	0.484837	0.796846
1970	Bacteroidetes	Bacteroidia	Bacteroidales	Porphyromonadaceae	Porphyromonas	Porphyromonas_bennonis	T3	ADFI	Duroc	1.4394	1.21985	0.495636	0.796846
2825	Bacteroidetes	NA	NA	NA	NA	NA	T3	ADFI	Duroc	-2.7248	8.52895	0.499541	0.797462
2825	Bacteroidetes	NA	NA	NA	NA	NA	T3	RF1	Landrace	5.46984	7.30276	0.502759	0.797462
2825	Bacteroidetes	NA	NA	NA	NA	NA	T3	ADFI	Landrace	6.62319	7.67911	0.499541	0.797462
2825	Bacteroidetes	NA	NA	NA	NA	NA	T3	RF1	Duroc	-3.74961	8.14164	0.502759	0.797462
23	Bacteroidetes	Bacteroidia	Bacteroidales	NA	NA	NA	T3	IMF	Duroc	-0.0137331	0.00819106	0.186406	0.797683
23	Bacteroidetes	Bacteroidia	Bacteroidales	NA	NA	NA	T3	IMF	Landrace	-0.0165385	0.0104424	0.186406	0.797683
214	Bacteroidetes	NA	NA	NA	NA	NA	T3	IMF	Duroc	-0.00214307	0.00181605	0.206276	0.797683
214	Bacteroidetes	NA	NA	NA	NA	NA	T3	IMF	Landrace	-0.00277383	0.00166195	0.206276	0.797683
846	Bacteroidetes	Bacteroidia	Bacteroidales	NA	NA	NA	T3	IMF	Landrace	0.00254954	0.00307853	0.216052	0.797683
846	Bacteroidetes	Bacteroidia	Bacteroidales	NA	NA	NA	T3	IMF	Duroc	0.00506457	0.00290179	0.216052	0.797683
1210	Bacteroidetes	Bacteroidia	Bacteroidales	Prevotellaceae	Prevotella	NA	T3	IMF	Landrace	-0.0150916	0.0180237	0.18796	0.797683
1210	Bacteroidetes	Bacteroidia	Bacteroidales	Prevotellaceae	Prevotella	NA	T3	IMF	Duroc	-0.0307657	0.0169084	0.18796	0.797683
1371	Bacteroidetes	Bacteroidia	Bacteroidales	NA	NA	NA	T3	IMF	Duroc	-0.000500309	0.00351929	0.178311	0.797683
1371	Bacteroidetes	Bacteroidia	Bacteroidales	NA	NA	NA	T3	IMF	Landrace	-0.00596005	0.00325399	0.178311	0.797683
1468	Bacteroidetes	Bacteroidia	Bacteroidales	Prevotellaceae	Prevotella	NA	T3	IMF	Duroc	-0.0105123	0.0200226	0.220736	0.797683
1468	Bacteroidetes	Bacteroidia	Bacteroidales	Prevotellaceae	Prevotella	NA	T3	IMF	Landrace	-0.0122189	0.00704739	0.220736	0.797683
2256	Bacteroidetes	Bacteroidia	Bacteroidales	Prevotellaceae	Prevotella	NA	T3	IMF	Landrace	-0.00430558	0.00463459	0.212053	0.797683
2256	Bacteroidetes	Bacteroidia	Bacteroidales	Prevotellaceae	Prevotella	NA	T3	IMF	Duroc	0.00544271	0.00603229	0.212053	0.797683
2978	Bacteroidetes	Bacteroidia	Bacteroidales	Prevotellaceae	Prevotella	Prevotella_sp_djf_ls16	T3	IMF	Landrace	-0.00250258	0.00135576	0.174115	0.797683
2978	Bacteroidetes	Bacteroidia	Bacteroidales	Prevotellaceae	Prevotella	Prevotella_sp_djf_ls16	T3	IMF	Duroc	-0.00174527	0.00122787	0.174115	0.797683
3384	Bacteroidetes	Bacteroidia	Bacteroidales	Prevotellaceae	Prevotella	NA	T3	IMF	Duroc	0.000960742	0.00103968	0.193613	0.797683
3384	Bacteroidetes	Bacteroidia	Bacteroidales	Prevotellaceae	Prevotella	NA	T3	IMF	Landrace	-0.00103507	0.00139205	0.193613	0.797683
3496	Bacteroidetes	Bacteroidia	Bacteroidales	Porphyromonadaceae	NA	NA	T3	IMF	Landrace	-0.00283929	0.00182468	0.182879	0.797683
3496	Bacteroidetes	Bacteroidia	Bacteroidales	Porphyromonadaceae	NA	NA	T3	IMF	Duroc	-0.00349804	0.00235709	0.182879	0.797683
4037	Bacteroidetes	Bacteroidia	Bacteroidales	Prevotellaceae	Prevotella	NA	T3	IMF	Landrace	0.00309787	0.0022481	0.218493	0.797683
4037	Bacteroidetes	Bacteroidia	Bacteroidales	Prevotellaceae	Prevotella	NA	T3	IMF	Duroc	0.00730749	0.00506481	0.218493	0.797683
4040	Bacteroidetes	Bacteroidia	Bacteroidales	Prevotellaceae	Prevotella	Prevotella_copri	T3	IMF	Duroc	-0.0049118	0.00290935	0.210317	0.797683
4040	Bacteroidetes	Bacteroidia	Bacteroidales	Prevotellaceae	Prevotella	Prevotella_copri	T3	IMF	Landrace	-0.005488	0.00371933	0.210317	0.797683
4331	Bacteroidetes	Bacteroidia	Bacteroidales	Prevotellaceae	Prevotella	NA	T3	IMF	Landrace	-0.00276999	0.00154771	0.194999	0.797683
4331	Bacteroidetes	Bacteroidia	Bacteroidales	Prevotellaceae	Prevotella	NA	T3	IMF	Duroc	-0.001743	0.00134903	0.194999	0.797683
288	Bacteroidetes	Bacteroidia	Bacteroidales	Prevotellaceae	Prevotella	Prevotella_sp_rs2	T3	IMF	Landrace	-0.00164145	0.000968895	0.227741	0.798067
288	Bacteroidetes	Bacteroidia	Bacteroidales	Prevotellaceae	Prevotella	Prevotella_sp_rs2	T3	IMF	Duroc	-0.000771986	0.000904816	0.227741	0.798067
2707	Bacteroidetes	Bacteroidia	Bacteroidales	Bacteroidaceae	Bacteroides	Bacteroides_vulgatus	T3	RF1	Duroc	1.23612	1.13035	0.550281	0.798409
2707	Bacteroidetes	Bacteroidia	Bacteroidales	Bacteroidaceae	Bacteroides	Bacteroides_vulgatus	T3	ADFI	Landrace	1.79741	2.75486	0.505582	0.798409
2707	Bacteroidetes	Bacteroidia	Bacteroidales	Bacteroidaceae	Bacteroides	Bacteroides_vulgatus	T3	ADFI	Duroc	1.28015	1.18412	0.505582	0.798409
2707	Bacteroidetes	Bacteroidia	Bacteroidales	Bacteroidaceae	Bacteroides	Bacteroides_vulgatus	T3	RF1	Landrace	0.526398	2.62024	0.550281	0.798409
288	Bacteroidetes	Bacteroidia	Bacteroidales	Prevotellaceae	Prevotella	Prevotella_sp_rs2	T3	ADFI	Landrace	-0.71758	0.661989	0.515002	0.798829
288	Bacteroidetes	Bacteroidia	Bacteroidales	Prevotellaceae	Prevotella	Prevotella_sp_rs2	T3	RF1	Landrace	-0.54214	0.634855	0.616699	0.798829
288	Bacteroidetes	Bacteroidia	Bacteroidales	Prevotellaceae	Prevotella	Prevotella_sp_rs2	T3	ADFI	Duroc	-0.229253	0.626389	0.515002	0.798829
288	Bacteroidetes	Bacteroidia	Bacteroidales	Prevotellaceae	Prevotella	Prevotella_sp_rs2	T3	RF1	Duroc	-0.0868564	0.600447	0.616699	0.798829
3119	Bacteroidetes	NA	NA	NA	NA	NA	T3	ADFI	Duroc	-4.36594	3.80275	0.516566	0.798829
3119	Bacteroidetes	NA	NA	NA	NA	NA	T3	ADFI	Landrace	-1.2354	8.8958	0.516566	0.798829
3119	Bacteroidetes	NA	NA	NA	NA	NA	T3	RF1	Duroc	-4.56304	3.62225	0.441422	0.798829
3119	Bacteroidetes	NA	NA	NA	NA	NA	T3	RF1	Landrace	-3.81518	8.45371	0.441422	0.798829
385	Bacteroidetes	Bacteroidia	Bacteroidales	Prevotellaceae	Prevotella	NA	T1	IMF	Duroc	-0.0194475	0.0089765	0.0741832	0.799298
385	Bacteroidetes	Bacteroidia	Bacteroidales	Prevotellaceae	Prevotella	NA	T1	IMF	Landrace	-0.00241006	0.00258381	0.0741832	0.799298
4217	Bacteroidetes	NA	NA	NA	NA	NA	T3	FCR	Landrace	0.00861386	0.00739792	0.481783	0.799721
4217	Bacteroidetes	NA	NA	NA	NA	NA	T3	FCR	Duroc	-0.000212308	0.0119437	0.481783	0.799721
775	Bacteroidetes	Bacteroidia	Bacteroidales	NA	NA	NA	T2	RF2	Landrace	-2.36412	0.980969	0.0555896	0.800839
775	Bacteroidetes	Bacteroidia	Bacteroidales	NA	NA	NA	T2	RF2	Duroc	-1.47222	1.12799	0.0555896	0.800839
1468	Bacteroidetes	Bacteroidia	Bacteroidales	Prevotellaceae	Prevotella	NA	T2	RF2	Landrace	0.703416	5.36456	0.933924	0.800839
1468	Bacteroidetes	Bacteroidia	Bacteroidales	Prevotellaceae	Prevotella	NA	T2	RF2	Duroc	-3.18942	11.9377	0.933924	0.800839
1970	Bacteroidetes	Bacteroidia	Bacteroidales	Porphyromonadaceae	Porphyromonas	Porphyromonas_bennonis	T2	RF2	Duroc	-4.57695	5.58556	0.0357867	0.800839
1970	Bacteroidetes	Bacteroidia	Bacteroidales	Porphyromonadaceae	Porphyromonas	Porphyromonas_bennonis	T2	RF2	Landrace	-17.4107	7.44688	0.0357867	0.800839
2978	Bacteroidetes	Bacteroidia	Bacteroidales	Prevotellaceae	Prevotella	Prevotella_sp_djf_ls16	T2	RF2	Duroc	-1.16288	0.665437	0.0678675	0.800839
2978	Bacteroidetes	Bacteroidia	Bacteroidales	Prevotellaceae	Prevotella	Prevotella_sp_djf_ls16	T2	RF2	Landrace	0.171556	0.788862	0.0678675	0.800839
4331	Bacteroidetes	Bacteroidia	Bacteroidales	Prevotellaceae	Prevotella	NA	T2	RF2	Duroc	-1.04198	0.820397	0.234568	0.800839
4331	Bacteroidetes	Bacteroidia	Bacteroidales	Prevotellaceae	Prevotella	NA	T2	RF2	Landrace	0.251802	0.944446	0.234568	0.800839
4408	Bacteroidetes	Bacteroidia	Bacteroidales	NA	NA	NA	T2	RF2	Landrace	0.208073	0.478816	0.63334	0.800839
4408	Bacteroidetes	Bacteroidia	Bacteroidales	NA	NA	NA	T2	RF2	Duroc	-0.269056	0.513637	0.63334	0.800839
413	Bacteroidetes	Bacteroidia	Bacteroidales	Porphyromonadaceae	Porphyromonas	NA	T3	ADFI	Landrace	0.648633	0.748309	0.520953	0.801466
413	Bacteroidetes	Bacteroidia	Bacteroidales	Porphyromonadaceae	Porphyromonas	NA	T3	ADFI	Duroc	1.01167	0.922022	0.520953	0.801466
413	Bacteroidetes	Bacteroidia	Bacteroidales	Porphyromonadaceae	Porphyromonas	NA	T3	RF1	Duroc	0.654754	0.877504	0.703884	0.801466
413	Bacteroidetes	Bacteroidia	Bacteroidales	Porphyromonadaceae	Porphyromonas	NA	T3	RF1	Landrace	0.062386	0.712634	0.703884	0.801466
3496	Bacteroidetes	Bacteroidia	Bacteroidales	Porphyromonadaceae	NA	NA	T3	RF2	Duroc	0.157272	1.5463	0.221294	0.802246
3496	Bacteroidetes	Bacteroidia	Bacteroidales	Porphyromonadaceae	NA	NA	T3	RF2	Landrace	1.97811	1.18918	0.221294	0.802246
225	Bacteroidetes	NA	NA	NA	NA	NA	T3	RF2	Duroc	-5.12077	9.65741	0.0207606	0.803247
225	Bacteroidetes	NA	NA	NA	NA	NA	T3	RF2	Landrace	8.12443	3.07	0.0207606	0.803247
331	Bacteroidetes	Bacteroidia	Bacteroidales	NA	NA	NA	T3	RF2	Landrace	3.35831	3.84085	0.362309	0.803247
331	Bacteroidetes	Bacteroidia	Bacteroidales	NA	NA	NA	T3	RF2	Duroc	-55.0068	50.2812	0.362309	0.803247
572	Bacteroidetes	Bacteroidia	Bacteroidales	Porphyromonadaceae	Parabacteroides	NA	T3	RF2	Duroc	11.3479	9.42523	0.459584	0.803247
572	Bacteroidetes	Bacteroidia	Bacteroidales	Porphyromonadaceae	Parabacteroides	NA	T3	RF2	Landrace	12.3169	9.87923	0.459584	0.803247
1918	Bacteroidetes	Bacteroidia	Bacteroidales	Prevotellaceae	NA	NA	T3	RF2	Landrace	15.1489	8.73797	0.123223	0.803247
1918	Bacteroidetes	Bacteroidia	Bacteroidales	Prevotellaceae	NA	NA	T3	RF2	Duroc	-11.4949	18.8259	0.123223	0.803247
3048	Bacteroidetes	Bacteroidia	Bacteroidales	Porphyromonadaceae	NA	NA	T3	RF2	Duroc	-0.785589	1.43227	0.520675	0.803247
3048	Bacteroidetes	Bacteroidia	Bacteroidales	Porphyromonadaceae	NA	NA	T3	RF2	Landrace	1.0686	1.38379	0.520675	0.803247
1446	Bacteroidetes	NA	NA	NA	NA	NA	T3	RF2	Landrace	0.222608	4.86134	0.638154	0.803991
1446	Bacteroidetes	NA	NA	NA	NA	NA	T3	RF2	Duroc	-4.97189	5.5368	0.638154	0.803991
3578	Bacteroidetes	Bacteroidia	Bacteroidales	Porphyromonadaceae	NA	NA	T3	RF2	Duroc	-16.2596	12.0256	0.400836	0.803991
3578	Bacteroidetes	Bacteroidia	Bacteroidales	Porphyromonadaceae	NA	NA	T3	RF2	Landrace	-1.8937	5.36913	0.400836	0.803991
3909	Bacteroidetes	Bacteroidia	Bacteroidales	Prevotellaceae	Prevotella	Prevotella_copri	T3	RF2	Duroc	-1.47913	0.923715	0.245927	0.803991
3909	Bacteroidetes	Bacteroidia	Bacteroidales	Prevotellaceae	Prevotella	Prevotella_copri	T3	RF2	Landrace	-1.44035	1.14369	0.245927	0.803991
3585	Bacteroidetes	Bacteroidia	Bacteroidales	Prevotellaceae	Prevotella	NA	T3	IMF	Landrace	-0.00751604	0.00449625	0.237497	0.805947
3585	Bacteroidetes	Bacteroidia	Bacteroidales	Prevotellaceae	Prevotella	NA	T3	IMF	Duroc	-0.0112835	0.0214808	0.237497	0.805947
3160	Bacteroidetes	Bacteroidia	Bacteroidales	NA	NA	NA	T1	IMF	Landrace	-0.00602974	0.00293622	0.0881939	0.807951
3160	Bacteroidetes	Bacteroidia	Bacteroidales	NA	NA	NA	T1	IMF	Duroc	-0.0011623	0.00492922	0.0881939	0.807951
2256	Bacteroidetes	Bacteroidia	Bacteroidales	Prevotellaceae	Prevotella	NA	T1	Loin depth	Landrace	-0.00384295	0.0192619	0.244472	0.809614
2256	Bacteroidetes	Bacteroidia	Bacteroidales	Prevotellaceae	Prevotella	NA	T1	Loin depth	Duroc	-0.0679601	0.0411786	0.244472	0.809614
10	Bacteroidetes	Bacteroidia	Bacteroidales	NA	NA	NA	T2	IMF	Landrace	-0.00676758	0.00639047	0.0263313	0.811228
10	Bacteroidetes	Bacteroidia	Bacteroidales	NA	NA	NA	T2	IMF	Landrace	-0.00676758	0.00639047	0.0263313	0.811228
10	Bacteroidetes	Bacteroidia	Bacteroidales	NA	NA	NA	T2	IMF	Duroc	0.0184488	0.00985352	0.0263313	0.811228
10	Bacteroidetes	Bacteroidia	Bacteroidales	NA	NA	NA	T2	IMF	Duroc	0.0184488	0.00985352	0.0263313	0.811228
59	Bacteroidetes	Bacteroidia	Bacteroidales	Prevotellaceae	Prevotella	NA	T2	IMF	Landrace	-0.0240822	0.0124891	0.0544727	0.811228
59	Bacteroidetes	Bacteroidia	Bacteroidales	Prevotellaceae	Prevotella	NA	T2	IMF	Landrace	-0.0240822	0.0124891	0.0544727	0.811228
170	Bacteroidetes	NA	NA	NA	NA	NA	T2	IMF	Landrace	-0.00331785	0.0126139	0.0192588	0.811228
170	Bacteroidetes	NA	NA	NA	NA	NA	T2	IMF	Duroc	-0.151636	0.0538121	0.0192588	0.811228
170	Bacteroidetes	NA	NA	NA	NA	NA	T2	IMF	Duroc	-0.151636	0.0538121	0.0192588	0.811228
170	Bacteroidetes	NA	NA	NA	NA	NA	T2	IMF	Landrace	-0.00331785	0.0126139	0.0192588	0.811228
1471	Bacteroidetes	Bacteroidia	Bacteroidales	NA	NA	NA	T2	IMF	Duroc	-0.0922422	0.037521	0.0469817	0.811228
1471	Bacteroidetes	Bacteroidia	Bacteroidales	NA	NA	NA	T2	IMF	Landrace	-0.00794398	0.00974629	0.0469817	0.811228
1471	Bacteroidetes	Bacteroidia	Bacteroidales	NA	NA	NA	T2	IMF	Landrace	-0.00794398	0.00974629	0.0469817	0.811228
1471	Bacteroidetes	Bacteroidia	Bacteroidales	NA	NA	NA	T2	IMF	Duroc	-0.0922422	0.037521	0.0469817	0.811228
2313	Bacteroidetes	Bacteroidia	Bacteroidales	NA	NA	NA	T2	IMF	Duroc	-0.0249815	0.0111276	0.06131	0.811228
2313	Bacteroidetes	Bacteroidia	Bacteroidales	NA	NA	NA	T2	IMF	Duroc	-0.0249815	0.0111276	0.06131	0.811228
2313	Bacteroidetes	Bacteroidia	Bacteroidales	NA	NA	NA	T2	IMF	Landrace	-0.0213829	0.0114157	0.06131	0.811228
2313	Bacteroidetes	Bacteroidia	Bacteroidales	NA	NA	NA	T2	IMF	Landrace	-0.0213829	0.0114157	0.06131	0.811228
3209	Bacteroidetes	Bacteroidia	Bacteroidales	Prevotellaceae	Prevotella	Prevotella_sp_djf_b116	T2	IMF	Landrace	-0.00526393	0.00568633	0.0573571	0.811228
3209	Bacteroidetes	Bacteroidia	Bacteroidales	Prevotellaceae	Prevotella	Prevotella_sp_djf_b116	T2	IMF	Landrace	-0.00526393	0.00568633	0.0573571	0.811228
3209	Bacteroidetes	Bacteroidia	Bacteroidales	Prevotellaceae	Prevotella	Prevotella_sp_djf_b116	T2	IMF	Duroc	-0.0122097	0.00518088	0.0573571	0.811228
3209	Bacteroidetes	Bacteroidia	Bacteroidales	Prevotellaceae	Prevotella	Prevotella_sp_djf_b116	T2	IMF	Duroc	-0.0122097	0.00518088	0.0573571	0.811228
3506	Bacteroidetes	NA	NA	NA	NA	NA	T2	IMF	Duroc	-0.0281537	0.0123712	0.0402367	0.811228
3506	Bacteroidetes	NA	NA	NA	NA	NA	T2	IMF	Landrace	-0.01401	0.00810927	0.0402367	0.811228
3506	Bacteroidetes	NA	NA	NA	NA	NA	T2	IMF	Landrace	-0.01401	0.00810927	0.0402367	0.811228
3506	Bacteroidetes	NA	NA	NA	NA	NA	T2	IMF	Duroc	-0.0281537	0.0123712	0.0402367	0.811228
3841	Bacteroidetes	Bacteroidia	Bacteroidales	Prevotellaceae	Prevotella	NA	T2	IMF	Landrace	0.00108101	0.00599132	0.0453752	0.811228
3841	Bacteroidetes	Bacteroidia	Bacteroidales	Prevotellaceae	Prevotella	NA	T2	IMF	Landrace	0.00108101	0.00599132	0.0453752	0.811228
3841	Bacteroidetes	Bacteroidia	Bacteroidales	Prevotellaceae	Prevotella	NA	T2	IMF	Duroc	0.0129035	0.00632292	0.0453752	0.811228
3841	Bacteroidetes	Bacteroidia	Bacteroidales	Prevotellaceae	Prevotella	NA	T2	IMF	Duroc	0.0129035	0.00632292	0.0453752	0.811228
3504	Bacteroidetes	Bacteroidia	Bacteroidales	NA	NA	NA	T3	FCR	Landrace	0.00803714	0.00682542	0.493865	0.811562
3504	Bacteroidetes	Bacteroidia	Bacteroidales	NA	NA	NA	T3	FCR	Duroc	0.0050749	0.0102279	0.493865	0.811562
3209	Bacteroidetes	Bacteroidia	Bacteroidales	Prevotellaceae	Prevotella	Prevotella_sp_djf_b116	T3	FCR	Duroc	-0.00393941	0.00471296	0.49598	0.812115
3209	Bacteroidetes	Bacteroidia	Bacteroidales	Prevotellaceae	Prevotella	Prevotella_sp_djf_b116	T3	FCR	Landrace	0.000905019	0.00556706	0.49598	0.812115
1451	Bacteroidetes	Bacteroidia	Bacteroidales	Prevotellaceae	NA	NA	T3	FCR	Duroc	-0.00251394	0.00773366	0.498133	0.813213
1451	Bacteroidetes	Bacteroidia	Bacteroidales	Prevotellaceae	NA	NA	T3	FCR	Landrace	0.004371	0.00489698	0.498133	0.813213
2845	Bacteroidetes	Bacteroidia	Bacteroidales	Prevotellaceae	Prevotella	NA	T1	ADFI	Duroc	-1.30491	0.90134	0.251584	0.813903
2845	Bacteroidetes	Bacteroidia	Bacteroidales	Prevotellaceae	Prevotella	NA	T1	ADFI	Landrace	0.322228	1.03129	0.251584	0.813903
2845	Bacteroidetes	Bacteroidia	Bacteroidales	Prevotellaceae	Prevotella	NA	T1	RF1	Duroc	0.830558	0.835026	0.399876	0.813903
2845	Bacteroidetes	Bacteroidia	Bacteroidales	Prevotellaceae	Prevotella	NA	T1	RF1	Landrace	-0.527923	0.952642	0.399876	0.813903
4463	Bacteroidetes	Bacteroidia	Bacteroidales	Prevotellaceae	Prevotella	NA	T1	ADFI	Landrace	-0.926674	2.35836	0.25215	0.813903
4463	Bacteroidetes	Bacteroidia	Bacteroidales	Prevotellaceae	Prevotella	NA	T1	RF1	Landrace	0.0123653	2.17148	0.980091	0.813903
4463	Bacteroidetes	Bacteroidia	Bacteroidales	Prevotellaceae	Prevotella	NA	T1	RF1	Duroc	-8.29516	41.4654	0.980091	0.813903
4463	Bacteroidetes	Bacteroidia	Bacteroidales	Prevotellaceae	Prevotella	NA	T1	ADFI	Duroc	71.3089	44.6505	0.25215	0.813903
390	Bacteroidetes	Bacteroidia	Bacteroidales	NA	NA	NA	T3	FCR	Duroc	-0.00196489	0.00376209	0.51666	0.817879
390	Bacteroidetes	Bacteroidia	Bacteroidales	NA	NA	NA	T3	FCR	Landrace	-0.00448962	0.0040791	0.51666	0.817879
1210	Bacteroidetes	Bacteroidia	Bacteroidales	Prevotellaceae	Prevotella	NA	T3	FCR	Duroc	-0.00806321	0.0138523	0.510596	0.817879
1210	Bacteroidetes	Bacteroidia	Bacteroidales	Prevotellaceae	Prevotella	NA	T3	FCR	Landrace	-0.0166833	0.0145957	0.510596	0.817879
1825	Bacteroidetes	Bacteroidia	Bacteroidales	Prevotellaceae	Prevotella	NA	T3	FCR	Landrace	0.00145617	0.00128444	0.514855	0.817879
1825	Bacteroidetes	Bacteroidia	Bacteroidales	Prevotellaceae	Prevotella	NA	T3	FCR	Duroc	-0.00188557	0.0102325	0.514855	0.817879
2978	Bacteroidetes	Bacteroidia	Bacteroidales	Prevotellaceae	Prevotella	Prevotella_sp_djf_ls16	T3	FCR	Landrace	-0.00125501	0.00116291	0.515059	0.817879
2978	Bacteroidetes	Bacteroidia	Bacteroidales	Prevotellaceae	Prevotella	Prevotella_sp_djf_ls16	T3	FCR	Duroc	-0.000355212	0.00106604	0.515059	0.817879
143	Bacteroidetes	NA	NA	NA	NA	NA	T3	RF2	Duroc	-0.699368	1.92007	0.928539	0.819013
143	Bacteroidetes	NA	NA	NA	NA	NA	T3	RF2	Landrace	-0.223352	1.22411	0.928539	0.819013
288	Bacteroidetes	Bacteroidia	Bacteroidales	Prevotellaceae	Prevotella	Prevotella_sp_rs2	T3	RF2	Landrace	-0.490964	0.627054	0.667584	0.819013
288	Bacteroidetes	Bacteroidia	Bacteroidales	Prevotellaceae	Prevotella	Prevotella_sp_rs2	T3	RF2	Duroc	-0.0812889	0.593136	0.667584	0.819013
1678	Bacteroidetes	Bacteroidia	Bacteroidales	Prevotellaceae	Prevotella	Prevotella_sp_djf_ls16	T3	RF2	Duroc	0.366441	5.54436	0.935346	0.819013
1678	Bacteroidetes	Bacteroidia	Bacteroidales	Prevotellaceae	Prevotella	Prevotella_sp_djf_ls16	T3	RF2	Landrace	1.70205	5.82298	0.935346	0.819013
2608	Bacteroidetes	Bacteroidia	Bacteroidales	Prevotellaceae	Prevotella	NA	T3	RF2	Landrace	-6.28568	10.5803	0.161932	0.819013
2608	Bacteroidetes	Bacteroidia	Bacteroidales	Prevotellaceae	Prevotella	NA	T3	RF2	Duroc	-15.4976	8.52118	0.161932	0.819013
4538	Bacteroidetes	Bacteroidia	Bacteroidales	Prevotellaceae	Prevotella	Prevotella_buccalis	T3	RF2	Landrace	0.965767	0.883525	0.152076	0.819013
4538	Bacteroidetes	Bacteroidia	Bacteroidales	Prevotellaceae	Prevotella	Prevotella_buccalis	T3	RF2	Duroc	2.7076	1.3923	0.152076	0.819013
1145	Bacteroidetes	Bacteroidia	Bacteroidales	NA	NA	NA	T3	FCR	Duroc	-0.0125283	0.0112227	0.519032	0.820051
1145	Bacteroidetes	Bacteroidia	Bacteroidales	NA	NA	NA	T3	FCR	Landrace	-9.13e-05	0.00525424	0.519032	0.820051
77	Bacteroidetes	NA	NA	NA	NA	NA	T3	IMF	Landrace	-0.00686071	0.00596247	0.268123	0.820999
77	Bacteroidetes	NA	NA	NA	NA	NA	T3	IMF	Duroc	0.00615062	0.0107008	0.268123	0.820999
331	Bacteroidetes	Bacteroidia	Bacteroidales	NA	NA	NA	T3	IMF	Duroc	-0.04035	0.0778516	0.278983	0.820999
331	Bacteroidetes	Bacteroidia	Bacteroidales	NA	NA	NA	T3	IMF	Landrace	0.00883809	0.00591951	0.278983	0.820999
1105	Bacteroidetes	NA	NA	NA	NA	NA	T3	IMF	Landrace	-0.00612617	0.0072477	0.247027	0.820999
1105	Bacteroidetes	NA	NA	NA	NA	NA	T3	IMF	Duroc	-0.0329363	0.0206498	0.247027	0.820999
1376	Bacteroidetes	Bacteroidia	Bacteroidales	Prevotellaceae	Prevotella	NA	T3	IMF	Landrace	-0.00209686	0.00144007	0.272681	0.820999
1376	Bacteroidetes	Bacteroidia	Bacteroidales	Prevotellaceae	Prevotella	NA	T3	IMF	Duroc	0.000306287	0.00257935	0.272681	0.820999
1642	Bacteroidetes	Bacteroidia	Bacteroidales	Porphyromonadaceae	NA	NA	T3	IMF	Landrace	-0.00345915	0.00315848	0.305758	0.820999
1642	Bacteroidetes	Bacteroidia	Bacteroidales	Porphyromonadaceae	NA	NA	T3	IMF	Duroc	-0.00585282	0.00417889	0.305758	0.820999
1825	Bacteroidetes	Bacteroidia	Bacteroidales	Prevotellaceae	Prevotella	NA	T3	IMF	Landrace	-0.00194213	0.0015504	0.251322	0.820999
1825	Bacteroidetes	Bacteroidia	Bacteroidales	Prevotellaceae	Prevotella	NA	T3	IMF	Duroc	0.0134504	0.0125643	0.251322	0.820999
2079	Bacteroidetes	Bacteroidia	Bacteroidales	NA	NA	NA	T3	IMF	Duroc	-0.00200452	0.00791503	0.262248	0.820999
2079	Bacteroidetes	Bacteroidia	Bacteroidales	NA	NA	NA	T3	IMF	Landrace	-0.0093423	0.00578501	0.262248	0.820999
2519	Bacteroidetes	NA	NA	NA	NA	NA	T3	IMF	Landrace	-0.00660453	0.00422338	0.250744	0.820999
2519	Bacteroidetes	NA	NA	NA	NA	NA	T3	IMF	Duroc	-0.00387682	0.00488646	0.250744	0.820999
2627	Bacteroidetes	Bacteroidia	Bacteroidales	Prevotellaceae	Prevotella	NA	T3	IMF	Duroc	-0.00231952	0.00355424	0.300306	0.820999
2627	Bacteroidetes	Bacteroidia	Bacteroidales	Prevotellaceae	Prevotella	NA	T3	IMF	Landrace	-0.00912322	0.00598056	0.300306	0.820999
2995	Bacteroidetes	Bacteroidia	Bacteroidales	NA	NA	NA	T3	IMF	Duroc	-0.00453037	0.00324485	0.275094	0.820999
2995	Bacteroidetes	Bacteroidia	Bacteroidales	NA	NA	NA	T3	IMF	Landrace	-0.00428028	0.00334523	0.275094	0.820999
4003	Bacteroidetes	Bacteroidia	Bacteroidales	Prevotellaceae	Prevotella	NA	T3	IMF	Landrace	-0.00106688	0.000809384	0.257464	0.820999
4003	Bacteroidetes	Bacteroidia	Bacteroidales	Prevotellaceae	Prevotella	NA	T3	IMF	Duroc	-0.00103025	0.000663659	0.257464	0.820999
4082	Bacteroidetes	NA	NA	NA	NA	NA	T3	IMF	Duroc	-0.001749	0.0105766	0.252854	0.820999
4082	Bacteroidetes	NA	NA	NA	NA	NA	T3	IMF	Landrace	-0.013196	0.00910623	0.252854	0.820999
4356	Bacteroidetes	Bacteroidia	Bacteroidales	Bacteroidaceae	Bacteroides	NA	T3	IMF	Landrace	-0.00949609	0.00603033	0.259846	0.820999
4356	Bacteroidetes	Bacteroidia	Bacteroidales	Bacteroidaceae	Bacteroides	NA	T3	IMF	Duroc	-0.0110157	0.0135534	0.259846	0.820999
4360	Bacteroidetes	Bacteroidia	Bacteroidales	Porphyromonadaceae	NA	NA	T3	IMF	Landrace	-0.0062065	0.00455156	0.274669	0.820999
4360	Bacteroidetes	Bacteroidia	Bacteroidales	Porphyromonadaceae	NA	NA	T3	IMF	Duroc	0.00497781	0.00906576	0.274669	0.820999
4538	Bacteroidetes	Bacteroidia	Bacteroidales	Prevotellaceae	Prevotella	Prevotella_buccalis	T3	IMF	Landrace	0.00135406	0.00136588	0.257462	0.820999
4538	Bacteroidetes	Bacteroidia	Bacteroidales	Prevotellaceae	Prevotella	Prevotella_buccalis	T3	IMF	Duroc	-0.00122518	0.0021409	0.257462	0.820999
2129	Bacteroidetes	Bacteroidia	Bacteroidales	Prevotellaceae	Prevotella	NA	T3	IMF	Landrace	0.00833054	0.0129517	0.33245	0.822409
2129	Bacteroidetes	Bacteroidia	Bacteroidales	Prevotellaceae	Prevotella	NA	T3	IMF	Duroc	-0.00641177	0.0139155	0.33245	0.822409
80	Bacteroidetes	Bacteroidia	Bacteroidales	NA	NA	NA	T3	ADFI	Duroc	0.958052	1.08822	0.544705	0.822481
80	Bacteroidetes	Bacteroidia	Bacteroidales	NA	NA	NA	T3	ADFI	Landrace	-0.297122	1.06811	0.544705	0.822481
80	Bacteroidetes	Bacteroidia	Bacteroidales	NA	NA	NA	T3	RF1	Landrace	-0.386061	1.01738	0.663475	0.822481
80	Bacteroidetes	Bacteroidia	Bacteroidales	NA	NA	NA	T3	RF1	Duroc	0.640034	1.03799	0.663475	0.822481
4581	Bacteroidetes	Bacteroidia	Bacteroidales	Prevotellaceae	NA	NA	T3	RF1	Duroc	-5.09409	6.63477	0.708103	0.822481
4581	Bacteroidetes	Bacteroidia	Bacteroidales	Prevotellaceae	NA	NA	T3	ADFI	Duroc	-6.85167	6.92896	0.554162	0.822481
4581	Bacteroidetes	Bacteroidia	Bacteroidales	Prevotellaceae	NA	NA	T3	ADFI	Landrace	-6.25345	7.91849	0.554162	0.822481
4581	Bacteroidetes	Bacteroidia	Bacteroidales	Prevotellaceae	NA	NA	T3	RF1	Landrace	0.0696036	7.56819	0.708103	0.822481
4078	Bacteroidetes	Bacteroidia	Bacteroidales	Prevotellaceae	Prevotella	NA	T3	ADFI	Landrace	-1.12397	2.14725	0.562615	0.824307
4078	Bacteroidetes	Bacteroidia	Bacteroidales	Prevotellaceae	Prevotella	NA	T3	ADFI	Duroc	-2.34968	2.18967	0.562615	0.824307
4078	Bacteroidetes	Bacteroidia	Bacteroidales	Prevotellaceae	Prevotella	NA	T3	RF1	Duroc	-2.14013	2.09143	0.505933	0.824307
4078	Bacteroidetes	Bacteroidia	Bacteroidales	Prevotellaceae	Prevotella	NA	T3	RF1	Landrace	-2.01351	2.05174	0.505933	0.824307
2555	Bacteroidetes	NA	NA	NA	NA	NA	T3	FCR	Duroc	0.000986664	0.00426342	0.524173	0.826581
2555	Bacteroidetes	NA	NA	NA	NA	NA	T3	FCR	Landrace	0.00426177	0.00395519	0.524173	0.826581
2256	Bacteroidetes	Bacteroidia	Bacteroidales	Prevotellaceae	Prevotella	NA	T3	FCR	Landrace	-0.00345861	0.00385543	0.526319	0.826785
2256	Bacteroidetes	Bacteroidia	Bacteroidales	Prevotellaceae	Prevotella	NA	T3	FCR	Duroc	-0.00514102	0.00496679	0.526319	0.826785
288	Bacteroidetes	Bacteroidia	Bacteroidales	Prevotellaceae	Prevotella	Prevotella_sp_rs2	T2	RF2	Landrace	0.197366	0.503116	0.825499	0.827719
288	Bacteroidetes	Bacteroidia	Bacteroidales	Prevotellaceae	Prevotella	Prevotella_sp_rs2	T2	RF2	Duroc	-0.0691379	0.501383	0.825499	0.827719
390	Bacteroidetes	Bacteroidia	Bacteroidales	NA	NA	NA	T2	RF2	Duroc	-0.751825	2.28023	0.766251	0.827719
390	Bacteroidetes	Bacteroidia	Bacteroidales	NA	NA	NA	T2	RF2	Landrace	0.57448	2.47593	0.766251	0.827719
2409	Bacteroidetes	Bacteroidia	Bacteroidales	Porphyromonadaceae	Porphyromonas	NA	T2	RF2	Duroc	-9.29992	4.70749	0.072216	0.827719
2409	Bacteroidetes	Bacteroidia	Bacteroidales	Porphyromonadaceae	Porphyromonas	NA	T2	RF2	Landrace	1.78493	2.30588	0.072216	0.827719
2435	Bacteroidetes	Bacteroidia	Bacteroidales	Prevotellaceae	Alloprevotella	Alloprevotella_rava	T2	RF2	Landrace	-0.0395003	0.336695	0.915734	0.827719
2435	Bacteroidetes	Bacteroidia	Bacteroidales	Prevotellaceae	Alloprevotella	Alloprevotella_rava	T2	RF2	Duroc	0.135098	0.40104	0.915734	0.827719
1689	Bacteroidetes	Bacteroidia	Bacteroidales	Prevotellaceae	Prevotella	NA	T1	Backfat	Landrace	0.0154508	0.00874072	0.0596346	0.829463
1689	Bacteroidetes	Bacteroidia	Bacteroidales	Prevotellaceae	Prevotella	NA	T1	Backfat	Duroc	-0.00664274	0.00873572	0.0596346	0.829463
80	Bacteroidetes	Bacteroidia	Bacteroidales	NA	NA	NA	T1	FCR	Landrace	-0.00043541	0.000139637	0.00759695	0.830238
80	Bacteroidetes	Bacteroidia	Bacteroidales	NA	NA	NA	T1	FCR	Duroc	-0.000279497	0.000194904	0.00759695	0.830238
1408	Bacteroidetes	Bacteroidia	Bacteroidales	NA	NA	NA	T3	FCR	Duroc	0.00403972	0.00492516	0.533398	0.831532
1408	Bacteroidetes	Bacteroidia	Bacteroidales	NA	NA	NA	T3	FCR	Landrace	-0.000649377	0.00483874	0.533398	0.831532
2707	Bacteroidetes	Bacteroidia	Bacteroidales	Bacteroidaceae	Bacteroides	Bacteroides_vulgatus	T3	RF2	Landrace	0.59905	2.59274	0.54713	0.833045
2707	Bacteroidetes	Bacteroidia	Bacteroidales	Bacteroidaceae	Bacteroides	Bacteroides_vulgatus	T3	RF2	Duroc	1.22847	1.1179	0.54713	0.833045
2978	Bacteroidetes	Bacteroidia	Bacteroidales	Prevotellaceae	Prevotella	Prevotella_sp_djf_ls16	T3	ADFI	Duroc	-0.472628	0.872713	0.594545	0.834895
2978	Bacteroidetes	Bacteroidia	Bacteroidales	Prevotellaceae	Prevotella	Prevotella_sp_djf_ls16	T3	RF1	Duroc	-0.266592	0.833807	0.468146	0.834895
2978	Bacteroidetes	Bacteroidia	Bacteroidales	Prevotellaceae	Prevotella	Prevotella_sp_djf_ls16	T3	ADFI	Landrace	-0.968106	0.953195	0.594545	0.834895
2978	Bacteroidetes	Bacteroidia	Bacteroidales	Prevotellaceae	Prevotella	Prevotella_sp_djf_ls16	T3	RF1	Landrace	-1.03723	0.90942	0.468146	0.834895
[truncated: 35,919 more rows]
