# Supplementary material for: Gut microbiome composition differences among breeds impact feed efficiency in swine
Source: Microbiome. 2020 Jul 22;8:110. doi: 10.1186/s40168-020-00888-9 (PMC7376719; doi:10.1186/s40168-020-00888-9)
Supplement: Supplementary file 8 — Additional file 7: Supplementary Table S4. Composition of the diets fed to pigs in this study. [file 40168_2020_888_MOESM7_ESM.xlsx]

## Sheet: s4
Diets
	Period
	Weaning		Nursery1		Nursery2		Finishing
Ingredients	kg	%	kg	%	kg	%	kg	%
Corn 550/15% AF	287.508	31.5392	330.916	36.5159	354.699	39.15	479.727	52.95
Soybean Meal	250.8	27.5124	271.8	29.9925	390.441	43.095	237.825	26.25
Dry Whey Permeate	159.6	17.5079	113.25	12.4969
Wheat Middlings	76.608	8.40378	67.95	7.49813	109.173	12.05	135.9	15
Fish Meal	61.104	6.70302	41.676	4.59885
Fat	22.8	2.50113	22.197	2.44939	21.291	2.35	17.214	1.9
Oat Groats, Roll	22.8	2.50113	22.65	2.49938
Salt	4.56	0.500225	2.718	0.299925	2.718	0.3	3.171	0.35
Limestone	4.56	0.500225	6.795	0.749813	11.325	1.25	15.855	1.75
Phosphate 19% Dical	4.104	0.450203	7.701	0.849788	9.513	1.05	12.231	1.35
Zinc Oxide	3.648	0.40018	3.624	0.3999
MCFA Pack (LOL)	2.736	0.300135	2.718	0.299925
Lysine HCl 98%	2.28	0.250113	2.9445	0.324919			0.5436	0.06
Mecadox 10	2.28	0.250113			1.1325	0.125
Vitamin Alpha NGF PX	2.28	0.250113	2.265	0.249938	1.812	0.2	0.906	0.1
Methionine dl 99%	1.824	0.20009	1.812	0.19995	0.9966	0.11	0.2718	0.03
Threonine	0.7752	0.0850383	0.8154	0.0899775
Yeast (Biosaf HR)	0.456	0.0500225	0.453	0.0499875
Choline Cl dry 60%	0.456	0.0500225	0.453	0.0499875	0.453	0.05	0.453	0.05
Tryptophan	0.2736	0.0300135	0.2265	0.0249938
Hostazym	0.0912	0.0100045	0.0906	0.0099975	0.0906	0.01	0.0906	0.01
Blue Dye (FD&C #1)	0.0456	0.00500225			0.0906	0.01
Denagard 10			1.812	0.19995
Red iron oxide			1.359	0.149963	1.359	0.15
Copper sulfate					0.453	0.05	0.453	0.05
Vitamin Omega NGF PX					0.453	0.05	1.359	0.15
