# Supplementary material for: Gut microbiome composition differences among breeds impact feed efficiency in swine
Source: Microbiome. 2020 Jul 22;8:110. doi: 10.1186/s40168-020-00888-9 (PMC7376719; doi:10.1186/s40168-020-00888-9)
Supplement: Supplementary file 9 — Additional file 8: Supplementary Table S5. Medical treatments administered to pigs in this study. [file 40168_2020_888_MOESM8_ESM.xlsx]

## Sheet: s5
Vaccinations and medications
Location	Timing	Vaccination	Product	Dose	Type
Farrowing	Birth	Penicillin	Any Brand	0.5 ml - IM
Farrowing	Processing	Iron	Any Brand	200 mg - IM
Farrowing	Weaning	Ileitis	Porcilis Ileitis - Merck	2 ml - IM
Farrowing	Weaning	Circo Virus	Boehringer Ingelhiem® CircoFlex	1ml - IM
Nursery	Placement	F18 & K88 E. coli	Arko Edema & Enterovac	Oral
Nursery		Enteric	Denagard (Tiamulin)	35 g/ton	Feed medication
Nursery		Enteric	Mecadox (Carbadox)	25 g/ton	Feed medication
Nursery		Respiratory disease	Excede		Injectable
Nursery		Respiratory disease	Baytril		Injectable
Nursery		Lameness	Lincomycin		Injectable
Nursery		Diarrhea	Neomycin or Gentamicin		Water medication
Nursery		Respiratory disease	Chlortetracycline		Water medication
Finisher		Respiratory disease	Excenel		Injectable
Finisher		Lameness	Lincomycin		Injectable
Finisher		Fever	Banamine		Injectable
Finisher		Inflammation	Predef		Injectable
Finisher		Ileitis diarrhea	Tylan 200		Injectable
Finisher		Diarrhea	Tylan or Denagard		Water medication
Finisher		Respiratory disease	Chlortetracycline		Water medication
IM= intramuscularly
